# Supplementary material for: CBFβ-MYH11 interferes with megakaryocyte differentiation via modulating a gene program that includes GATA2 and KLF1
Source: Blood Cancer J. 2019 Mar 8;9(3):33. doi: 10.1038/s41408-019-0194-8 (PMC6408575; doi:10.1038/s41408-019-0194-8)
Supplement: Supplementary file 8 — Supplementary Table 1 [file 41408_2019_194_MOESM8_ESM.xlsx]

## Sheet: inv(16)_vs_CD34
Supplementary Table S1a. Differentially expressed genes between inv(16) AML blasts and normal CD34+ progenitor cells.
genes	baseMean	log2FoldChange	lfcSE	stat	pvalue	padj
ALDH1A1	2877.32	-8.74523	0.417118	-20.9658	1.34569e-97	2.65639e-93
RAB3IP	1006.91	-5.43009	0.279069	-19.4579	2.49881e-84	2.46633e-80
NFIA	2060.18	-8.69368	0.447754	-19.4162	5.63079e-84	3.70506e-80
HIST1H4D	4728.17	9.13181	0.478566	19.0816	3.59058e-81	1.77195e-77
PBX1	2651.46	-8.39945	0.490151	-17.1365	7.93176e-66	3.13146e-62
CDC42BPA	2875.9	-9.7885	0.573734	-17.061	2.89372e-65	9.52033e-62
AASS	754.346	-8.07148	0.483146	-16.7061	1.18331e-62	3.33694e-59
DPPA4	998.53	-10.5522	0.641814	-16.4412	9.70374e-61	2.3944e-57
HIST2H2AB	1925.96	6.70648	0.417403	16.0672	4.33425e-58	9.50645e-55
ABCA5	800.109	-6.40031	0.402652	-15.8954	6.81769e-57	1.22347e-53
RECK	636.742	-5.55079	0.349133	-15.8988	6.45911e-57	1.22347e-53
SLAIN1	535.821	-7.27409	0.458782	-15.8552	1.29329e-56	2.12746e-53
CCDC112	460.521	-4.49661	0.286564	-15.6915	1.72949e-55	2.62616e-52
SNORD17	17514.9	9.38025	0.604247	15.5239	2.39144e-54	3.37193e-51
RAG1	1352.67	-6.89245	0.44909	-15.3476	3.67636e-53	4.83809e-50
MME	1141.87	-11.2179	0.732039	-15.3242	5.27104e-53	6.50314e-50
SCARNA5	4458.17	8.12538	0.530711	15.3104	6.51779e-53	7.5683e-50
HIST1H3D	5272.27	6.74452	0.44278	15.2322	2.16092e-52	2.36981e-49
UGGT2	1013.62	-6.64821	0.438061	-15.1765	5.06365e-52	5.26087e-49
SPCS2	1268.59	-2.32122	0.154044	-15.0686	2.60615e-51	2.57227e-48
SCARNA10	16583.9	10.4564	0.705736	14.8163	1.1488e-49	1.07987e-46
FKBP1A	3886.75	-1.9542	0.132073	-14.7964	1.54619e-49	1.38735e-46
MEGF10	539.237	6.47392	0.437899	14.7841	1.85636e-49	1.59324e-46
FSTL1	348.097	-5.87521	0.398296	-14.7509	3.03708e-49	2.498e-46
HIST1H4E	8203.38	7.95178	0.543118	14.641	1.53864e-48	1.21491e-45
TSPYL5	506.254	-6.28684	0.430628	-14.5992	2.84033e-48	2.15647e-45
ARHGEF18	4384.99	2.10409	0.144701	14.5409	6.67195e-48	4.87793e-45
KIF26B	407.26	6.34992	0.444288	14.2924	2.44213e-46	1.7217e-43
SCARNA7	6055.9	8.27883	0.582427	14.2144	7.46298e-46	5.07998e-43
RPPH1	385311	11.0603	0.779736	14.1846	1.14079e-45	7.50643e-43
RMRP	215299	9.97756	0.710928	14.0345	9.58026e-45	6.10046e-42
HIST1H3H	6053.57	6.03031	0.432442	13.9448	3.38451e-44	2.08782e-41
C6orf25	2708.79	-5.68952	0.409273	-13.9015	6.20102e-44	3.70934e-41
C8orf88	465.887	-6.9844	0.502717	-13.8933	6.95586e-44	4.03849e-41
TPD52	426.992	-6.46569	0.466856	-13.8494	1.28226e-43	7.23197e-41
KIF21A	137.23	-4.89994	0.35459	-13.8186	1.96856e-43	1.07943e-40
HIST1H2BN	2740.87	6.26498	0.453491	13.815	2.06934e-43	1.10402e-40
HIST1H2BE	2773.04	6.28067	0.45599	13.7737	3.66847e-43	1.90567e-40
WDR17	283.462	-6.54418	0.475878	-13.7518	4.9672e-43	2.51417e-40
HNRNPH3	5283.99	-3.87587	0.282023	-13.7431	5.60261e-43	2.76489e-40
HIST1H2AH	4154.88	8.40787	0.617856	13.6081	3.58221e-42	1.7247e-39
HIST4H4	708.147	7.20968	0.532189	13.5472	8.23101e-42	3.86857e-39
PRKAR2B	11672.8	-5.11454	0.379013	-13.4944	1.68829e-41	7.75043e-39
BAG2	341.706	-4.56557	0.338621	-13.4828	1.97351e-41	8.85387e-39
PKIA	457.084	-6.88838	0.512222	-13.448	3.16125e-41	1.38673e-38
MYEF2	1040.39	-7.5295	0.560873	-13.4246	4.33875e-41	1.86189e-38
PCYT1B	1300.32	-8.27341	0.617119	-13.4065	5.5389e-41	2.32634e-38
JMY	2259.42	-4.75014	0.354712	-13.3915	6.77547e-41	2.78641e-38
SCARNA12	2438.92	5.18456	0.389876	13.298	2.3785e-40	9.58195e-38
SLC40A1	8559.94	-6.10171	0.46487	-13.1256	2.34784e-39	9.26927e-37
LAPTM4B	3905.17	-5.1394	0.391956	-13.1122	2.80383e-39	1.08525e-36
GOLGA8B	1448.62	-5.89007	0.449399	-13.1066	3.02005e-39	1.14646e-36
FAM92A1	219.426	-7.47795	0.570836	-13.1	3.29307e-39	1.22651e-36
DNMT3B	1793.07	-4.31307	0.330182	-13.0627	5.37644e-39	1.96539e-36
CBFB	3089.5	-2.29664	0.176864	-12.9853	1.4821e-38	5.31938e-36
GAR1	714.044	-3.93223	0.304125	-12.9296	3.0623e-38	1.07946e-35
CD59	2753.15	-5.90787	0.457211	-12.9215	3.40274e-38	1.17842e-35
HIST1H2AG	5865.82	6.90315	0.538911	12.8094	1.4517e-37	4.94078e-35
HIST2H2AC	5284.58	6.47451	0.506379	12.7859	1.96572e-37	6.57683e-35
FAM127A	445.87	-4.98887	0.390405	-12.7787	2.15606e-37	7.09344e-35
SCARNA6	1274.76	5.8302	0.457225	12.7513	3.06729e-37	9.92595e-35
HIST1H2BC	5745.08	6.68712	0.524567	12.7479	3.20254e-37	1.01965e-34
BEND4	501.091	-7.76292	0.609193	-12.743	3.41189e-37	1.06906e-34
HIST1H2AI	4829.39	7.04342	0.554212	12.7089	5.27801e-37	1.62794e-34
FAM134B	324.753	-5.87006	0.46436	-12.6412	1.2516e-36	3.80101e-34
HIST1H1D	12630.5	8.66355	0.686384	12.622	1.59673e-36	4.77569e-34
VPREB3	353.217	-9.30973	0.742632	-12.5361	4.73589e-36	1.39532e-33
HIST2H3D	1222.06	6.50162	0.520011	12.5028	7.20322e-36	2.09105e-33
TMEM231	159.741	-4.0421	0.323427	-12.4977	7.68044e-36	2.19727e-33
HIST1H3G	3451.47	7.43151	0.595932	12.4704	1.08283e-35	3.05357e-33
MAP9	283.038	-7.5163	0.603207	-12.4606	1.22496e-35	3.40574e-33
HIST1H2AM	4937.41	7.27408	0.58479	12.4388	1.60916e-35	4.41177e-33
BEX2	365.897	-6.62678	0.532864	-12.4361	1.66335e-35	4.49788e-33
MAGI2-AS3	765.071	-9.36207	0.756916	-12.3687	3.85994e-35	1.02966e-32
GPR173	163.488	-8.01344	0.649506	-12.3377	5.67325e-35	1.4932e-32
SEMA3C	804.932	-8.78984	0.7173	-12.2541	1.598e-34	4.15061e-32
ZNF407	2467.4	2.75703	0.225056	12.2504	1.67192e-34	4.28619e-32
APOC1	669.981	-7.96105	0.650271	-12.2427	1.83923e-34	4.59957e-32
HIST1H2AB	1564.65	6.72661	0.549443	12.2426	1.84076e-34	4.59957e-32
HIST1H4I	1689.73	7.10226	0.581758	12.2083	2.80783e-34	6.92831e-32
HIST1H2BI	2610.19	8.65658	0.709924	12.1937	3.35958e-34	8.18743e-32
PLOD2	834.368	-8.08445	0.666609	-12.1277	7.53144e-34	1.81306e-31
HIST1H3F	5609.03	8.43165	0.69581	12.1177	8.50771e-34	1.99931e-31
TRPV2	2521.45	2.32864	0.192164	12.118	8.48165e-34	1.99931e-31
U2AF1	3766.91	-2.23028	0.184674	-12.0769	1.39979e-33	3.25081e-31
CFH	503.346	-6.27371	0.51985	-12.0683	1.55301e-33	3.56471e-31
CNN3	953.992	-7.01076	0.582665	-12.0322	2.40551e-33	5.45803e-31
BTBD9	943.462	1.76636	0.147497	11.9756	4.77074e-33	1.07016e-30
EREG	8953.15	-6.67959	0.559675	-11.9348	7.79805e-33	1.72959e-30
CGREF1	116.775	-7.51359	0.63506	-11.8313	2.68874e-32	5.76909e-30
PTH2R	173.117	5.98432	0.506077	11.8249	2.90161e-32	6.15891e-30
CAPRIN2	1061.73	-3.44616	0.29171	-11.8137	3.31824e-32	6.96831e-30
WHAMMP2	210.798	-5.8835	0.498186	-11.8098	3.47226e-32	7.215e-30
IL12RB2	271.728	-7.74651	0.656398	-11.8015	3.83248e-32	7.88053e-30
ADAMTS6	142.801	3.10036	0.262757	11.7994	3.93225e-32	8.00233e-30
HNRNPD	8527.71	-2.53478	0.215042	-11.7874	4.53543e-32	9.13564e-30
PAWR	355.418	-5.80146	0.495198	-11.7154	1.06264e-31	2.11884e-29
MLF1	136.95	-5.51353	0.471049	-11.7048	1.20477e-31	2.37822e-29
UNC13B	522.333	-5.41946	0.463543	-11.6914	1.41073e-31	2.75721e-29
PLEKHA1	303.572	-3.3435	0.28647	-11.6714	1.78546e-31	3.45539e-29
HIST1H2AE	5995.84	6.20222	0.532398	11.6496	2.30569e-31	4.41887e-29
CXorf57	129.095	-5.3903	0.463916	-11.6191	3.29462e-31	6.25345e-29
HIST1H2BF	3300.14	6.68873	0.577069	11.5909	4.58466e-31	8.61915e-29
AK5	1135.05	6.29349	0.543389	11.5819	5.0888e-31	9.47669e-29
DNAJC6	3142.13	-6.10058	0.527096	-11.574	5.5844e-31	1.03024e-28
HMGN5	593.211	-5.73669	0.49625	-11.5601	6.56558e-31	1.20004e-28
HIST1H2AC	6559.23	5.51957	0.477859	11.5506	7.3286e-31	1.32722e-28
SNORA73B	40597.9	8.22069	0.712798	11.533	8.99729e-31	1.6146e-28
PTPN6	10290	2.27933	0.1981	11.506	1.23094e-30	2.18907e-28
SNORA74A	2021.7	8.83068	0.768293	11.4939	1.41593e-30	2.49558e-28
HIST2H2BF	2910.64	6.2216	0.541471	11.4902	1.47789e-30	2.58173e-28
NAP1L3	308.08	-8.74716	0.761862	-11.4813	1.63836e-30	2.83695e-28
TBC1D2	1416.23	2.85802	0.249109	11.4729	1.80414e-30	3.09685e-28
ADAM22	233.036	-5.49737	0.480246	-11.447	2.43419e-30	4.14233e-28
TANC2	883.829	-6.09558	0.53365	-11.4224	3.2309e-30	5.45111e-28
PFKM	1030.06	-3.5184	0.308212	-11.4155	3.49778e-30	5.85138e-28
HNRNPA3	13225.4	-2.72096	0.238553	-11.4061	3.89836e-30	6.46668e-28
PTPRD	199.101	-6.64988	0.583314	-11.4002	4.17314e-30	6.86481e-28
HIST1H2BH	4987.12	6.26411	0.550883	11.371	5.82918e-30	9.50976e-28
SLC22A17	1365.62	-7.47409	0.658852	-11.3441	7.93228e-30	1.28347e-27
HIST1H2BL	2601.06	6.35305	0.562301	11.2983	1.33783e-29	2.14705e-27
KCNE5	134.019	-5.77974	0.515211	-11.2182	3.3201e-29	5.28538e-27
PCDH9	470.808	-6.83504	0.610393	-11.1978	4.18117e-29	6.60291e-27
PKP2	297.053	-8.95877	0.802324	-11.166	5.97965e-29	9.29436e-27
RTKN2	246.877	-6.40741	0.573807	-11.1665	5.94777e-29	9.29436e-27
SPATA6	264.767	-6.02901	0.539981	-11.1652	6.03394e-29	9.30546e-27
TOM1L1	397.201	-7.95589	0.712758	-11.1621	6.248e-29	9.5609e-27
PDGFD	123.416	-6.02511	0.540058	-11.1564	6.66249e-29	1.01167e-26
HIST1H2BJ	3132.06	6.09721	0.547405	11.1384	8.15831e-29	1.22935e-26
MEG3	3534.8	-7.40666	0.665636	-11.1272	9.25102e-29	1.38345e-26
MYCT1	2069.71	-11.4032	1.02508	-11.1241	9.5721e-29	1.4207e-26
PF4	14589.2	-7.67832	0.691036	-11.1113	1.10509e-28	1.62795e-26
GLCCI1	677.909	-3.07526	0.276891	-11.1064	1.16774e-28	1.7075e-26
ST18	1441.27	7.7385	0.697178	11.0997	1.25796e-28	1.8259e-26
HIST1H1C	21789.5	5.3712	0.486279	11.0455	2.30503e-28	3.32126e-26
FZD3	467.943	-6.9293	0.627865	-11.0363	2.55342e-28	3.65251e-26
ESYT1	9534.67	1.91056	0.173913	10.9857	4.47631e-28	6.35701e-26
RPS6KL1	632.444	3.36925	0.306732	10.9844	4.54478e-28	6.40814e-26
MPV17L	162.072	-7.21853	0.657264	-10.9827	4.62946e-28	6.48124e-26
DSG2	539.799	-8.703	0.794199	-10.9582	6.0694e-28	8.43732e-26
HIST1H2BG	5046.07	6.45706	0.591855	10.9099	1.0339e-27	1.42721e-25
AVP	182.488	-9.13802	0.841558	-10.8585	1.81792e-27	2.46692e-25
PDZD2	267.835	-4.39745	0.404992	-10.8581	1.82457e-27	2.46692e-25
SCML1	445.647	-7.01671	0.646178	-10.8588	1.81139e-27	2.46692e-25
DYNC1H1	23244.4	1.85702	0.171087	10.8542	1.90461e-27	2.55762e-25
FAM19A2	275.803	-3.60411	0.33209	-10.8528	1.93443e-27	2.58011e-25
STK33	118.114	-8.4596	0.783079	-10.803	3.33159e-27	4.4138e-25
TMTC2	1155.69	3.24803	0.300962	10.7921	3.74946e-27	4.90162e-25
PXDN	837.527	-8.56877	0.794461	-10.7856	4.02431e-27	5.22631e-25
SLC22A15	915.651	-5.50923	0.511661	-10.7674	4.90909e-27	6.33369e-25
PROS1	5797.64	-7.08975	0.659262	-10.7541	5.67008e-27	7.26801e-25
BEX1	262.001	-9.28746	0.865349	-10.7326	7.15425e-27	9.11129e-25
CXCL12	1358.73	-11.5652	1.08034	-10.7052	9.62242e-27	1.21761e-24
ZNF793	170.801	-5.01963	0.469554	-10.6902	1.13106e-26	1.42211e-24
ELOVL7	3303.02	-6.59169	0.618898	-10.6507	1.73052e-26	2.16205e-24
RBPMS2	173.55	-9.036	0.851518	-10.6116	2.63092e-26	3.26631e-24
HIST1H4H	2805.15	6.0423	0.571433	10.5739	3.93586e-26	4.85587e-24
PHKA1	424.509	-4.93636	0.467063	-10.5689	4.15136e-26	5.08993e-24
CEP126	115.193	-4.44796	0.421063	-10.5637	4.39228e-26	5.33349e-24
DUSP27	482.032	6.95114	0.65804	10.5634	4.40405e-26	5.33349e-24
AIG1	365.843	-4.52576	0.428711	-10.5567	4.7321e-26	5.69584e-24
HIST1H4B	2969.74	8.06313	0.764622	10.5453	5.34297e-26	6.38001e-24
NFIB	2434.13	-7.92285	0.751347	-10.5449	5.36515e-26	6.38001e-24
HNMT	810.607	-7.43774	0.706366	-10.5296	6.31102e-26	7.45985e-24
HIST1H2BD	6741.32	5.98227	0.568383	10.5251	6.62077e-26	7.7794e-24
HIST1H1E	20103.1	8.31231	0.789947	10.5226	6.79512e-26	7.93703e-24
SCN9A	449.137	-7.7578	0.737384	-10.5207	6.93433e-26	8.05198e-24
HIST1H1B	16914.1	7.97215	0.758989	10.5037	8.30984e-26	9.59276e-24
LRP4	471.25	4.46102	0.424881	10.4995	8.68841e-26	9.97147e-24
HIST1H2BK	8393.92	3.81155	0.363408	10.4883	9.77308e-26	1.11515e-23
TRO	420.623	-7.70199	0.738208	-10.4334	1.74587e-25	1.98066e-23
ARHGAP6	3061.05	-8.78059	0.841779	-10.431	1.79025e-25	2.0194e-23
SCARNA21	3057.01	7.74352	0.74319	10.4193	2.02449e-25	2.27065e-23
FAT4	459.167	-7.16924	0.689619	-10.3959	2.587e-25	2.88516e-23
SNORA74B	2354.04	11.4732	1.10847	10.3505	4.16464e-25	4.61853e-23
CMTM5	2392.95	-7.02038	0.679829	-10.3267	5.33764e-25	5.88317e-23
MAML3	2952.04	1.57137	0.152173	10.3262	5.36459e-25	5.88317e-23
NUDT11	144.425	-8.83188	0.856534	-10.3112	6.27261e-25	6.84096e-23
SMYD3	915.612	1.93719	0.188788	10.2612	1.05396e-24	1.14314e-22
PLCB4	604.871	-9.12602	0.889866	-10.2555	1.11797e-24	1.20594e-22
ANKRD30BL	21239.2	9.61209	0.937729	10.2504	1.17858e-24	1.26441e-22
C2orf88	4357.86	-6.70853	0.654986	-10.2423	1.28208e-24	1.36801e-22
FAM178B	220.732	-8.33797	0.818723	-10.1841	2.33454e-24	2.46437e-22
EGFEM1P	105.253	-7.5618	0.742707	-10.1814	2.40077e-24	2.52081e-22
EIF5A2	219.819	-5.70764	0.560849	-10.1768	2.51717e-24	2.62904e-22
HS1BP3	978.48	2.3321	0.229361	10.1678	2.76038e-24	2.86789e-22
UGT3A2	186.299	-5.94286	0.585264	-10.1542	3.17561e-24	3.28202e-22
NAP1L5	252.739	-2.99297	0.295	-10.1457	3.46381e-24	3.56123e-22
OTUD7B	580.945	2.28318	0.225088	10.1435	3.54147e-24	3.62221e-22
HIST1H3C	4941.78	7.0388	0.695581	10.1193	4.53606e-24	4.61556e-22
TPTEP1	326.028	-8.11388	0.802563	-10.11	4.99048e-24	5.0519e-22
ANTXR2	5212.09	2.20202	0.217858	10.1076	5.11312e-24	5.14964e-22
RBFOX2	370.716	-6.07327	0.601131	-10.1031	5.35354e-24	5.36441e-22
HIST1H4F	3376.51	7.91818	0.784866	10.0886	6.20649e-24	6.18769e-22
PLSCR4	334.431	-9.45938	0.940562	-10.0572	8.54239e-24	8.43134e-22
ANP32B	6762.75	-3.13113	0.311393	-10.0552	8.71317e-24	8.55711e-22
BIRC5	1925.85	-1.81504	0.180633	-10.0482	9.35402e-24	9.14101e-22
CDH2	204.481	-10.4024	1.03619	-10.0391	1.02591e-23	9.97605e-22
ADAMTS1	224.819	-5.83319	0.583005	-10.0054	1.44334e-23	1.38983e-21
DTX3	243.806	-6.22078	0.621779	-10.0048	1.4517e-23	1.3911e-21
ADGRG1	1354.07	-3.4205	0.342113	-9.99817	1.55239e-23	1.47328e-21
TNFAIP8L2	834.533	3.59034	0.359317	9.99213	1.65003e-23	1.55845e-21
DHX8	3672.86	1.54384	0.154535	9.99021	1.68223e-23	1.5813e-21
CASS4	1858.06	3.90202	0.390609	9.98956	1.69325e-23	1.58411e-21
DNTT	5049.9	-6.69019	0.67006	-9.98447	1.78259e-23	1.65982e-21
EMILIN2	8074.88	2.42321	0.242721	9.98349	1.80012e-23	1.66828e-21
LIMCH1	186.306	-8.63416	0.866877	-9.96007	2.279e-23	2.10222e-21
ITGA2B	34843.7	-3.944	0.396412	-9.94925	2.54099e-23	2.33299e-21
MYO1G	8388.19	2.36426	0.238049	9.93183	3.02641e-23	2.7658e-21
TAF15	4140.76	-2.9436	0.296794	-9.91799	3.47701e-23	3.16296e-21
EBF1	783.476	-7.55021	0.761316	-9.91732	3.5003e-23	3.16954e-21
NEDD4L	1018.56	-3.35282	0.338349	-9.90934	3.79159e-23	3.41762e-21
SH2D4B	141.617	-7.79642	0.788845	-9.88333	4.91691e-23	4.41181e-21
CACHD1	124.302	-8.30416	0.841582	-9.86732	5.76834e-23	5.12915e-21
PBK	493.544	-3.59814	0.365498	-9.84451	7.23945e-23	6.40837e-21
ZC2HC1A	179.199	-7.41489	0.753452	-9.84123	7.47907e-23	6.59093e-21
HLF	422.733	-7.99646	0.812805	-9.8381	7.71513e-23	6.73879e-21
RRP8	756.629	1.57093	0.159678	9.83811	7.71448e-23	6.73879e-21
XK	3604.76	-5.2177	0.531177	-9.82291	8.97181e-23	7.80192e-21
H2AFY2	136.895	-6.81821	0.69488	-9.81207	9.98948e-23	8.63506e-21
SCARNA28	323.48	7.57806	0.772342	9.81179	1.00174e-22	8.63506e-21
SLC52A3	135.233	5.76226	0.587505	9.80802	1.03993e-22	8.92528e-21
SPECC1	4510.38	2.02079	0.206215	9.79942	1.1323e-22	9.67606e-21
MAP3K13	635.382	-2.96885	0.303366	-9.78638	1.28827e-22	1.09614e-20
PDE5A	4059.43	-6.39548	0.654302	-9.77451	1.44859e-22	1.22726e-20
FKBP10	269.978	-7.0813	0.727029	-9.74005	2.03457e-22	1.71634e-20
SNORA54	234.057	5.04225	0.517827	9.73732	2.08992e-22	1.75553e-20
CLGN	249.967	-10.5379	1.083	-9.73031	2.23914e-22	1.87291e-20
DNAJA4	2142.5	-3.42876	0.352567	-9.72513	2.35598e-22	1.95408e-20
MED12L	9560.26	-3.51518	0.362671	-9.69248	3.24562e-22	2.68069e-20
HIST1H2AL	3211.93	6.13716	0.633622	9.68584	3.46342e-22	2.84866e-20
FN3K	269.52	-5.45682	0.563884	-9.67721	3.76866e-22	3.08686e-20
HIST1H2AK	1105.73	5.64609	0.583477	9.67663	3.7899e-22	3.09143e-20
RUNX1-IT1	654.02	4.30848	0.446723	9.64462	5.18004e-22	4.20798e-20
ARHGAP25	3170.13	2.72766	0.284206	9.59746	8.19418e-22	6.62922e-20
EXPH5	107.705	-6.01579	0.627193	-9.59161	8.67243e-22	6.9875e-20
FAM127B	173.935	-3.92732	0.409547	-9.58942	8.85774e-22	7.10779e-20
SLC25A27	136.412	-9.36014	0.976487	-9.58552	9.19895e-22	7.35171e-20
MYH10	2828.2	-5.79258	0.606074	-9.55754	1.20586e-21	9.59822e-20
MECOM	330.577	-7.2917	0.763687	-9.54803	1.32184e-21	1.04792e-19
MPDZ	611.137	-10.4548	1.09502	-9.54761	1.32722e-21	1.04797e-19
SNORA5C	230.848	4.79419	0.502227	9.54586	1.3498e-21	1.06155e-19
FAM129A	6025.07	2.08766	0.219535	9.50943	1.91712e-21	1.50174e-19
MS4A3	1167.29	-4.00553	0.421519	-9.50261	2.04693e-21	1.59709e-19
ARPP21	385.263	-5.34407	0.562633	-9.49832	2.13299e-21	1.65768e-19
VWDE	242.678	-8.50117	0.89511	-9.49735	2.15301e-21	1.66668e-19
ITGB7	1583.95	3.26566	0.344868	9.46931	2.81696e-21	2.17214e-19
HIST1H2AJ	3796.45	7.157	0.756187	9.46459	2.94717e-21	2.2637e-19
LUZP1	3696.34	2.2092	0.233586	9.45776	3.14619e-21	2.4072e-19
DDIT4	6921.79	-4.01421	0.425363	-9.43714	3.83077e-21	2.91967e-19
FAM169A	290.498	-6.75734	0.716147	-9.43568	3.88448e-21	2.94922e-19
KRT17	1217.39	8.68756	0.923577	9.40642	5.13312e-21	3.88229e-19
CYTH4	3703.41	2.99831	0.318795	9.40511	5.19739e-21	3.91589e-19
MEX3A	244.43	-4.63236	0.492971	-9.39682	5.62365e-21	4.22095e-19
FAM127C	113.401	-6.91138	0.736486	-9.38428	6.33499e-21	4.73684e-19
SLAMF6	479.995	5.64449	0.601762	9.37994	6.60133e-21	4.91737e-19
HIST1H3J	1820.37	7.90451	0.843263	9.37371	7.00251e-21	5.1966e-19
PGM5	149.402	-7.09047	0.756959	-9.36704	7.45933e-21	5.51488e-19
SLC9A9	2464.44	-4.04968	0.433822	-9.33489	1.01096e-20	7.4464e-19
MICU3	110.011	-6.31621	0.676795	-9.33252	1.03382e-20	7.55837e-19
TYMS	3684.05	-2.68159	0.28771	-9.32045	1.15846e-20	8.43839e-19
SSBP3	1965.57	-1.57177	0.168667	-9.31877	1.17702e-20	8.54203e-19
ADGRG6	322.938	-11.2879	1.21188	-9.31436	1.22686e-20	8.87117e-19
ITPR1	10555.8	2.21204	0.237597	9.31009	1.2773e-20	9.20214e-19
HIST1H3B	11723.2	7.43328	0.798689	9.30685	1.31677e-20	9.45205e-19
FAM213A	906.896	-6.17247	0.665117	-9.28028	1.6904e-20	1.209e-18
TRPC1	212.402	-5.18279	0.558751	-9.27566	1.7652e-20	1.25794e-18
PLS3	338.531	-10.3587	1.11682	-9.27519	1.77302e-20	1.25897e-18
MSLN	531.116	7.84753	0.84987	9.23379	2.6121e-20	1.84153e-18
SYTL4	2322.66	-6.36706	0.689571	-9.23337	2.62257e-20	1.84233e-18
UCHL1	130.128	-8.14414	0.882704	-9.22636	2.79993e-20	1.95303e-18
SNORA12	1743.32	6.67867	0.725956	9.19982	3.5854e-20	2.4921e-18
CD5L	346.254	-8.66818	0.942787	-9.19421	3.77752e-20	2.61643e-18
MYL4	997.467	-5.7058	0.621262	-9.18421	4.14576e-20	2.85147e-18
SCNN1D	250.076	-2.88362	0.314057	-9.18182	4.23857e-20	2.90519e-18
CYYR1	244.146	-10.4279	1.13749	-9.16741	4.84516e-20	3.29805e-18
HIST1H2BO	3015.69	7.62545	0.833084	9.15328	5.52321e-20	3.74108e-18
TERC	1657.68	6.65798	0.727404	9.15307	5.53392e-20	3.74108e-18
HMGA2	201.18	-8.18534	0.895292	-9.14265	6.09426e-20	4.10583e-18
PKLR	982.535	-6.55828	0.719315	-9.1174	7.69464e-20	5.1664e-18
HPRT1	1289.28	-3.08041	0.33788	-9.11688	7.73173e-20	5.17371e-18
ZFAT	854.264	1.84535	0.202557	9.11027	8.21805e-20	5.44377e-18
PRKG1	503.634	-8.62288	0.9484	-9.09203	9.72087e-20	6.41772e-18
CD1C	456.05	5.83489	0.64228	9.08466	1.04027e-19	6.84495e-18
SH3BGRL2	1959.74	-4.00642	0.441296	-9.07876	1.09821e-19	7.17833e-18
SNORA94	158.154	5.47201	0.602816	9.07741	1.11185e-19	7.24356e-18
CD1E	165.321	8.45647	0.933401	9.05985	1.30631e-19	8.45459e-18
HNRNPA2B1	33389.7	-2.15017	0.2375	-9.05332	1.38691e-19	8.94695e-18
SNORA53	6069.42	5.89345	0.652616	9.03049	1.70903e-19	1.09533e-17
ST6GAL2	397.685	-8.17434	0.907493	-9.00761	2.10596e-19	1.33671e-17
MMP14	2514.98	4.41877	0.494235	8.94061	3.87022e-19	2.44084e-17
TMTC1	238.055	-5.15011	0.576865	-8.92776	4.3471e-19	2.72418e-17
HNRNPUL2	1371.91	-1.65117	0.185118	-8.91956	4.68149e-19	2.92445e-17
GP5	1338.61	-5.59116	0.627113	-8.91571	4.84702e-19	3.0183e-17
PTGFRN	543.775	4.97726	0.560251	8.88397	6.45137e-19	4.00472e-17
LINC00674	3054.31	-2.71356	0.306721	-8.84698	8.99203e-19	5.56435e-17
TERT	173.809	-5.91634	0.669445	-8.83768	9.77266e-19	6.00973e-17
P3H3	128.758	-4.69519	0.531818	-8.82856	1.06031e-18	6.50017e-17
HVCN1	1177.21	2.49969	0.283487	8.81766	1.16875e-18	7.14274e-17
TMEM246	267.501	-10.3908	1.17885	-8.81437	1.20365e-18	7.33335e-17
ZNF711	1105.4	-5.55166	0.630197	-8.80941	1.25804e-18	7.64114e-17
SERPINE2	2090.39	-3.79804	0.43129	-8.80625	1.29407e-18	7.83586e-17
HIST1H3A	1576.17	5.93889	0.675304	8.79439	1.43826e-18	8.68236e-17
RANBP17	294.642	-9.12562	1.03881	-8.78471	1.56771e-18	9.43496e-17
LYVE1	315.984	-8.61208	0.982208	-8.76808	1.81742e-18	1.09045e-16
LZTS3	117.216	-3.94882	0.450864	-8.75832	1.98176e-18	1.18546e-16
HIST1H4C	6182.48	6.60955	0.755654	8.74679	2.19507e-18	1.30908e-16
FUS	8595.49	-3.03924	0.348028	-8.73276	2.48531e-18	1.47771e-16
BANK1	1498.69	-3.71557	0.426399	-8.71384	2.93764e-18	1.7362e-16
ENAH	106.693	-6.18149	0.709902	-8.70752	3.106e-18	1.83022e-16
PDCD4-AS1	204.95	-2.00403	0.230596	-8.69067	3.60314e-18	2.11056e-16
GNAZ	1580.35	-5.67889	0.653477	-8.69026	3.61602e-18	2.11184e-16
CRYBG3	3078.94	3.33699	0.384072	8.68845	3.67428e-18	2.13954e-16
CXADR	168.367	-8.27417	0.9528	-8.68406	3.81878e-18	2.21714e-16
DNAH14	417.254	-2.98435	0.343761	-8.68147	3.9069e-18	2.26165e-16
GAS2L3	606.866	-3.61994	0.417206	-8.67663	4.07654e-18	2.35295e-16
TBC1D8B	240.624	-7.60959	0.877764	-8.66929	4.34831e-18	2.5025e-16
HNRNPAB	6138.53	-1.97873	0.228324	-8.66634	4.46214e-18	2.55312e-16
ZNF354C	375.388	-3.6653	0.423441	-8.65597	4.88716e-18	2.78822e-16
PFKP	4638.59	2.09931	0.24254	8.65555	4.90538e-18	2.79055e-16
SNORA49	347.485	6.47629	0.749169	8.64463	5.39786e-18	3.05312e-16
RHAG	7045.59	-6.30882	0.730895	-8.63164	6.04797e-18	3.41106e-16
KRT10	295.093	-2.83701	0.328756	-8.62955	6.15952e-18	3.44445e-16
NDST3	311.655	6.44382	0.746696	8.62978	6.14707e-18	3.44445e-16
MYO1F	13127.7	2.65719	0.308669	8.60853	7.40036e-18	4.12664e-16
F13A1	18398	3.04412	0.353745	8.6054	7.60508e-18	4.22885e-16
TPM1	3165.83	-2.40378	0.279355	-8.60475	7.64835e-18	4.24097e-16
RAG2	163.822	-10.9136	1.26876	-8.60176	7.85042e-18	4.34082e-16
LGR4	622.487	-5.88592	0.684612	-8.59745	8.15076e-18	4.4943e-16
SYDE2	219.56	-6.51165	0.758824	-8.58124	9.38544e-18	5.16068e-16
PEG3	132.863	-9.41587	1.09812	-8.57453	9.94965e-18	5.45572e-16
TRPC6	1957.07	-8.20222	0.957049	-8.57032	1.03199e-17	5.64308e-16
KIAA0556	1264.98	1.61865	0.189107	8.55945	1.13407e-17	6.18413e-16
ITPKB	3476.26	2.00599	0.234803	8.54327	1.30473e-17	7.07566e-16
ASRGL1	666.011	-3.98017	0.466207	-8.53735	1.37335e-17	7.42736e-16
SNORA23	1943.65	7.021	0.822793	8.53314	1.4243e-17	7.66094e-16
ZBTB16	1597.2	2.84331	0.333207	8.53317	1.42396e-17	7.66094e-16
ECM1	306.53	3.18941	0.373907	8.52996	1.46398e-17	7.85298e-16
MLYCD	490.526	2.11271	0.247743	8.52785	1.49094e-17	7.97591e-16
WASF3	590.679	-6.29093	0.738529	-8.51819	1.62072e-17	8.64678e-16
TIMP3	7594.21	-4.70561	0.55311	-8.50755	1.77652e-17	9.42704e-16
ELL2	2781.98	-4.94647	0.581632	-8.50447	1.82429e-17	9.65454e-16
C1QA	894.612	-6.00115	0.705959	-8.50071	1.88431e-17	9.94552e-16
ZNF300	197.179	-5.22161	0.614307	-8.5	1.89591e-17	9.98008e-16
CALD1	1681.55	-6.57618	0.774079	-8.49549	1.97103e-17	1.03479e-15
THRB	184.285	-8.71247	1.02561	-8.49495	1.98014e-17	1.03682e-15
GOLM1	995.568	-4.69522	0.552935	-8.49146	2.04051e-17	1.0656e-15
LRRC32	1294.82	-7.29659	0.859341	-8.49092	2.0501e-17	1.06778e-15
PRKG2	566.248	-6.72541	0.794484	-8.46514	2.55855e-17	1.32561e-15
DHRS3	447.617	2.57386	0.304111	8.46353	2.59402e-17	1.34047e-15
SNORA48	3869.05	4.86736	0.575306	8.46047	2.66297e-17	1.37251e-15
NAALADL1	272.224	-2.52053	0.298138	-8.45426	2.80874e-17	1.44387e-15
CCDC34	503.149	-3.03645	0.359272	-8.45169	2.87121e-17	1.47215e-15
VPS13D	8081.03	1.65211	0.195787	8.4383	3.21975e-17	1.64658e-15
PROSER1	1890.68	-1.88945	0.223954	-8.43678	3.26194e-17	1.66384e-15
NEIL1	605.76	-5.42191	0.642914	-8.43334	3.3594e-17	1.70914e-15
MBOAT2	2187.79	-4.1682	0.49448	-8.42947	3.47226e-17	1.76202e-15
FREM1	512.381	-7.74897	0.920931	-8.41428	3.95309e-17	1.99575e-15
PRG4	182.072	-8.26347	0.982068	-8.41435	3.95074e-17	1.99575e-15
STAC	164.804	-9.26212	1.10106	-8.41202	4.02999e-17	2.02939e-15
PARD3B	188.652	-7.89403	0.938799	-8.40865	4.14768e-17	2.08334e-15
BTNL9	381.408	-12.1928	1.4528	-8.39256	4.75658e-17	2.37709e-15
DCLK2	131.506	-5.20101	0.619994	-8.3888	4.91116e-17	2.44197e-15
APOE	1688.33	-6.251	0.747239	-8.36547	5.98781e-17	2.95499e-15
MPPED2	110.931	-10.1794	1.2177	-8.35956	6.29541e-17	3.09904e-15
KIAA1804	253.097	-5.20995	0.623945	-8.35002	6.82524e-17	3.3515e-15
ADD2	1717.1	-4.96533	0.59494	-8.34592	7.06591e-17	3.46107e-15
TSPAN6	218.396	-8.3784	1.00424	-8.34304	7.2402e-17	3.53766e-15
ENPP4	867.77	-4.52614	0.542623	-8.34122	7.35274e-17	3.58378e-15
EVA1C	166.535	-5.25596	0.630195	-8.34022	7.4154e-17	3.60542e-15
KLF12	737.683	-4.03502	0.484477	-8.32861	8.17957e-17	3.96719e-15
HIST1H4J	240.601	6.82183	0.820145	8.31784	8.95823e-17	4.3342e-15
AGR2	156.153	10.0352	1.20733	8.31188	9.41989e-17	4.54642e-15
KEL	1706.71	-4.29004	0.516337	-8.30861	9.68326e-17	4.65279e-15
NECAB1	141.193	-11.0327	1.32787	-8.30856	9.68741e-17	4.65279e-15
NPDC1	663.475	-2.66451	0.320724	-8.30781	9.74833e-17	4.67068e-15
CHRDL1	135.829	-11.0176	1.32765	-8.29856	1.05385e-16	5.03705e-15
ADRA2A	997.717	-5.08446	0.614176	-8.27852	1.24716e-16	5.94661e-15
NUP62CL	210.134	-7.78543	0.941502	-8.26916	1.34905e-16	6.41693e-15
PRX	1138.31	4.84031	0.585393	8.26847	1.35686e-16	6.43856e-15
PIEZO2	206.9	-9.68704	1.17193	-8.26586	1.3869e-16	6.56532e-15
JAG2	118.577	-6.98484	0.848514	-8.23185	1.84344e-16	8.70561e-15
PPP1R9A	150.494	-6.05066	0.735125	-8.2308	1.85975e-16	8.76167e-15
FAM171B	123.795	-5.32058	0.64649	-8.22994	1.87303e-16	8.80322e-15
ZDBF2	314.415	-5.59737	0.680454	-8.22594	1.93673e-16	9.08102e-15
FLII	9054.41	1.7083	0.208029	8.2118	2.17893e-16	1.01924e-14
TSPAN32	2697.73	-2.31554	0.282049	-8.20968	2.21776e-16	1.03496e-14
SELPLG	4695.3	2.25405	0.274603	8.2084	2.24155e-16	1.04359e-14
CD40LG	112.895	-4.98139	0.607204	-8.20381	2.32879e-16	1.08165e-14
PREX2	150.343	-10.958	1.33707	-8.19556	2.49437e-16	1.15584e-14
NAGA	4372.86	1.79067	0.218888	8.18073	2.8214e-16	1.30127e-14
ARHGAP29	142.088	-6.68163	0.819119	-8.1571	3.43167e-16	1.57905e-14
CDYL2	536.883	2.78289	0.341348	8.15262	3.56111e-16	1.6348e-14
FAM122B	2183.76	-2.25325	0.276689	-8.14361	3.83657e-16	1.75717e-14
EPCAM	304.664	-8.20799	1.00822	-8.14103	3.9192e-16	1.78774e-14
SPIRE1	474.996	-3.96059	0.486739	-8.137	4.05176e-16	1.8429e-14
HOOK1	187.681	-5.82169	0.715973	-8.13115	4.25236e-16	1.92969e-14
SNORA80A	116.823	8.11403	0.998035	8.13	4.29276e-16	1.94356e-14
CACNA2D4	737.022	2.94453	0.362235	8.12878	4.33632e-16	1.95879e-14
SPATS2L	295.738	-3.81219	0.469063	-8.12726	4.39091e-16	1.97892e-14
CFP	6875.36	3.85084	0.474151	8.12154	4.60291e-16	2.06503e-14
PLEKHG4B	151.784	-7.46062	0.918783	-8.12011	4.65748e-16	2.08478e-14
MIR181A1HG	574.705	5.41808	0.667849	8.11273	4.94954e-16	2.21049e-14
POMK	853.085	2.93041	0.361398	8.10856	5.12245e-16	2.28255e-14
FTX	593.969	2.47253	0.30511	8.10372	5.33029e-16	2.36449e-14
CNN2	6589.68	1.54863	0.19129	8.09573	5.69202e-16	2.51929e-14
HDGFRP3	814.896	-4.32652	0.534466	-8.09504	5.72453e-16	2.52802e-14
BNIP3	683.024	-2.21796	0.274059	-8.09297	5.82249e-16	2.56553e-14
KIAA0895	102.689	-3.2665	0.403729	-8.0908	5.92732e-16	2.60591e-14
HPCAL1	2091.68	1.59321	0.197176	8.08015	6.46846e-16	2.8375e-14
SMARCA2	9407.24	1.78885	0.221552	8.07419	6.79282e-16	2.97318e-14
SNORD133	3096.12	5.91746	0.733833	8.06377	7.39762e-16	3.23073e-14
ABLIM3	232.017	-7.01632	0.870477	-8.06032	7.60978e-16	3.31605e-14
HSPA4L	334.248	-4.66792	0.57916	-8.05981	7.64138e-16	3.32248e-14
COL5A1	1190.97	-7.39885	0.918366	-8.05654	7.84857e-16	3.3976e-14
JAKMIP2	313.171	-4.90925	0.609684	-8.05213	8.13681e-16	3.51467e-14
KLF8	138.239	-3.25297	0.40405	-8.05091	8.21808e-16	3.54203e-14
C1orf198	536.011	-2.67425	0.332421	-8.04475	8.642e-16	3.70855e-14
IL15	357.682	-3.97503	0.494472	-8.03893	9.06272e-16	3.88065e-14
TRIO	6311.91	2.41548	0.300511	8.03792	9.13783e-16	3.90434e-14
GATM	454.3	-4.61895	0.575097	-8.0316	9.62095e-16	4.10189e-14
TSPAN18	289.156	-6.06297	0.755554	-8.02454	1.01907e-15	4.33543e-14
TJP2	5215.35	-2.40929	0.300614	-8.01456	1.10535e-15	4.69238e-14
MIPOL1	110.294	-6.00432	0.751657	-7.98812	1.37014e-15	5.78658e-14
SLC16A2	107.223	-10.7974	1.35171	-7.98796	1.37189e-15	5.78658e-14
NEGR1	353.945	-3.93274	0.492829	-7.97993	1.46414e-15	6.16249e-14
PGRMC2	1621.59	-2.12654	0.266939	-7.9664	1.63358e-15	6.86103e-14
LDLRAD3	814.309	-4.64055	0.58273	-7.96347	1.6728e-15	7.01083e-14
AHNAK	108869	2.98099	0.374663	7.95645	1.77041e-15	7.40421e-14
MOB3B	726.856	2.76784	0.348039	7.95266	1.8255e-15	7.61846e-14
RPS6KA2	808.924	3.19464	0.402163	7.94365	1.9631e-15	8.17546e-14
ACSS2	2727.88	1.66485	0.209692	7.93948	2.03027e-15	8.43736e-14
KCTD1	194.055	2.3491	0.295901	7.93882	2.04118e-15	8.4649e-14
SLC16A9	110.467	-6.42393	0.809576	-7.93493	2.1062e-15	8.71623e-14
LY6G6F	1929.52	-6.14764	0.775003	-7.93241	2.1494e-15	8.87641e-14
VPREB1	577.178	-7.035	0.888122	-7.92121	2.3521e-15	9.65289e-14
GTF3C1	4692.5	1.52026	0.192168	7.91111	2.55111e-15	1.04047e-13
ITGB3	51995.2	-5.39811	0.684371	-7.88771	3.07792e-15	1.25275e-13
WDR35	772.129	-2.51581	0.319201	-7.88159	3.23244e-15	1.31293e-13
INVS	1337.1	1.76801	0.224399	7.87883	3.30453e-15	1.33671e-13
NCOA3	6242.82	1.90504	0.242034	7.87098	3.51887e-15	1.4176e-13
WT1-AS	209.674	5.36537	0.683488	7.84998	4.16109e-15	1.67291e-13
DDAH1	117.111	-6.58774	0.839551	-7.84675	4.26964e-15	1.70959e-13
SEC11C	677.457	-2.0908	0.266475	-7.84615	4.28987e-15	1.71421e-13
SFT2D2	997.499	1.81688	0.232018	7.83078	4.84866e-15	1.93359e-13
RNU12	3014.52	7.32295	0.937842	7.80829	5.79675e-15	2.29775e-13
EPOR	1444.04	-3.04727	0.390375	-7.80601	5.90248e-15	2.33497e-13
CLEC10A	2039.07	6.3049	0.808948	7.79395	6.49471e-15	2.55899e-13
DOCK4	662.702	3.18312	0.40889	7.78478	6.98321e-15	2.74053e-13
PTGER3	1066.7	-6.48333	0.832878	-7.78425	7.01287e-15	2.74671e-13
C7	234.462	-9.59092	1.23299	-7.77857	7.33481e-15	2.86144e-13
HIST1H3I	2475.84	6.54706	0.842537	7.77065	7.80865e-15	3.03431e-13
RBM15	3031.73	1.61598	0.20797	7.77024	7.83358e-15	3.03801e-13
GBP5	1351.43	2.36986	0.305015	7.76968	7.86871e-15	3.04565e-13
SEPP1	2031.85	-6.15064	0.793285	-7.75338	8.94784e-15	3.44981e-13
HIST1H2BB	2817.24	7.12744	0.919946	7.74768	9.35892e-15	3.60127e-13
HIST1H3E	190.995	3.40427	0.441527	7.71021	1.25607e-14	4.80519e-13
KCNE3	2992.26	2.45367	0.318281	7.70913	1.26682e-14	4.83694e-13
DISC1	154.52	3.89779	0.506099	7.70163	1.34339e-14	5.11941e-13
CD37	3793.66	-1.61326	0.20951	-7.70015	1.35911e-14	5.16934e-13
EMCN	104.882	-10.7159	1.39347	-7.69004	1.47094e-14	5.58393e-13
LINC01013	110.488	-10.8532	1.41188	-7.68708	1.50527e-14	5.70326e-13
PCSK5	614.423	-3.91564	0.509938	-7.67866	1.60761e-14	6.07935e-13
IL7	180.526	-5.11349	0.666478	-7.67242	1.68786e-14	6.37063e-13
FKBP15	4033.98	1.89914	0.248019	7.65723	1.89986e-14	7.15712e-13
TRIM32	163.469	-4.35461	0.569475	-7.6467	2.06196e-14	7.73823e-13
LINC00426	264.715	-3.41235	0.447264	-7.62939	2.35869e-14	8.83502e-13
PHLDB2	209.296	-5.11486	0.670751	-7.62558	2.42941e-14	9.08269e-13
TMEM51	230.088	4.04174	0.53012	7.62419	2.45566e-14	9.16348e-13
CRHBP	1249.95	-3.99411	0.523928	-7.62339	2.47104e-14	9.20344e-13
ROBO1	496.296	-7.28337	0.959109	-7.59389	3.10447e-14	1.14976e-12
TMEM56	1848.72	-6.15749	0.813026	-7.57355	3.63157e-14	1.33995e-12
ADGRL4	181.253	-11.2841	1.49787	-7.53341	4.94315e-14	1.81035e-12
SPC25	427.033	-2.9302	0.390444	-7.50479	6.15267e-14	2.23672e-12
HMOX2	822.294	1.68623	0.224705	7.50417	6.18167e-14	2.24313e-12
DNAJC12	115.311	-4.87907	0.651333	-7.4909	6.8402e-14	2.473e-12
PKHD1L1	9888.47	-7.09479	0.949051	-7.47567	7.68125e-14	2.76189e-12
HIST1H2BM	1865.85	5.46209	0.732049	7.46137	8.56251e-14	3.06758e-12
VCL	25326.9	1.70841	0.22896	7.4616	8.54769e-14	3.06758e-12
CXCL1	666.926	-4.96728	0.666772	-7.44975	9.35185e-14	3.33826e-12
HES1	455.266	-6.91598	0.928478	-7.44873	9.42412e-14	3.35283e-12
MVP	4047.25	2.85897	0.383821	7.4487	9.42665e-14	3.35283e-12
B3GALT4	320.474	2.57814	0.346142	7.44823	9.46032e-14	3.35875e-12
RNF213	28734.4	3.06704	0.412282	7.43917	1.01322e-13	3.59083e-12
AR	314.695	3.14376	0.422996	7.43213	1.06866e-13	3.78051e-12
RFFL	433.086	2.19023	0.294824	7.42895	1.09465e-13	3.85865e-12
SLC18B1	634.403	-2.91104	0.391894	-7.42813	1.10144e-13	3.87564e-12
RAB23	232.386	-4.36276	0.587548	-7.42537	1.12464e-13	3.95025e-12
LRRC8A	2178.94	1.97441	0.265962	7.42368	1.13913e-13	3.98695e-12
JUND	12444.4	-2.3419	0.315595	-7.42058	1.16613e-13	4.07422e-12
GSN	17656.9	3.13915	0.423385	7.41441	1.22171e-13	4.25335e-12
LY6E	3558.91	2.06704	0.279142	7.40497	1.31178e-13	4.55891e-12
RNU11	3329.34	6.7836	0.916223	7.40387	1.32273e-13	4.58888e-12
ANO5	272.241	-6.11183	0.826208	-7.39745	1.3882e-13	4.79912e-12
P3H4	131.229	-2.34277	0.316814	-7.39477	1.4165e-13	4.88843e-12
SKA1	869.606	-2.04089	0.276497	-7.38124	1.5682e-13	5.38368e-12
NOTCH2NL	4901.98	2.10133	0.284718	7.38041	1.57797e-13	5.40784e-12
CDC20	1587.65	-1.65297	0.224106	-7.37585	1.63299e-13	5.58668e-12
LGALS1	5588.47	2.57418	0.349431	7.36679	1.7479e-13	5.96948e-12
LHFPL2	3062.22	3.01559	0.410255	7.35052	1.97443e-13	6.70829e-12
LOC101927069	471.164	5.49097	0.748074	7.34014	2.13365e-13	7.21202e-12
ATAD2B	4767.57	1.60027	0.218086	7.33779	2.17145e-13	7.32725e-12
HCST	1871.54	2.41971	0.330762	7.31556	2.56316e-13	8.61955e-12
NBPF25P	745.34	2.33269	0.319286	7.30596	2.75292e-13	9.24194e-12
ORAI1	1501.98	1.56979	0.215189	7.29492	2.98831e-13	9.99816e-12
MTSS1	4435.78	2.31727	0.317803	7.29153	3.06464e-13	1.02362e-11
SLCO3A1	1914.68	1.81013	0.24839	7.28748	3.15811e-13	1.05306e-11
CDC14B	1004.2	-4.68572	0.644218	-7.27351	3.50258e-13	1.16203e-11
CLDN10	157.993	-6.03424	0.831012	-7.26132	3.83339e-13	1.26752e-11
LOC200772	226.854	6.94052	0.95645	7.25654	3.9712e-13	1.31089e-11
PLEKHG3	1758.72	4.24527	0.585912	7.24557	4.30633e-13	1.41678e-11
MSI2	1874.41	-2.40668	0.332213	-7.24439	4.34391e-13	1.42677e-11
RABL2B	360.252	-1.74127	0.240492	-7.24044	4.47215e-13	1.46645e-11
C10orf12	1708.5	2.64115	0.364904	7.23791	4.55647e-13	1.49162e-11
FGGY	285.708	1.81168	0.250581	7.22992	4.83287e-13	1.57948e-11
DTD1	1054.2	-1.86124	0.257819	-7.21918	5.23034e-13	1.70374e-11
ADGRF5	123.758	-10.6094	1.47169	-7.20897	5.63782e-13	1.83044e-11
SLITRK4	275.978	-5.90589	0.820191	-7.20063	5.99333e-13	1.93631e-11
NR2F1	119.723	-10.2678	1.42611	-7.19989	6.026e-13	1.94368e-11
TTLL7	238.779	-4.3476	0.604617	-7.19066	6.44771e-13	2.07631e-11
ALOX12	344.301	-5.21144	0.725017	-7.18803	6.57306e-13	2.11323e-11
NR6A1	359.15	-3.49476	0.486251	-7.18715	6.61562e-13	2.12345e-11
SORBS1	381.429	-2.97873	0.414494	-7.18642	6.65099e-13	2.13134e-11
MAGOH	1046.04	-2.18204	0.303743	-7.18384	6.77781e-13	2.16846e-11
AOAH-IT1	156.111	6.0605	0.84625	7.16159	7.97448e-13	2.53897e-11
ERC1	2900.11	1.51614	0.211722	7.16101	8.00866e-13	2.54575e-11
TMPRSS13	120.58	3.34973	0.468989	7.14244	9.16866e-13	2.9098e-11
HDX	114.966	-5.9377	0.832845	-7.12943	1.00788e-12	3.17821e-11
NLGN2	276.984	-4.72837	0.663946	-7.12162	1.06667e-12	3.35288e-11
GSTM3	367.648	-2.93873	0.412939	-7.11662	1.10602e-12	3.46004e-11
TUBB1	6534.78	-4.6119	0.648037	-7.11672	1.10523e-12	3.46004e-11
F11R	6404.02	1.80024	0.253262	7.10823	1.17542e-12	3.67132e-11
SEC63	3649.15	-2.17584	0.306263	-7.10448	1.2078e-12	3.7665e-11
ARHGEF10	332.972	-3.31684	0.467572	-7.09375	1.30527e-12	4.06403e-11
OAS1	1107.98	3.29052	0.463908	7.09304	1.31198e-12	4.07851e-11
ITPRIPL2	1780.27	2.00881	0.283355	7.08937	1.34721e-12	4.18143e-11
KLF5	130.61	-4.08757	0.577254	-7.08106	1.43052e-12	4.43303e-11
GLIPR2	3972.18	1.89988	0.268465	7.07684	1.4748e-12	4.5631e-11
SEMA6A	138.693	-5.65065	0.799054	-7.07168	1.53069e-12	4.72123e-11
YWHAE	10177.4	-1.60977	0.227653	-7.07116	1.53647e-12	4.73165e-11
ITGA5	9213.42	2.24145	0.317134	7.06783	1.57373e-12	4.81635e-11
SMG1P1	818.837	2.17242	0.307366	7.06786	1.57343e-12	4.81635e-11
CLU	4533.37	-2.95667	0.418512	-7.06471	1.60957e-12	4.9184e-11
CAPN2	6097.38	2.37573	0.336319	7.06393	1.6186e-12	4.93834e-11
FERMT1	123.047	-10.0526	1.42389	-7.05998	1.66527e-12	5.07292e-11
KALRN	2852.59	-4.74409	0.673231	-7.04674	1.83157e-12	5.56233e-11
PTGES3	7751.01	-1.56075	0.221496	-7.0464	1.83612e-12	5.56758e-11
AURKB	1023.09	-1.62148	0.230319	-7.04014	1.92043e-12	5.81431e-11
DUT	4096.85	-2.06945	0.294236	-7.0333	2.01703e-12	6.07882e-11
UTRN	15346.1	2.05631	0.292394	7.03266	2.02632e-12	6.0975e-11
STAB2	272.574	-10.8269	1.53965	-7.03206	2.03508e-12	6.11455e-11
HIST3H2A	507.069	-4.20369	0.597921	-7.03051	2.05787e-12	6.17361e-11
PRKCH	1628.75	2.1048	0.299858	7.01932	2.22951e-12	6.66825e-11
CPED1	943.319	-4.11162	0.585883	-7.01782	2.25361e-12	6.70984e-11
SCARNA2	10281.2	6.47884	0.923181	7.01795	2.25145e-12	6.70984e-11
KCNA3	2273.61	-3.68564	0.525644	-7.01168	2.35478e-12	7.00051e-11
PTPRB	223.578	-8.69364	1.23994	-7.01132	2.36082e-12	7.0079e-11
PYGL	7387.52	2.07132	0.295881	7.00052	2.55011e-12	7.5471e-11
SMPDL3A	286.591	-4.97951	0.712487	-6.98891	2.77031e-12	8.16208e-11
SF1	9727.46	-1.5778	0.22595	-6.98296	2.89027e-12	8.50282e-11
ARHGAP10	799.039	2.1523	0.308508	6.97646	3.02701e-12	8.85233e-11
RXFP1	290.556	4.57294	0.655632	6.97486	3.06184e-12	8.94092e-11
DGKG	1924.44	2.43631	0.349451	6.97181	3.12888e-12	9.10974e-11
NGFRAP1	1989.18	-4.67335	0.670437	-6.9706	3.15587e-12	9.17479e-11
CDK14	440.397	-2.8499	0.409374	-6.9616	3.36436e-12	9.76653e-11
CDCA8	1087.03	-1.64374	0.236415	-6.9528	3.58099e-12	1.03278e-10
SDPR	10963.9	-4.63112	0.667128	-6.94188	3.86924e-12	1.11177e-10
DOCK5	5424.73	1.64262	0.237249	6.92361	4.40271e-12	1.26139e-10
SLC25A21	343.909	-8.34355	1.20538	-6.92195	4.45469e-12	1.27259e-10
TRIM71	338.487	5.23678	0.758139	6.90741	4.93572e-12	1.40391e-10
EIF5B	4508.83	-2.27041	0.328901	-6.90303	5.09057e-12	1.44379e-10
FRA10AC1	641.146	-1.84924	0.268107	-6.8974	5.29631e-12	1.49999e-10
NCF1	1901.99	3.4345	0.498242	6.89325	5.45336e-12	1.53565e-10
ZNF490	775.476	1.52405	0.221331	6.88584	5.74481e-12	1.61312e-10
TIMD4	165.037	-6.76886	0.983398	-6.88313	5.855e-12	1.64173e-10
LOC101927151	213.797	1.89673	0.276225	6.8666	6.57503e-12	1.8358e-10
SNORA63	4289.7	4.8148	0.701638	6.86222	6.77974e-12	1.88496e-10
KAZN	230.946	-4.80006	0.699919	-6.85802	6.98212e-12	1.9385e-10
MACF1	37563.8	2.19313	0.320482	6.84321	7.74395e-12	2.14601e-10
KIAA0101	1913.62	-2.1095	0.309027	-6.82626	8.71544e-12	2.39948e-10
MORC4	108.574	-3.12445	0.458756	-6.81071	9.71182e-12	2.65896e-10
SIPA1L1	2457.53	1.99708	0.293253	6.81009	9.75372e-12	2.66674e-10
DOK2	3111.83	3.0472	0.44752	6.80908	9.82217e-12	2.68174e-10
GPR155	689.532	-2.21177	0.324878	-6.808	9.89652e-12	2.69458e-10
HIST1H4K	238.741	5.1773	0.760458	6.80813	9.8874e-12	2.69458e-10
CMBL	582.524	-2.38857	0.351089	-6.80331	1.02242e-11	2.77996e-10
IL17RA	9763.8	2.45303	0.360679	6.80114	1.03793e-11	2.81825e-10
GUSBP1	498.087	1.70847	0.251448	6.79452	1.08673e-11	2.94267e-10
IGLL1	3286.92	-2.72018	0.400619	-6.78995	1.12175e-11	3.02918e-10
UCA1	259.456	-5.89364	0.868336	-6.78728	1.14267e-11	3.08146e-10
PODXL2	149.027	-4.51966	0.667441	-6.77163	1.27343e-11	3.42474e-10
SFMBT1	414.939	-2.41234	0.356463	-6.76743	1.31086e-11	3.5206e-10
ZCCHC6	5946.25	1.92881	0.285128	6.7647	1.33582e-11	3.58275e-10
C9orf3	457.008	1.6276	0.240618	6.76427	1.33982e-11	3.58861e-10
PODXL	152.911	-4.13519	0.612714	-6.74896	1.48905e-11	3.97751e-10
PLS1	394.246	-3.73784	0.554018	-6.74678	1.51159e-11	4.02682e-10
VAMP2	1675.95	-2.09575	0.310858	-6.74183	1.56405e-11	4.15536e-10
SPTSSA	1181.95	-1.97763	0.293546	-6.73703	1.61658e-11	4.28915e-10
SNORA47	232.348	4.51663	0.670539	6.73583	1.63001e-11	4.31897e-10
ZBTB37	531.346	2.58539	0.383955	6.73358	1.6554e-11	4.38036e-10
TREM2	133.718	6.06959	0.901439	6.73323	1.65937e-11	4.38499e-10
SNORA7B	208.042	4.46803	0.664153	6.72741	1.72715e-11	4.53981e-10
SUSD3	548.699	-2.72568	0.405161	-6.72741	1.72715e-11	4.53981e-10
SYCP2	225.792	-2.61517	0.388848	-6.72542	1.75082e-11	4.5959e-10
TCP11L1	870.779	1.69187	0.251659	6.72289	1.78158e-11	4.67043e-10
TMPPE	1045.83	2.38105	0.354264	6.7211	1.80361e-11	4.72192e-10
TAS2R30	168.684	4.56448	0.679412	6.71827	1.83894e-11	4.80803e-10
SALL2	638.076	-4.74543	0.706446	-6.71733	1.85088e-11	4.83285e-10
GP6	1167.74	-3.26739	0.486827	-6.71162	1.92479e-11	5.0192e-10
ZNF460	3113.55	2.51562	0.375182	6.70506	2.01317e-11	5.24275e-10
TNFRSF11A	527.798	4.67831	0.697804	6.70433	2.02335e-11	5.2623e-10
RHBDF1	200.46	2.49877	0.372791	6.70288	2.04345e-11	5.30758e-10
CPEB2	1317.52	-1.91813	0.286232	-6.7013	2.06578e-11	5.35855e-10
BCAS3	1210.31	1.73175	0.258441	6.70073	2.07374e-11	5.37213e-10
C9orf43	124.394	-2.57654	0.385223	-6.68845	2.25554e-11	5.82019e-10
TSPAN5	1405.77	-3.41429	0.510652	-6.68613	2.29142e-11	5.90505e-10
ZFYVE1	1202.12	1.6127	0.24168	6.6729	2.508e-11	6.42125e-10
INADL	167.202	-3.24425	0.487476	-6.65519	2.8293e-11	7.23452e-10
MIS18A	579.259	-1.59224	0.239347	-6.65244	2.88281e-11	7.3618e-10
SLC9A3R2	550.467	2.8224	0.424985	6.64119	3.11169e-11	7.90871e-10
UBXN10	131.646	-4.18259	0.631116	-6.62729	3.41915e-11	8.66419e-10
TOP2A	12546.5	-2.19252	0.330926	-6.62542	3.46265e-11	8.76318e-10
CHI3L1	248.636	6.10376	0.921517	6.6236	3.5056e-11	8.8605e-10
SEL1L3	3319.03	-2.44598	0.369857	-6.61332	3.75799e-11	9.46207e-10
SNORA68	664.632	3.52835	0.533659	6.61162	3.8014e-11	9.54703e-10
CD79A	716.403	-4.01411	0.607214	-6.6107	3.82511e-11	9.59437e-10
EPHX2	162.591	-4.96681	0.753506	-6.59161	4.35094e-11	1.08307e-09
KL	120.831	-5.62751	0.855613	-6.57717	4.79498e-11	1.18613e-09
PRR5L	816.148	2.98298	0.453665	6.57529	4.85572e-11	1.19965e-09
BASP1	1395.06	-3.99036	0.606953	-6.57441	4.88468e-11	1.20529e-09
CORO1B	3100.79	2.04101	0.310649	6.57015	5.02658e-11	1.23876e-09
BCAM	132.167	-5.19291	0.790772	-6.56689	5.13758e-11	1.26454e-09
CRIPAK	391.234	-3.16922	0.483293	-6.55756	5.46955e-11	1.34457e-09
CNST	9025.42	2.55248	0.389257	6.55733	5.47791e-11	1.34495e-09
DOK4	235.438	-2.31299	0.352766	-6.55672	5.50045e-11	1.34791e-09
TFR2	1833.9	-3.55119	0.542319	-6.54816	5.8252e-11	1.42314e-09
HIST1H4A	2541.83	6.08491	0.929336	6.54759	5.84727e-11	1.42676e-09
SPARCL1	232.044	-10.4295	1.59315	-6.54649	5.8904e-11	1.43374e-09
DLK1	632.115	-5.22123	0.797908	-6.54365	6.00364e-11	1.45951e-09
EPHB2	276.642	4.96114	0.759371	6.53322	6.43689e-11	1.56101e-09
FOLR2	244.921	-4.88582	0.747842	-6.53322	6.437e-11	1.56101e-09
PLEKHO1	4843.53	2.29647	0.351646	6.53064	6.54912e-11	1.58625e-09
USP45	577.446	-2.32465	0.356068	-6.52868	6.63521e-11	1.60513e-09
HMMR	1826.64	-2.19229	0.336535	-6.5143	7.30314e-11	1.75935e-09
EMD	1770.46	-1.94939	0.299333	-6.51244	7.39411e-11	1.77783e-09
CLCN4	4961.58	-4.07648	0.6261	-6.51091	7.46952e-11	1.7916e-09
HBQ1	161.16	-4.80772	0.738793	-6.50753	7.63967e-11	1.82575e-09
NEK11	124.116	2.87255	0.44141	6.50767	7.6327e-11	1.82575e-09
TMSB10	20063.1	1.79513	0.276129	6.50105	7.97599e-11	1.90382e-09
KRT18	672.204	2.94176	0.452826	6.49646	8.22319e-11	1.95809e-09
ARHGEF39	352.564	-2.35646	0.362874	-6.49389	8.36504e-11	1.98947e-09
FABP4	534.51	-9.96697	1.53498	-6.49324	8.40071e-11	1.99555e-09
AMMECR1	1888.02	-1.90316	0.293609	-6.48195	9.05448e-11	2.14311e-09
MMRN2	102.731	-6.51833	1.00604	-6.4792	9.22095e-11	2.1799e-09
TP53I3	670.923	2.22028	0.342844	6.47605	9.41526e-11	2.22052e-09
FLVCR2	732.129	3.18429	0.491887	6.47363	9.56776e-11	2.2511e-09
C1S	122.022	-3.45809	0.534255	-6.47273	9.62448e-11	2.25906e-09
SLC2A10	189.817	-4.59914	0.710526	-6.47287	9.61599e-11	2.25906e-09
LEF1	467.619	-3.98422	0.615609	-6.472	9.67157e-11	2.26742e-09
IKBKE	1455.06	2.02602	0.313175	6.46927	9.84753e-11	2.30593e-09
APLN	177.396	4.42492	0.684608	6.46345	1.02346e-10	2.39372e-09
PLEKHG1	274.15	-4.30524	0.666188	-6.46249	1.02991e-10	2.40312e-09
RAB3C	102.221	-7.73824	1.19758	-6.46154	1.03642e-10	2.41547e-09
TRAT1	102.644	4.53346	0.702336	6.45483	1.08339e-10	2.52195e-09
SMIM10	360.403	-2.96784	0.459972	-6.45222	1.10221e-10	2.56274e-09
FYCO1	2050.56	1.92266	0.29806	6.45056	1.11438e-10	2.58799e-09
FLT1	438.198	-5.14667	0.799713	-6.43564	1.22954e-10	2.84872e-09
CEBPZOS	1252.51	-1.98247	0.308069	-6.43515	1.23355e-10	2.85467e-09
C1R	104.856	-2.93254	0.45584	-6.43327	1.24886e-10	2.88462e-09
PLAG1	728.426	-4.05627	0.630574	-6.43267	1.25382e-10	2.88803e-09
CTSA	5923.54	1.53122	0.238103	6.43094	1.26815e-10	2.91764e-09
GABBR1	1502.61	-3.55137	0.552517	-6.42763	1.29609e-10	2.97845e-09
C7orf73	2093.73	-1.84134	0.286614	-6.42444	1.32358e-10	3.03808e-09
CCDC144CP	255.942	2.66824	0.415473	6.42218	1.34334e-10	3.07627e-09
NID2	211.894	-3.5542	0.553899	-6.41669	1.39265e-10	3.18551e-09
SLC38A5	1324.61	-1.61128	0.251167	-6.41517	1.40669e-10	3.21391e-09
RNU6ATAC	216.418	6.9987	1.09129	6.41321	1.4249e-10	3.25173e-09
CABLES2	422.657	-1.73983	0.27182	-6.40065	1.5472e-10	3.52269e-09
FZD4	290.552	-5.06427	0.791593	-6.39756	1.57878e-10	3.5822e-09
PRRG1	175.459	-7.05288	1.10253	-6.39702	1.5844e-10	3.59082e-09
CLIP3	458.732	3.08516	0.4823	6.39676	1.58712e-10	3.59287e-09
NABP1	3290.81	2.18195	0.341237	6.39424	1.61352e-10	3.64844e-09
PARP12	1577.96	1.81996	0.284883	6.38845	1.67573e-10	3.77612e-09
ZNF664	3110.67	-1.58676	0.24862	-6.38225	1.74507e-10	3.92342e-09
MIR663A	7128.59	7.88868	1.23642	6.38027	1.76776e-10	3.96991e-09
GOLGA2P5	237.181	-2.48159	0.389485	-6.37147	1.87229e-10	4.19036e-09
HMGB3	1961.43	-1.801	0.282675	-6.37129	1.87446e-10	4.19046e-09
CDK2AP1	2210.46	-1.5012	0.235665	-6.37004	1.88978e-10	4.21697e-09
PARD3	444.721	-2.66944	0.419066	-6.36998	1.89059e-10	4.21697e-09
LY6G5B	436.069	-2.21752	0.348277	-6.3671	1.92632e-10	4.28699e-09
C1QB	782.553	-5.64236	0.886615	-6.36393	1.9665e-10	4.36164e-09
LINC01572	203.095	2.32944	0.366206	6.361	2.00438e-10	4.4357e-09
CARD6	977.387	2.26974	0.356889	6.35979	2.02031e-10	4.46595e-09
TROAP	901.683	-1.77996	0.279981	-6.35743	2.05151e-10	4.52478e-09
SCUBE1	100.795	3.27659	0.515581	6.35514	2.08238e-10	4.58262e-09
IQGAP1	21588.2	1.96832	0.310303	6.3432	2.25034e-10	4.94123e-09
PABPC1	48658	-1.6249	0.256429	-6.33664	2.34828e-10	5.14484e-09
CLDN5	107.691	-6.09382	0.9623	-6.33255	2.41142e-10	5.27148e-09
MAMDC2	1408.46	5.70213	0.900482	6.33231	2.41521e-10	5.27391e-09
FBN1	733.736	-3.66301	0.57871	-6.32961	2.45783e-10	5.35515e-09
MIR663B	306.07	7.98703	1.26232	6.32724	2.49585e-10	5.42599e-09
MIR5087	265.05	6.10685	0.965492	6.32512	2.53039e-10	5.49505e-09
GALNT12	191.524	-3.1536	0.498954	-6.32042	2.60853e-10	5.65851e-09
STON1	334.642	-2.4017	0.380103	-6.31854	2.6405e-10	5.70903e-09
WDFY3	5379	-2.22297	0.351809	-6.31868	2.63805e-10	5.70903e-09
LINC00630	193.905	1.71504	0.271496	6.31699	2.66698e-10	5.75998e-09
ASCL2	110.064	-3.25972	0.516087	-6.31623	2.68024e-10	5.78228e-09
MIR663AHG	18989.9	7.52277	1.19156	6.3134	2.72968e-10	5.8761e-09
ALS2CL	773.053	3.36354	0.532922	6.31151	2.76321e-10	5.94181e-09
BDNF	398.769	-7.55512	1.19747	-6.30926	2.80372e-10	6.02236e-09
C1orf186	1735.05	3.35553	0.532016	6.3072	2.8413e-10	6.09644e-09
COL9A2	511.263	2.56113	0.406233	6.30458	2.88984e-10	6.18043e-09
ARHGEF40	3022.28	2.19159	0.347912	6.29928	2.99027e-10	6.3883e-09
LOC101927497	198.728	-2.16564	0.343883	-6.2976	3.02292e-10	6.43716e-09
RPH3AL	249.473	2.08082	0.330637	6.29337	3.10657e-10	6.60815e-09
SLC38A1	12378.1	2.59621	0.412647	6.29161	3.14194e-10	6.6762e-09
RYR3	1532.29	-3.09296	0.492122	-6.28494	3.27982e-10	6.93188e-09
TSPAN13	898.175	-2.68103	0.426698	-6.2832	3.31674e-10	6.99492e-09
CYR61	141.082	-4.68165	0.74572	-6.27803	3.42886e-10	7.21596e-09
PLXNC1	5758.84	-2.80923	0.447675	-6.27515	3.49301e-10	7.31975e-09
TMEM14A	212.869	-2.67107	0.425763	-6.2736	3.52798e-10	7.37544e-09
SYNE3	2665.01	2.45527	0.391574	6.27027	3.60431e-10	7.51311e-09
AKT3	1216.65	-2.75242	0.439496	-6.26269	3.78402e-10	7.87108e-09
PRR7	157.202	-2.98078	0.476086	-6.26101	3.82482e-10	7.93922e-09
SH3TC2	1281.63	4.8625	0.777393	6.25488	3.97812e-10	8.24008e-09
CTTNBP2	1903.31	-6.6061	1.05666	-6.25187	4.05567e-10	8.39192e-09
DLL1	109.339	-4.65499	0.744832	-6.24972	4.112e-10	8.49068e-09
LAPTM4A	3851.03	-2.01955	0.323165	-6.24928	4.12341e-10	8.50534e-09
GPR176	285.104	-6.00433	0.960881	-6.24878	4.13671e-10	8.52388e-09
DLEU1	346.041	-1.86656	0.29894	-6.24395	4.26656e-10	8.78226e-09
HTRA3	147.927	-4.18633	0.670592	-6.24273	4.29989e-10	8.84165e-09
TNFRSF10A	392.291	2.13016	0.341274	6.24179	4.32589e-10	8.88586e-09
DNM3	6587.87	-2.30301	0.369032	-6.24068	4.35677e-10	8.93069e-09
LYST	17719.8	2.23704	0.358632	6.23772	4.44005e-10	9.09197e-09
TNFSF13	417.083	2.20818	0.354289	6.23272	4.58408e-10	9.33848e-09
FCER2	445.574	5.32333	0.854787	6.22766	4.73441e-10	9.63476e-09
CYTH1	4971.88	1.55506	0.249793	6.22538	4.80398e-10	9.76628e-09
TRPS1	4143.56	1.92341	0.309101	6.2226	4.88968e-10	9.93027e-09
PLEKHA4	130.709	-3.04124	0.489369	-6.21462	5.1449e-10	1.04271e-08
SUSD1	4316.55	1.69908	0.273492	6.21254	5.2134e-10	1.05551e-08
NRROS	3636.58	1.80668	0.290966	6.20926	5.32341e-10	1.07668e-08
VPS18	1727.01	1.89826	0.305764	6.20827	5.35716e-10	1.08129e-08
VWA2	106.486	-6.24807	1.00657	-6.20728	5.39111e-10	1.08703e-08
NQO1	295.483	1.82939	0.294957	6.20222	5.56706e-10	1.12022e-08
C11orf80	129.368	-2.66295	0.429438	-6.20103	5.60955e-10	1.12647e-08
PRDM5	138.044	-6.04279	0.974872	-6.19854	5.69877e-10	1.14323e-08
UBR4	24198.9	1.52493	0.246036	6.19803	5.71757e-10	1.14584e-08
TSPYL2	1803.49	-2.66747	0.430481	-6.1965	5.77343e-10	1.15469e-08
NBPF10	578.442	2.76906	0.447067	6.19384	5.87164e-10	1.17195e-08
CA1	519.475	-4.59709	0.742384	-6.19233	5.92815e-10	1.18204e-08
CDH1	1492.43	-4.8711	0.78678	-6.19119	5.97132e-10	1.18944e-08
SNORA57	1117.87	4.92451	0.795835	6.18785	6.09887e-10	1.21363e-08
TP53INP1	5131.49	-2.22839	0.360187	-6.18676	6.14148e-10	1.21965e-08
AMHR2	213.297	-3.79213	0.613186	-6.18431	6.23755e-10	1.23748e-08
CHRAC1	1351.09	-1.54382	0.249758	-6.18125	6.35946e-10	1.25993e-08
WDR49	835.159	4.06044	0.656906	6.18115	6.36349e-10	1.25993e-08
RNH1	5814.48	1.92089	0.310981	6.17687	6.53851e-10	1.29199e-08
HEG1	489.93	-3.28396	0.531722	-6.17608	6.57126e-10	1.29717e-08
IL27RA	2029.46	1.73412	0.281377	6.16298	7.13872e-10	1.40497e-08
SNORA26	124.916	4.82543	0.783299	6.16039	7.2565e-10	1.4259e-08
AGPAT4	1335.94	-2.36675	0.384248	-6.15944	7.30015e-10	1.43103e-08
PDE3B	2178.09	2.94026	0.478083	6.15009	7.74383e-10	1.515e-08
NUS1	1560.13	-1.69397	0.275623	-6.14596	7.94792e-10	1.55032e-08
SARM1	588.694	-1.82979	0.297943	-6.1414	8.17997e-10	1.59086e-08
SGK223	598.533	3.76775	0.61358	6.1406	8.22104e-10	1.59571e-08
SRRM1	5029.56	-1.91579	0.311987	-6.14061	8.22039e-10	1.59571e-08
FKBP14	756.66	-3.55869	0.579559	-6.14033	8.23479e-10	1.59681e-08
WASF1	992.48	-2.17886	0.354878	-6.13972	8.26654e-10	1.60139e-08
LOC105378367	211.809	4.81853	0.786027	6.13024	8.77474e-10	1.69485e-08
TBC1D4	1317.57	-2.81002	0.458468	-6.12915	8.83513e-10	1.70318e-08
CTGF	132.758	-5.7191	0.933446	-6.12686	8.9628e-10	1.72528e-08
LPAR1	503.083	4.49629	0.734348	6.12283	9.19301e-10	1.76185e-08
GTSE1	838.33	-2.15399	0.351856	-6.12181	9.25177e-10	1.77139e-08
CDCA5	1449.44	-1.65033	0.269696	-6.11922	9.40326e-10	1.79865e-08
LTBR	2533.6	1.72318	0.281857	6.11367	9.73625e-10	1.85694e-08
PRPS1	1718.77	-1.50987	0.247429	-6.10222	1.04608e-09	1.9932e-08
HSP90AB4P	220.48	3.16831	0.519302	6.1011	1.05342e-09	2.00525e-08
REN	241.135	-10.0066	1.64088	-6.09835	1.0717e-09	2.03612e-08
UBE2C	2179.51	-2.01332	0.330469	-6.09231	1.1129e-09	2.11034e-08
REXO2	1688.81	-1.65264	0.27152	-6.08661	1.1533e-09	2.17857e-08
ORC6	776.983	-1.74441	0.286684	-6.08477	1.16659e-09	2.19948e-08
SLC16A5	776.246	1.88491	0.309826	6.08378	1.17382e-09	2.211e-08
CA2	1183.8	-4.02832	0.662323	-6.0821	1.18616e-09	2.22998e-08
C7orf49	1737.58	1.63052	0.268125	6.0812	1.19284e-09	2.24041e-08
SFXN1	1813.31	-1.55355	0.255616	-6.07767	1.21945e-09	2.2882e-08
PTPRJ	7885.43	2.70786	0.445754	6.07477	1.24164e-09	2.32321e-08
ZFYVE26	3170.06	1.7694	0.291381	6.07246	1.25968e-09	2.35252e-08
MARCKS	5975.11	-4.86531	0.801578	-6.06967	1.28176e-09	2.38698e-08
SFXN3	1705.35	1.7649	0.290898	6.06708	1.30253e-09	2.41881e-08
RASIP1	134.563	-4.19493	0.692179	-6.06047	1.35723e-09	2.51093e-08
ZNF564	652.319	1.63722	0.270142	6.06058	1.3563e-09	2.51093e-08
NCL	22996.5	-1.70376	0.281209	-6.05871	1.37216e-09	2.53618e-08
ZNF185	2712.72	2.83519	0.468595	6.05041	1.4448e-09	2.66545e-08
DOCK2	18301.4	1.88124	0.311142	6.04623	1.48274e-09	2.72527e-08
STARD13	405.223	2.61893	0.433141	6.04638	1.48138e-09	2.72527e-08
MGA	6311.81	1.87647	0.310456	6.04423	1.50125e-09	2.75672e-08
OIP5	351.065	-1.6903	0.279672	-6.04386	1.50468e-09	2.76045e-08
C4orf32	661.836	-4.05067	0.670602	-6.04035	1.53778e-09	2.81854e-08
TUFT1	260.113	-2.97107	0.492045	-6.0382	1.55843e-09	2.8511e-08
ACOT11	589.039	2.48144	0.411129	6.03566	1.58319e-09	2.89104e-08
BMF	3226.29	2.90383	0.481204	6.0345	1.59451e-09	2.90889e-08
TTC8	279.365	-2.04233	0.338449	-6.03436	1.59591e-09	2.90889e-08
ARL3	302.822	-2.066	0.342387	-6.03412	1.59834e-09	2.91064e-08
H19	226.409	-5.583	0.925733	-6.0309	1.63052e-09	2.96649e-08
SEC14L2	291.048	-3.6451	0.604429	-6.03064	1.63309e-09	2.96843e-08
EPB41L5	214.073	-3.12821	0.519332	-6.02354	1.70643e-09	3.09321e-08
FAM3C	760.483	-1.95667	0.324865	-6.02303	1.71184e-09	3.10016e-08
DENND3	6601.9	1.69495	0.281768	6.0154	1.79444e-09	3.23491e-08
PTMS	834.221	-2.16238	0.359519	-6.01464	1.80283e-09	3.24707e-08
ZNF609	4978.11	1.87079	0.311107	6.01332	1.81756e-09	3.27062e-08
CISD2	1410.62	-1.5784	0.262973	-6.00213	1.94744e-09	3.47895e-08
PRDX2	5320.07	-2.73884	0.456587	-5.99852	1.99128e-09	3.55406e-08
DEPDC1B	1046	-2.20431	0.367902	-5.99157	2.0783e-09	3.70267e-08
HMGCL	968.669	1.73114	0.289368	5.98248	2.19763e-09	3.89419e-08
MSTO2P	218.46	-1.80172	0.301233	-5.98116	2.21555e-09	3.9189e-08
SNORD15A	409.93	5.40859	0.904263	5.98122	2.21479e-09	3.9189e-08
PLCD3	171.723	2.75006	0.46051	5.97178	2.34679e-09	4.13253e-08
LINC00997	254.122	-1.6629	0.2789	-5.96235	2.48634e-09	4.36658e-08
SCAI	1425.83	-2.01514	0.338155	-5.9592	2.53469e-09	4.44358e-08
ATXN1	1946.43	2.04166	0.342627	5.95884	2.54036e-09	4.44958e-08
CHPT1	1926.82	-1.84229	0.30932	-5.95592	2.58614e-09	4.52574e-08
DUBR	162.292	-4.34952	0.730757	-5.95207	2.64769e-09	4.62367e-08
PPBP	27180.9	-4.23983	0.712443	-5.95112	2.66315e-09	4.64405e-08
PON2	837.485	-1.81384	0.304958	-5.94783	2.71723e-09	4.73417e-08
C1orf228	1170.68	-1.73595	0.292061	-5.9438	2.78491e-09	4.84354e-08
FNDC3B	4743.46	1.93949	0.327022	5.93076	3.01527e-09	5.22118e-08
MPHOSPH6	675.62	-1.70823	0.288452	-5.92205	3.17954e-09	5.49118e-08
PDE7B	113.839	2.5487	0.430436	5.92122	3.19566e-09	5.5142e-08
SLC27A3	1092.6	1.57821	0.266666	5.91831	3.25271e-09	5.60773e-08
CD300C	681.391	2.96879	0.501716	5.91726	3.27346e-09	5.63366e-08
CCNA2	3494.06	-1.67634	0.283537	-5.91222	3.37521e-09	5.79866e-08
RFK	1034.43	-2.01977	0.34162	-5.91231	3.37335e-09	5.79866e-08
LOC727896	248.891	2.93843	0.497995	5.90052	3.62364e-09	6.20449e-08
LRIG1	594.377	-4.49339	0.761679	-5.89932	3.65005e-09	6.24367e-08
GNPDA1	884.436	1.93492	0.328512	5.88997	3.86268e-09	6.58457e-08
TSPAN14	4603.16	-1.80699	0.306853	-5.88879	3.89043e-09	6.62044e-08
ELMO1	6336.7	1.62364	0.275739	5.88834	3.90103e-09	6.63276e-08
FAM57A	281.711	-2.33479	0.397	-5.88107	4.07619e-09	6.90679e-08
MAPK1IP1L	4593.09	-1.70056	0.289233	-5.87956	4.11356e-09	6.96412e-08
SOWAHD	120.949	3.92092	0.66767	5.87254	4.2918e-09	7.25344e-08
HOXA3	125.946	-4.951	0.843992	-5.86617	4.45967e-09	7.52427e-08
OAT	4417.7	-2.05973	0.351368	-5.86203	4.57245e-09	7.69481e-08
WBP5	1503.69	-3.24516	0.553785	-5.85997	4.62943e-09	7.77745e-08
TRIM16	358.395	2.06759	0.353534	5.84835	4.96459e-09	8.31927e-08
ERCC5	183.566	1.54956	0.265021	5.84693	5.0074e-09	8.37679e-08
ACSM3	468.197	-2.49185	0.426433	-5.84346	5.11272e-09	8.53129e-08
RPS16	15285.4	-2.47496	0.424237	-5.83391	5.41428e-09	9.02684e-08
ANKHD1	334.179	-1.82944	0.313749	-5.8309	5.51283e-09	9.1834e-08
PTPN14	1286.55	4.08688	0.701234	5.82812	5.60542e-09	9.32976e-08
TANGO6	1052.33	1.58225	0.271695	5.82364	5.75804e-09	9.56766e-08
SNORA80B	159.468	4.38073	0.752352	5.82271	5.79024e-09	9.59693e-08
TMEM98	200.478	-5.23578	0.899196	-5.82273	5.78929e-09	9.59693e-08
TAS2R31	149.75	2.9416	0.50533	5.82115	5.84458e-09	9.67886e-08
LOC100288798	243.231	1.95762	0.336447	5.81851	5.9376e-09	9.80822e-08
FAM171A1	1086.2	3.70003	0.635952	5.8181	5.95215e-09	9.82403e-08
ZNF814	737.714	-2.11498	0.364461	-5.80303	6.51285e-09	1.06692e-07
AKAP13	19394.2	1.6063	0.277172	5.79533	6.8187e-09	1.11425e-07
PTP4A1	5112.56	-2.14366	0.37013	-5.79164	6.9702e-09	1.13712e-07
SCRN1	2600.37	-3.55406	0.614422	-5.78439	7.27747e-09	1.18334e-07
NRARP	432.199	-4.40068	0.760958	-5.78308	7.33448e-09	1.19163e-07
ATP10A	686.845	2.46623	0.426742	5.77919	7.50602e-09	1.21761e-07
CXCL3	2185.72	-4.34537	0.752636	-5.77353	7.76285e-09	1.25605e-07
MARCH1	3995.56	4.34059	0.752485	5.76834	8.0054e-09	1.29318e-07
ARHGAP30	8316.88	1.51343	0.262403	5.76757	8.0424e-09	1.29703e-07
IQSEC3	397.532	-2.77641	0.481376	-5.76765	8.03827e-09	1.29703e-07
GIMAP6	1705.46	3.41009	0.591456	5.76558	8.13781e-09	1.31028e-07
FABP5	543.597	-2.37941	0.413081	-5.76017	8.4031e-09	1.34969e-07
DOK1	2103.99	1.9118	0.331997	5.75851	8.48619e-09	1.36082e-07
KREMEN1	157.283	-3.74176	0.650388	-5.75313	8.76076e-09	1.40257e-07
STXBP1	199.537	-4.823	0.838563	-5.75151	8.8451e-09	1.41264e-07
PVR	837.198	-1.82969	0.318255	-5.74914	8.96971e-09	1.43138e-07
HIST2H2BE	6171.84	2.81257	0.489468	5.74618	9.12806e-09	1.4543e-07
TBC1D12	851.628	-3.0261	0.526642	-5.74603	9.13651e-09	1.45447e-07
UBTD1	238.576	2.92891	0.50977	5.74556	9.16179e-09	1.45732e-07
GPHN	391.083	-1.5238	0.265224	-5.74534	9.17387e-09	1.45807e-07
NCF4	5254.62	2.20885	0.384597	5.74329	9.28532e-09	1.47459e-07
GKAP1	234.326	-1.96994	0.343069	-5.7421	9.35075e-09	1.48144e-07
HERC1	18353.1	1.6236	0.282754	5.7421	9.35095e-09	1.48144e-07
APBB2	121.428	-4.67966	0.816152	-5.73381	9.82006e-09	1.54954e-07
SIK1	5053.91	-3.02007	0.526754	-5.73336	9.84628e-09	1.55244e-07
E2F5	219.918	-2.84725	0.496686	-5.7325	9.89613e-09	1.55906e-07
SERPINB10	306.722	-4.07804	0.711832	-5.72893	1.01063e-08	1.58963e-07
WDR81	3857.56	2.63128	0.459393	5.72773	1.01786e-08	1.59845e-07
FGD6	928.088	2.08584	0.36431	5.72544	1.03168e-08	1.61887e-07
PPP1R14A	128.407	-2.71021	0.473433	-5.72459	1.03682e-08	1.62564e-07
MMD	1025.87	-1.9461	0.339978	-5.72418	1.03934e-08	1.6283e-07
OLFM1	136.829	-7.90353	1.38118	-5.72232	1.05081e-08	1.64496e-07
KRT8	222.006	1.95769	0.342523	5.7155	1.0938e-08	1.70684e-07
FES	5581.17	2.0889	0.365585	5.71387	1.10434e-08	1.72193e-07
KIF3A	288.942	-1.65354	0.289418	-5.71332	1.10792e-08	1.72615e-07
FAM83D	679.765	-2.0275	0.354892	-5.71301	1.10994e-08	1.72794e-07
WLS	414.487	-4.51901	0.79133	-5.71065	1.12548e-08	1.748e-07
GPA33	175.689	4.35232	0.762432	5.70847	1.13999e-08	1.76636e-07
DPEP2	1085.2	1.82165	0.319143	5.70794	1.14353e-08	1.77039e-07
KDM5B	5462.53	1.51203	0.264906	5.70781	1.14439e-08	1.77039e-07
FOXM1	1829.72	-1.76709	0.310519	-5.69074	1.26486e-08	1.94914e-07
NCF1B	659.395	2.96466	0.520983	5.69051	1.26661e-08	1.9503e-07
C1orf95	371.763	-4.93815	0.867824	-5.69026	1.26845e-08	1.95161e-07
MIR223	360.483	2.29881	0.404546	5.68244	1.32788e-08	2.03828e-07
C12orf75	396.446	-2.57254	0.45321	-5.67627	1.37663e-08	2.10819e-07
NUCKS1	16048.7	-1.70288	0.300159	-5.67325	1.40117e-08	2.14412e-07
VLDLR	125.575	-4.43671	0.782519	-5.66977	1.42987e-08	2.18634e-07
PIK3R3	293.563	-3.84395	0.678259	-5.66737	1.45002e-08	2.21543e-07
HSP90AA1	33313.1	-1.65853	0.29288	-5.66284	1.4889e-08	2.27132e-07
CORO1A	11003.6	1.69717	0.299873	5.65962	1.51708e-08	2.31253e-07
ANXA2	8650.96	2.51461	0.444362	5.65892	1.5233e-08	2.32022e-07
EIF3J	3132.67	-1.88835	0.33378	-5.65746	1.53628e-08	2.33458e-07
PTGIR	1100.68	3.86327	0.682939	5.65683	1.54194e-08	2.34137e-07
LINC00996	158.304	3.56	0.631375	5.63848	1.71556e-08	2.58908e-07
MAN1C1	261.265	-3.83901	0.680901	-5.63814	1.71901e-08	2.59231e-07
SC5D	2034.31	-2.14953	0.381325	-5.63702	1.73019e-08	2.60397e-07
ITGAL	6540.72	2.31551	0.411006	5.63375	1.76333e-08	2.64902e-07
CCM2	2504.44	1.90217	0.338001	5.62771	1.82617e-08	2.73717e-07
SVIP	825.228	-1.70721	0.303722	-5.62095	1.89906e-08	2.83781e-07
IRF6	235.151	-4.14773	0.737979	-5.62039	1.90523e-08	2.84487e-07
FAM98B	1388.28	-2.05346	0.36541	-5.61961	1.91391e-08	2.85352e-07
PYGB	3374	1.80344	0.321148	5.61562	1.9586e-08	2.91135e-07
SLX4IP	256.744	1.67535	0.298335	5.61567	1.95799e-08	2.91135e-07
TTC39B	673.958	-2.18727	0.389874	-5.6102	2.02087e-08	2.9994e-07
CERS4	590.768	1.839	0.328535	5.59756	2.17389e-08	3.21443e-07
PCAT18	152.977	3.63589	0.650194	5.592	2.24464e-08	3.3116e-07
LINC00664	106.397	-3.14334	0.562609	-5.58708	2.30917e-08	3.40172e-07
COL4A5	526.399	-5.79714	1.03772	-5.58641	2.31811e-08	3.41234e-07
NIN	13257.4	1.68056	0.300851	5.58601	2.32352e-08	3.41775e-07
MAFF	3698.25	-3.02291	0.541663	-5.58079	2.39429e-08	3.51399e-07
TMEM237	418.544	-1.97659	0.354457	-5.57638	2.45572e-08	3.59614e-07
RGS14	1570.08	1.75466	0.314775	5.57432	2.48505e-08	3.63638e-07
ITM2A	4944.5	2.70817	0.485932	5.57315	2.50174e-08	3.65593e-07
PLEKHO2	4049.34	2.20594	0.395817	5.57312	2.50211e-08	3.65593e-07
SRGAP3	157.616	-2.67141	0.479828	-5.56744	2.58516e-08	3.7717e-07
IL12RB1	354.225	1.56311	0.280906	5.56455	2.62826e-08	3.82892e-07
QDPR	519.898	-1.53288	0.275585	-5.56227	2.66289e-08	3.86795e-07
BOLA3-AS1	161.105	-2.64467	0.475578	-5.56096	2.68287e-08	3.89125e-07
MAPRE3	130.724	-3.05642	0.549692	-5.56025	2.69391e-08	3.90439e-07
SNORA71D	330.532	4.87932	0.877782	5.55869	2.71806e-08	3.9365e-07
KCNJ2	668.048	-5.34713	0.962146	-5.5575	2.73666e-08	3.96053e-07
MYH9	69919.7	2.00068	0.360445	5.55058	2.84724e-08	4.10552e-07
C11orf96	194.154	-4.26987	0.769377	-5.54977	2.8604e-08	4.11848e-07
CNRIP1	734.277	-3.17969	0.573231	-5.54697	2.90664e-08	4.18201e-07
FAM63A	2281.31	1.67416	0.301903	5.54537	2.9333e-08	4.21728e-07
CHAC2	174.71	-1.82365	0.329186	-5.53989	3.02664e-08	4.33658e-07
UBE2E3	1645.07	-1.57301	0.284088	-5.53704	3.07625e-08	4.40356e-07
HSPA5	17198.4	-1.65807	0.29966	-5.53316	3.14503e-08	4.49551e-07
SLC2A9	490.101	1.87303	0.338592	5.53182	3.16922e-08	4.5268e-07
FRY	5173.14	2.45876	0.444488	5.53167	3.17204e-08	4.52755e-07
SPAG16	196.904	-2.08101	0.376356	-5.52938	3.21362e-08	4.58358e-07
ZNF516	4091.18	2.38634	0.431743	5.52723	3.25318e-08	4.63667e-07
CDK5R1	114.54	-2.09999	0.38012	-5.52454	3.30351e-08	4.7016e-07
GAS7	7275.78	2.15444	0.390498	5.51715	3.44544e-08	4.88951e-07
TBC1D9B	5854.32	1.51359	0.274491	5.51418	3.50401e-08	4.96905e-07
LOC102723927	260.702	-3.56514	0.649537	-5.48874	4.04806e-08	5.67937e-07
CAPG	3956.94	1.78949	0.326065	5.48812	4.06234e-08	5.69536e-07
TMEM254	349.937	-1.69535	0.309162	-5.48369	4.16537e-08	5.82326e-07
NBAS	9981.91	1.71756	0.313262	5.48283	4.18581e-08	5.84769e-07
ATP1A3	198.65	-3.91929	0.715049	-5.48115	4.22571e-08	5.89509e-07
ST6GALNAC1	157.52	-3.88071	0.708217	-5.47955	4.26405e-08	5.93599e-07
SLC9B2	616.629	-1.54089	0.281238	-5.47895	4.27849e-08	5.95189e-07
DAPK1	7179.66	1.80176	0.328967	5.47702	4.32541e-08	6.00025e-07
PCGF5	3979.89	-1.88213	0.343858	-5.47358	4.41037e-08	6.10953e-07
LSM5	1227.55	-1.88684	0.344866	-5.47122	4.46946e-08	6.18704e-07
GAL3ST4	126.134	-3.78739	0.692366	-5.47021	4.49509e-08	6.21815e-07
LY9	135.361	2.16549	0.395956	5.46901	4.52548e-08	6.25582e-07
KYNU	2333.27	3.01221	0.550969	5.4671	4.57449e-08	6.31471e-07
SLC31A2	1397.22	2.30034	0.420755	5.46717	4.57284e-08	6.31471e-07
DCBLD1	150.805	-4.11478	0.752734	-5.46644	4.59156e-08	6.33384e-07
MN1	1330.56	3.16892	0.579758	5.46595	4.60446e-08	6.34721e-07
PAPSS2	590.426	2.19319	0.401325	5.46488	4.63211e-08	6.37642e-07
EPB41L3	2656.35	-3.03341	0.555606	-5.45964	4.77106e-08	6.55855e-07
GOLGA8A	1218.74	-3.36907	0.617393	-5.45693	4.84428e-08	6.64994e-07
FAM110B	132.551	-4.60756	0.844853	-5.45369	4.93361e-08	6.76315e-07
APBA2	525.636	-2.91284	0.534484	-5.44981	5.04225e-08	6.89772e-07
TPPP3	715.076	5.43008	0.998763	5.43681	5.42439e-08	7.39485e-07
BORCS5	345.103	1.54743	0.284646	5.43632	5.43916e-08	7.40969e-07
SLC36A1	1783.41	2.07824	0.382468	5.43376	5.51802e-08	7.50177e-07
MYCL	825.978	3.73155	0.687559	5.42724	5.72328e-08	7.77012e-07
C6orf47	1090.71	1.68219	0.309991	5.42656	5.74501e-08	7.79426e-07
BCAS4	126.579	-2.49354	0.459689	-5.4244	5.81489e-08	7.87283e-07
PARS2	116.141	1.66378	0.306718	5.42445	5.81343e-08	7.87283e-07
CCDC149	718.603	1.85236	0.341555	5.42331	5.85058e-08	7.91572e-07
GCLM	2168.97	-1.62132	0.299288	-5.41726	6.05183e-08	8.17681e-07
PECR	276.461	-2.6413	0.487979	-5.41274	6.20664e-08	8.36307e-07
RALGPS2	986.173	-3.5261	0.65144	-5.41277	6.20561e-08	8.36307e-07
SLC36A4	1428.21	-1.7754	0.328035	-5.41224	6.22402e-08	8.38078e-07
ATP7B	719.673	-2.69456	0.498173	-5.40888	6.34184e-08	8.5336e-07
KIAA0513	5093.35	2.31551	0.428137	5.40835	6.36095e-08	8.54767e-07
TIMP1	4027.18	2.25404	0.41677	5.40835	6.36067e-08	8.54767e-07
RNVU1-19	3120.4	4.57491	0.845925	5.40817	6.36708e-08	8.55008e-07
FAM84B	283.55	-3.31613	0.613332	-5.40675	6.41774e-08	8.6064e-07
ARTN	221.094	3.86093	0.71428	5.40535	6.4682e-08	8.66818e-07
RNU4ATAC	762.219	3.85893	0.714465	5.40114	6.62179e-08	8.86198e-07
SULF2	5436	2.92007	0.540665	5.40087	6.63167e-08	8.86918e-07
SLA	3031.04	1.97494	0.36576	5.39954	6.68113e-08	8.91721e-07
NUF2	1024.47	-2.29899	0.426175	-5.39449	6.87199e-08	9.16575e-07
RAB29	833.435	1.55453	0.288353	5.39105	7.00491e-08	9.33043e-07
SQRDL	2460.77	2.02345	0.375334	5.39105	7.00458e-08	9.33043e-07
NCKAP1	2069.08	-4.10363	0.761383	-5.3897	7.05747e-08	9.39409e-07
RUFY1	8359.29	1.51844	0.281806	5.38825	7.11488e-08	9.46134e-07
PLPP3	510.268	-3.99435	0.741416	-5.38746	7.14594e-08	9.49266e-07
EEF1E1	237.593	-2.62841	0.488167	-5.38423	7.27542e-08	9.6258e-07
LST1	3555.61	1.71795	0.319475	5.3774	7.55709e-08	9.98507e-07
ZNF436	502.224	1.61665	0.300776	5.37492	7.6615e-08	1.01027e-06
NOTCH4	293.14	-3.26584	0.607754	-5.37363	7.71684e-08	1.01621e-06
KIAA0754	1010	2.11823	0.394239	5.37295	7.74583e-08	1.01935e-06
ADAT2	1692.26	-1.94305	0.361843	-5.36986	7.87966e-08	1.03352e-06
CCDC134	396.129	1.72081	0.320566	5.36803	7.95993e-08	1.04266e-06
HOXA7	148.403	-4.96983	0.9261	-5.3664	8.03226e-08	1.05109e-06
KDM7A	5324.98	2.03919	0.380118	5.36464	8.11113e-08	1.05967e-06
SFXN2	518.05	-2.00678	0.374076	-5.36464	8.11122e-08	1.05967e-06
TNS3	3920.25	1.9766	0.368508	5.36378	8.14977e-08	1.064e-06
PRPF38B	3691.74	-1.72207	0.321205	-5.36126	8.26414e-08	1.07822e-06
GMDS-AS1	198.379	1.53576	0.286706	5.35658	8.481e-08	1.10505e-06
FOSL1	622.755	-2.89208	0.540134	-5.35436	8.58576e-08	1.11649e-06
PID1	1318.06	-3.84398	0.718667	-5.34876	8.85565e-08	1.14856e-06
TUSC1	274.141	-2.11925	0.396264	-5.34809	8.88881e-08	1.1521e-06
SNORA25	495.499	3.25543	0.608801	5.34728	8.9288e-08	1.15653e-06
MYO9A	2417.26	1.85532	0.346975	5.34713	8.93605e-08	1.15671e-06
OCLN	115.549	-3.64228	0.681316	-5.34595	8.99452e-08	1.16281e-06
ARHGAP18	5812.01	1.71885	0.321804	5.3413	9.22839e-08	1.18987e-06
PA2G4P4	127.716	3.29436	0.61692	5.34	9.29459e-08	1.19528e-06
DENND2C	470.844	-4.19805	0.786452	-5.33796	9.39958e-08	1.20721e-06
BIN2	9795.46	1.55349	0.291094	5.33676	9.46247e-08	1.21449e-06
BANF1	1676.49	-1.53203	0.287328	-5.33199	9.71448e-08	1.24522e-06
TBC1D8	1499.61	2.61224	0.490043	5.33064	9.78694e-08	1.25207e-06
UPF3B	1036.85	-2.12083	0.397896	-5.33011	9.81538e-08	1.25489e-06
TDRP	116.577	-5.56753	1.04565	-5.32447	1.0125e-07	1.29196e-06
TEK	266.236	-4.64592	0.872947	-5.32211	1.02573e-07	1.30716e-06
EMID1	1429.77	-3.21811	0.605086	-5.31843	1.04664e-07	1.33123e-06
CENPA	494.395	-2.25709	0.424606	-5.31572	1.06237e-07	1.34777e-06
RGS3	876.881	-2.04655	0.385152	-5.31361	1.07477e-07	1.36262e-06
IL10RA	11372.1	3.00489	0.565597	5.31277	1.07974e-07	1.36803e-06
ADCY9	900.571	2.23562	0.420853	5.31212	1.08358e-07	1.37027e-06
GPAT3	1228.7	2.26173	0.42608	5.30823	1.10692e-07	1.39889e-06
MOB3C	2196.71	1.8914	0.356851	5.30027	1.15634e-07	1.45668e-06
TEP1	5161.97	1.80769	0.341154	5.29875	1.16601e-07	1.46699e-06
CCL5	728.227	2.83977	0.53622	5.2959	1.18429e-07	1.48809e-06
VPS13B	7901.73	1.80569	0.341237	5.2916	1.21251e-07	1.51872e-06
ARHGEF10L	1157.83	3.79778	0.718189	5.28799	1.23665e-07	1.54699e-06
LOC374443	977.59	1.69068	0.31991	5.28486	1.25798e-07	1.57068e-06
HOXA5	236.285	-4.53248	0.857758	-5.2841	1.26323e-07	1.57624e-06
PRF1	205.904	4.606	0.872261	5.28053	1.28808e-07	1.60624e-06
H1F0	8093.13	-2.70088	0.511631	-5.27896	1.29921e-07	1.61807e-06
DPY19L1	3103.31	-2.01511	0.381945	-5.27592	1.32092e-07	1.64332e-06
RNASE4	208.755	-2.67139	0.506698	-5.27215	1.34836e-07	1.674e-06
TMED8	653.43	2.25539	0.427897	5.27088	1.35773e-07	1.68352e-06
SIGLEC9	939.387	3.51024	0.666046	5.27027	1.36224e-07	1.68804e-06
IFITM2	1309.29	-1.87841	0.35664	-5.26697	1.38696e-07	1.71761e-06
TMEM40	920.032	-5.95417	1.13055	-5.26659	1.38981e-07	1.72005e-06
SLC45A3	1883.09	2.64342	0.502184	5.26384	1.41075e-07	1.74487e-06
FAM46C	4329.31	-2.53378	0.481767	-5.25934	1.44575e-07	1.78481e-06
CXCR2P1	471.233	-3.00039	0.570515	-5.25909	1.44767e-07	1.78606e-06
EMILIN1	4116.21	2.34921	0.446916	5.2565	1.46823e-07	1.80917e-06
ACVR2A	577.487	-2.35681	0.448379	-5.25628	1.46995e-07	1.81015e-06
ENO2	903.875	-2.36364	0.449731	-5.25567	1.47484e-07	1.81504e-06
ZNF367	1137.35	-1.5136	0.288152	-5.25277	1.49826e-07	1.84066e-06
PTPRM	1063.79	3.02397	0.576321	5.24703	1.54572e-07	1.89636e-06
MYADM	9095.17	-1.92959	0.367902	-5.24486	1.56401e-07	1.91761e-06
PLCB1	1743.46	1.76519	0.336565	5.24473	1.56511e-07	1.91777e-06
LINC00265	204.266	-1.74372	0.332584	-5.24295	1.58033e-07	1.93521e-06
SLC23A1	135.391	-3.22031	0.614539	-5.24021	1.60391e-07	1.96166e-06
BIVM	639.91	-1.77791	0.339707	-5.23366	1.66182e-07	2.02997e-06
STAT2	6227.47	1.54874	0.295994	5.23234	1.67381e-07	2.04336e-06
IPW	280.795	-1.91667	0.366344	-5.23187	1.67802e-07	2.04723e-06
CCR2	3201.9	3.33248	0.63701	5.23144	1.68197e-07	2.05077e-06
GINS1	1052.11	-1.8597	0.355625	-5.22937	1.70088e-07	2.07145e-06
RASSF7	415.084	1.83834	0.351557	5.22913	1.70314e-07	2.07275e-06
ZNF667	308.747	-1.67755	0.321813	-5.21282	1.85994e-07	2.25465e-06
DDI2	648.101	1.69146	0.324824	5.20729	1.91618e-07	2.31348e-06
ANPEP	8038.11	2.73319	0.525003	5.20605	1.92907e-07	2.32762e-06
CXCL2	4889.69	-3.48224	0.670317	-5.19491	2.04821e-07	2.45266e-06
DIAPH2	2282.49	2.06511	0.397893	5.19012	2.1016e-07	2.51123e-06
LIN7A	239.29	-4.23835	0.816994	-5.18774	2.12856e-07	2.54037e-06
SLC2A4RG	860.175	-1.54699	0.298243	-5.18702	2.13681e-07	2.54868e-06
GRN	14931.3	1.87299	0.361617	5.17949	2.22497e-07	2.64903e-06
HMGB1	19703.6	-1.7849	0.344812	-5.17644	2.26163e-07	2.69106e-06
LRRC25	2199.16	2.45869	0.475124	5.17484	2.28101e-07	2.70921e-06
PDE3A	2314.54	-3.30449	0.638642	-5.17425	2.28826e-07	2.71619e-06
ABHD4	2281.33	1.65292	0.319474	5.17389	2.29267e-07	2.71979e-06
PIF1	251.434	-2.36246	0.456632	-5.17366	2.29546e-07	2.72147e-06
CPNE8	1307.95	-4.32466	0.836146	-5.17213	2.31441e-07	2.73774e-06
SH2D1A	171.246	4.3052	0.832388	5.1721	2.31473e-07	2.73774e-06
SNORD94	497.653	3.7113	0.717641	5.17153	2.32187e-07	2.74453e-06
OSBPL5	1490.51	2.04604	0.395734	5.17024	2.33794e-07	2.76187e-06
DTX1	177.852	-5.00095	0.968059	-5.16596	2.39205e-07	2.81312e-06
EML6	123.987	-2.22609	0.430919	-5.16592	2.39263e-07	2.81312e-06
STAG3	352.432	-3.40067	0.658287	-5.16594	2.3924e-07	2.81312e-06
ZG16B	132.63	2.68937	0.5206	5.16591	2.39272e-07	2.81312e-06
MMP17	587.693	3.37137	0.6527	5.16527	2.40092e-07	2.82109e-06
CRNDE	192.601	-1.82987	0.354484	-5.16208	2.44224e-07	2.86622e-06
CLTCL1	311.653	-2.09009	0.40498	-5.16097	2.45679e-07	2.87987e-06
ARHGAP31	1686.84	2.55393	0.495164	5.15775	2.49941e-07	2.92809e-06
NTHL1	498.846	1.53416	0.297572	5.1556	2.52826e-07	2.96014e-06
HBD	7627.31	-3.44756	0.668782	-5.15499	2.5365e-07	2.96802e-06
STARD8	2179.87	1.67991	0.325979	5.15342	2.55777e-07	2.99113e-06
ZNF521	1871	2.45385	0.476351	5.15135	2.58614e-07	3.02226e-06
DPYD	9966.57	2.12949	0.414395	5.13879	2.76513e-07	3.22028e-06
PPFIA3	197.824	-2.90387	0.565771	-5.1326	2.85774e-07	3.31444e-06
CCDC144B	1636.24	2.40482	0.469553	5.12151	3.03092e-07	3.50911e-06
DCN	113.08	-6.09046	1.18935	-5.12085	3.04162e-07	3.51904e-06
IL1A	1148.42	-6.01082	1.17381	-5.12076	3.04306e-07	3.51904e-06
ZFPM2	175.966	-3.93517	0.769178	-5.11608	3.11953e-07	3.59904e-06
GPX1	24767.6	1.81987	0.355839	5.1143	3.1491e-07	3.63103e-06
WBP1	134.988	-2.10104	0.410957	-5.11257	3.17805e-07	3.66014e-06
NPIPB3	221.873	-1.99911	0.39118	-5.11046	3.21378e-07	3.69913e-06
PAX5	648.716	-4.3121	0.844369	-5.10689	3.27508e-07	3.76092e-06
SNORD15B	4148.34	4.39756	0.861373	5.10529	3.30285e-07	3.7884e-06
CD52	5659.87	2.95525	0.578997	5.10408	3.32412e-07	3.81058e-06
PAFAH2	451.065	1.84546	0.362038	5.09742	3.44306e-07	3.9355e-06
RRM2	4569.05	-1.79266	0.351673	-5.09752	3.44139e-07	3.9355e-06
C2	234.229	-2.80075	0.55005	-5.09181	3.54655e-07	4.04676e-06
FCGR1A	384.447	2.37361	0.466343	5.08984	3.58364e-07	4.08672e-06
WDR7	2907.41	1.51276	0.297247	5.08924	3.59492e-07	4.09721e-06
RHOC	2072.1	1.71576	0.33725	5.0875	3.62813e-07	4.13267e-06
ANXA6	5542.6	1.63454	0.321468	5.08461	3.68392e-07	4.1938e-06
ARG2	1906.03	-3.15924	0.621485	-5.08337	3.7079e-07	4.21624e-06
TRAF3IP3	2220.49	2.01422	0.396255	5.08315	3.71232e-07	4.21884e-06
AMOTL1	1320.53	-2.62732	0.516975	-5.0821	3.73286e-07	4.23973e-06
GNLY	156.115	3.91906	0.771545	5.07949	3.78453e-07	4.29102e-06
HIST1H4L	1929.66	6.43423	1.26741	5.07666	3.84123e-07	4.34533e-06
SMG1P3	1760.16	1.80505	0.355635	5.07557	3.86341e-07	4.36541e-06
ITPR2	8082.74	1.51129	0.297847	5.07404	3.89459e-07	4.39561e-06
C3orf33	138.483	-1.72906	0.341562	-5.06222	4.144e-07	4.65316e-06
PTK2	2200.54	-2.07329	0.410284	-5.05329	4.34253e-07	4.84576e-06
CDC42BPB	2540.8	1.51547	0.299973	5.05202	4.37165e-07	4.8755e-06
FGD2	2778.12	2.98518	0.590979	5.05124	4.38955e-07	4.8927e-06
SNX24	317.22	-2.94148	0.582681	-5.04818	4.46041e-07	4.96888e-06
PDZD8	6762.2	-1.82935	0.3625	-5.04649	4.50005e-07	5.00456e-06
GAMT	388.194	-1.52382	0.301991	-5.04591	4.51369e-07	5.01691e-06
MZT1	1008.53	-2.08405	0.413083	-5.0451	4.53279e-07	5.0353e-06
CD22	408.052	-3.24843	0.64422	-5.04242	4.59674e-07	5.10347e-06
LOC729603	244.782	-2.63051	0.521891	-5.04035	4.64678e-07	5.15613e-06
BACH2	563.064	-3.47886	0.690398	-5.03892	4.68176e-07	5.1891e-06
CDK18	184.619	-2.63683	0.523459	-5.03732	4.72099e-07	5.22672e-06
APLNR	103.907	-6.74158	1.33858	-5.03638	4.74413e-07	5.245e-06
BIRC6	19419.8	1.87045	0.371391	5.03633	4.74547e-07	5.245e-06
FAM72B	162.162	-2.2319	0.443237	-5.03546	4.76699e-07	5.26289e-06
NR4A1	7191.21	-3.22785	0.641377	-5.03269	4.83657e-07	5.33672e-06
GPR75	270.814	-2.3324	0.464069	-5.02597	5.00905e-07	5.50856e-06
CEP350	10019	1.62768	0.324139	5.02155	5.12571e-07	5.63372e-06
STX16	2398.63	-1.61501	0.321874	-5.01751	5.23451e-07	5.7469e-06
DSCC1	550.374	-1.73462	0.345753	-5.01694	5.25014e-07	5.76086e-06
EHD4	1420.49	1.91428	0.382088	5.01005	5.44146e-07	5.94764e-06
SNORD10	5189.81	3.77164	0.752806	5.01012	5.43967e-07	5.94764e-06
TXNRD3	204.776	-1.63081	0.325542	-5.00953	5.45634e-07	5.96061e-06
RUNX3	2539.44	-3.96845	0.793536	-5.00097	5.70432e-07	6.1938e-06
OSBPL1A	1156.3	-1.74267	0.348483	-5.00072	5.71169e-07	6.1984e-06
LY6G6D	699.578	-4.66805	0.933741	-4.9993	5.75392e-07	6.23737e-06
PLA2G12A	970.744	-1.84497	0.369986	-4.98659	6.14534e-07	6.64343e-06
LEPR	1835.96	-2.25756	0.453372	-4.97949	6.37516e-07	6.88057e-06
UBE2K	3811.62	-1.8935	0.380474	-4.97668	6.46834e-07	6.97732e-06
MND1	272.034	-2.02467	0.406985	-4.9748	6.5315e-07	7.03011e-06
SNX29	3048.55	1.62585	0.326902	4.97352	6.57496e-07	7.06916e-06
PPT2	473.983	-1.52312	0.307049	-4.96051	7.03069e-07	7.52635e-06
CACNA1H	125.557	5.08121	1.02482	4.95814	7.11698e-07	7.6086e-06
SNORA28	224.893	3.04476	0.614173	4.95749	7.14084e-07	7.62731e-06
IL13RA1	2951.2	2.48877	0.502127	4.95647	7.17872e-07	7.65989e-06
GAD1	544.907	-4.32512	0.873069	-4.95392	7.27313e-07	7.75643e-06
FAM161A	166.49	-2.02606	0.409159	-4.95178	7.35393e-07	7.82992e-06
ZNF699	148.134	1.70248	0.344018	4.9488	7.46741e-07	7.93362e-06
IRG1	106.994	-7.66445	1.5493	-4.94704	7.53503e-07	7.99686e-06
CRACR2A	701.626	1.77201	0.358402	4.94419	7.64616e-07	8.10608e-06
LRP6	1332.63	2.27411	0.460153	4.94207	7.72976e-07	8.18153e-06
RHOBTB1	559.961	-1.80593	0.36562	-4.93937	7.83757e-07	8.28675e-06
UBASH3B	6617.71	1.84821	0.374235	4.93863	7.86713e-07	8.30466e-06
ITGA9	2091.31	2.83033	0.573457	4.93555	7.99243e-07	8.42342e-06
UBE2V2	1352.02	-1.68998	0.342497	-4.93428	8.04455e-07	8.4693e-06
ARHGEF11	2818.14	1.64817	0.334594	4.92587	8.39864e-07	8.81388e-06
CSPG4	392.237	4.32769	0.878917	4.92389	8.48403e-07	8.89877e-06
SNORA24	483.243	3.92942	0.798941	4.91829	8.73034e-07	9.14415e-06
CA11	128.723	-2.78238	0.565913	-4.91661	8.80535e-07	9.20157e-06
ZNF331	2147.24	-2.59162	0.527866	-4.90962	9.12526e-07	9.5107e-06
NRGN	1645.22	-1.93458	0.394049	-4.90949	9.13139e-07	9.51206e-06
LRP10	3658.82	1.80817	0.369435	4.89444	9.85881e-07	1.02033e-05
METTL12	124.683	1.87486	0.383424	4.88978	1.00947e-06	1.04384e-05
SEC61G	1299.72	-2.00881	0.410965	-4.88803	1.01849e-06	1.05097e-05
SNORA71A	470.906	2.63414	0.539505	4.88251	1.04745e-06	1.07747e-05
SH3BP4	400.69	-4.33737	0.888444	-4.88199	1.05023e-06	1.07977e-05
PIK3IP1	1178.85	2.40936	0.493717	4.88005	1.0606e-06	1.08986e-05
FMN1	566.561	2.16145	0.443213	4.87678	1.07831e-06	1.1069e-05
F2R	12028	-1.79736	0.368694	-4.87492	1.0885e-06	1.11621e-05
INPP4B	1505.58	-1.73661	0.356513	-4.87111	1.10973e-06	1.13562e-05
SVIL	2541.42	2.44787	0.502712	4.86932	1.11982e-06	1.14345e-05
TFRC	55589.8	-1.65082	0.339026	-4.86929	1.12002e-06	1.14345e-05
ULK4	838.998	2.00685	0.412189	4.86876	1.12301e-06	1.14466e-05
TNFRSF19	159.912	-3.71167	0.764285	-4.8564	1.19542e-06	1.21058e-05
TMEM106C	1091.41	-1.69638	0.349507	-4.85363	1.21222e-06	1.22525e-05
DSEL	226.535	-2.57661	0.530998	-4.8524	1.21976e-06	1.23036e-05
WFS1	161.497	-2.15347	0.443989	-4.85028	1.2329e-06	1.24295e-05
RGS16	510.251	-4.64493	0.957946	-4.84884	1.24185e-06	1.25008e-05
IL1RAP	1964.26	2.51151	0.518091	4.84761	1.24956e-06	1.25612e-05
CEACAM4	406.844	1.98614	0.40979	4.84673	1.25512e-06	1.26087e-05
CFD	2597.15	2.07485	0.42825	4.84495	1.26645e-06	1.27125e-05
NOTCH2	18555.2	1.55188	0.320312	4.8449	1.26675e-06	1.27125e-05
ZNF79	357.371	1.61162	0.33268	4.84435	1.27025e-06	1.27413e-05
EPB41L4A	276.182	-4.24647	0.876745	-4.84345	1.27605e-06	1.27734e-05
STARD4-AS1	102.94	-5.45741	1.12723	-4.84142	1.28914e-06	1.28784e-05
CRHR1-IT1	105.145	-2.76849	0.571875	-4.84108	1.29134e-06	1.28891e-05
GBP2	6123.95	2.1658	0.447382	4.84105	1.29152e-06	1.28891e-05
CDC6	1401.75	-1.59038	0.32883	-4.8365	1.32147e-06	1.3168e-05
COCH	279.347	-2.64552	0.547159	-4.835	1.33143e-06	1.32606e-05
INAFM2	5804.41	-2.05123	0.424732	-4.82947	1.36896e-06	1.36069e-05
FLNC	105.188	3.64505	0.754917	4.82841	1.3763e-06	1.36667e-05
SND1-IT1	186	2.18544	0.452631	4.8283	1.37706e-06	1.36667e-05
PSD	124.406	-4.47494	0.926862	-4.82805	1.37875e-06	1.36767e-05
TMEM45A	289.399	-2.89044	0.600105	-4.81656	1.46056e-06	1.44519e-05
LOC105747689	227.182	2.06131	0.427976	4.81642	1.46157e-06	1.44547e-05
UBLCP1	973.012	-1.51296	0.314204	-4.81522	1.4704e-06	1.45347e-05
KIAA0930	6154.18	1.63058	0.338686	4.81442	1.47631e-06	1.45785e-05
RASGRP4	1749.7	2.04304	0.424524	4.81255	1.49017e-06	1.47006e-05
SELP	9140.03	-3.20442	0.665958	-4.81175	1.49616e-06	1.47524e-05
ZNF229	163.106	-4.02158	0.835911	-4.81101	1.5017e-06	1.47996e-05
LOC100507351	410.35	-3.61717	0.752114	-4.80934	1.51428e-06	1.49013e-05
LOC90246	188.452	-2.21022	0.45978	-4.80712	1.53117e-06	1.50524e-05
APC	4079.65	1.68166	0.350157	4.8026	1.56617e-06	1.53583e-05
SRGAP2B	940.518	-1.70831	0.355788	-4.80148	1.57495e-06	1.54367e-05
GGT5	764.494	4.2767	0.891019	4.79979	1.58831e-06	1.55522e-05
CSMD1	102.869	5.98745	1.2478	4.7984	1.59935e-06	1.56526e-05
MCOLN2	122.184	-3.66106	0.763681	-4.79396	1.63517e-06	1.59714e-05
PTPRH	254.766	4.96245	1.03691	4.78581	1.703e-06	1.65847e-05
HPS6	1051.8	1.58647	0.331529	4.78532	1.70715e-06	1.66169e-05
UNC93B1	2351.43	1.96956	0.411749	4.78341	1.72344e-06	1.67672e-05
GCNT4	257.487	-2.99728	0.626817	-4.78175	1.73776e-06	1.68899e-05
SLC25A33	552.97	-1.86428	0.390238	-4.77728	1.77678e-06	1.72437e-05
MYBL2	2485.86	-1.91934	0.402102	-4.77326	1.81266e-06	1.75746e-05
SFMBT2	1835.97	1.61615	0.338683	4.77188	1.82516e-06	1.76611e-05
PRKCB	13585.3	1.6345	0.342551	4.77157	1.82797e-06	1.76796e-05
NEK6	4175.94	1.74137	0.365051	4.77021	1.84038e-06	1.77909e-05
CD2	166.018	2.76028	0.578974	4.76753	1.86502e-06	1.80203e-05
SNORA21	183.856	3.29697	0.691597	4.76719	1.86817e-06	1.80419e-05
BAALC	1983.97	1.55415	0.326443	4.76087	1.92757e-06	1.85509e-05
WDFY4	4883.91	1.85434	0.390069	4.75387	1.99558e-06	1.91676e-05
GPR162	454.54	1.58654	0.333815	4.75274	2.00675e-06	1.92577e-05
ARHGAP26	4684.68	1.72033	0.36218	4.74992	2.03493e-06	1.95187e-05
ST3GAL2	3912.3	2.37224	0.49955	4.74876	2.04671e-06	1.96222e-05
BLNK	379.756	-2.36879	0.498986	-4.74722	2.06234e-06	1.97528e-05
SLC7A5P2	1059.53	2.33984	0.493235	4.74388	2.09668e-06	2.00398e-05
ATAT1	329.44	-1.61938	0.341434	-4.74288	2.10706e-06	2.01225e-05
ISPD	311.808	2.16253	0.456462	4.73759	2.16279e-06	2.0595e-05
ACPP	703.191	2.44083	0.515222	4.73743	2.16442e-06	2.06006e-05
CALCOCO2	5375.1	1.71093	0.361455	4.73346	2.20727e-06	2.0968e-05
CCND2	13836.5	1.62066	0.342457	4.73246	2.21817e-06	2.10513e-05
CTTNBP2NL	416.367	1.59302	0.336628	4.7323	2.21993e-06	2.10579e-05
IQGAP2	13607.5	1.63265	0.345152	4.73023	2.24267e-06	2.12531e-05
CCNA1	198.203	3.78466	0.800308	4.72901	2.2562e-06	2.13711e-05
ZNF792	1288.3	1.50674	0.318708	4.72764	2.2714e-06	2.14842e-05
DPY19L2P1	231.437	-4.77375	1.01113	-4.72119	2.3447e-06	2.20612e-05
LOC644656	249.94	2.01037	0.425803	4.72137	2.34266e-06	2.20612e-05
SNORA46	144.046	4.65019	0.984954	4.72123	2.34426e-06	2.20612e-05
ZNF496	1209.04	1.51002	0.319858	4.72092	2.34779e-06	2.20797e-05
CATSPER1	209.692	3.37661	0.715317	4.72044	2.35337e-06	2.21112e-05
C10orf11	553.248	1.61498	0.342267	4.71848	2.3761e-06	2.23034e-05
ANXA3	275.907	-2.93745	0.622904	-4.71574	2.40838e-06	2.25743e-05
BACH1	11755.4	1.81177	0.384371	4.71358	2.43397e-06	2.27816e-05
SCARNA3	134.381	3.55933	0.75567	4.71016	2.47527e-06	2.31463e-05
TECPR2	1139.78	1.5281	0.324621	4.70734	2.50976e-06	2.34133e-05
GOLGA8N	570.67	-1.97318	0.419348	-4.70536	2.53414e-06	2.36004e-05
HMHA1	13376	1.85744	0.394964	4.70282	2.5659e-06	2.3847e-05
TC2N	3030.44	-3.15758	0.67162	-4.70144	2.58331e-06	2.39885e-05
REC8	1259.17	-1.97761	0.420717	-4.70056	2.59444e-06	2.40781e-05
SMAD7	948.232	-3.70557	0.788758	-4.69798	2.62749e-06	2.43506e-05
GSTM5	208.389	-4.66587	0.993246	-4.6976	2.63233e-06	2.43839e-05
EML5	104.855	-3.16739	0.6744	-4.69661	2.64516e-06	2.44798e-05
SKIL	4681.52	-3.21646	0.684862	-4.69651	2.6464e-06	2.44798e-05
PELI2	3402.42	-2.74464	0.584495	-4.69573	2.65651e-06	2.45619e-05
LNPEP	4276.83	2.11798	0.451228	4.69381	2.68164e-06	2.47825e-05
RAB39B	191.208	-2.01215	0.429125	-4.68895	2.74616e-06	2.53077e-05
ZC3H10	343.063	1.55629	0.331944	4.68839	2.7536e-06	2.53644e-05
RHCE	556.08	-2.96251	0.63211	-4.68669	2.77653e-06	2.55518e-05
ZNF154	707.581	-3.47008	0.741131	-4.68213	2.83906e-06	2.60914e-05
TNIP1	5672.82	1.72711	0.369107	4.67917	2.88037e-06	2.64212e-05
ATIC	1598.07	-1.88192	0.40227	-4.67823	2.89355e-06	2.6525e-05
SNORA5A	275.482	4.41679	0.944126	4.67818	2.89437e-06	2.6525e-05
LOC100506730	121.645	-1.55381	0.332403	-4.67449	2.94683e-06	2.69557e-05
CYFIP2	2886.07	-2.39999	0.513676	-4.67219	2.98002e-06	2.72341e-05
C10orf54	12298.2	1.83941	0.393773	4.67125	2.99371e-06	2.73465e-05
PARD6B	132.85	-2.00375	0.429074	-4.66994	3.0129e-06	2.75091e-05
C9orf9	130.449	2.39551	0.513049	4.66917	3.02419e-06	2.75994e-05
PSIP1	4865.47	-1.923	0.411865	-4.669	3.02672e-06	2.75995e-05
CENPH	898.156	-2.13782	0.458187	-4.66583	3.07373e-06	2.79997e-05
C9orf40	445.415	-1.58999	0.340848	-4.66479	3.08931e-06	2.81287e-05
IGF1R	3025.51	-2.92638	0.628292	-4.65768	3.19795e-06	2.90375e-05
C1orf233	190.562	-1.97155	0.423569	-4.65461	3.24594e-06	2.94327e-05
MLKL	1764.22	1.51362	0.325474	4.65052	3.31092e-06	2.98982e-05
LRRK1	2232.09	2.04413	0.439604	4.64992	3.32058e-06	2.99581e-05
RPS6KC1	2505.83	1.55261	0.334081	4.6474	3.36137e-06	3.02984e-05
PFKFB4	1196.48	1.84513	0.39713	4.64616	3.38173e-06	3.0468e-05
SEPT1	299.666	-2.27993	0.491045	-4.64301	3.43377e-06	3.08946e-05
RARRES2	326.193	4.52254	0.976698	4.63044	3.64898e-06	3.2667e-05
CXorf21	1115.74	1.93289	0.417444	4.6303	3.65134e-06	3.26734e-05
CPNE7	128.197	-4.39824	0.950024	-4.62961	3.66357e-06	3.27383e-05
ARHGEF3	2390.02	2.19878	0.474966	4.62934	3.66834e-06	3.27661e-05
VAV2	857.47	2.19107	0.473444	4.62793	3.69342e-06	3.29454e-05
MARCH2	2060.2	1.87797	0.406208	4.62316	3.77936e-06	3.36511e-05
CD180	722.098	3.07646	0.667148	4.61136	4.00045e-06	3.54827e-05
TMEM102	348.073	1.73544	0.376353	4.6112	4.00351e-06	3.54869e-05
KIAA0825	279.124	2.48565	0.53906	4.61108	4.00578e-06	3.54911e-05
LINC00665	140.431	-2.01677	0.437429	-4.61051	4.01678e-06	3.55566e-05
RAC3	248.679	-2.42152	0.525245	-4.61027	4.02149e-06	3.55823e-05
GTF2A2	1270.31	-1.84628	0.400606	-4.60871	4.05171e-06	3.58176e-05
ATG9B	117.102	-3.04844	0.661751	-4.60662	4.09264e-06	3.61633e-05
MGC57346	172.472	-1.99101	0.432704	-4.60131	4.19835e-06	3.7031e-05
LINC00989	187.211	-5.38232	1.16991	-4.60063	4.21219e-06	3.71058e-05
KIF5A	229.781	-4.29807	0.934648	-4.5986	4.25348e-06	3.7417e-05
EGR1	10099.5	-2.53088	0.550612	-4.59649	4.29667e-06	3.77801e-05
HBG2	65447.4	3.94382	0.858674	4.59292	4.37086e-06	3.833e-05
IL15RA	387.919	1.78875	0.38947	4.59279	4.3735e-06	3.83361e-05
CISH	1160.59	3.4263	0.746376	4.59058	4.42006e-06	3.87098e-05
BAHCC1	3535.58	-3.05147	0.664809	-4.58999	4.43267e-06	3.88031e-05
EVC	219.858	-3.79562	0.827355	-4.58766	4.4824e-06	3.91689e-05
KBTBD11	1550.09	-2.06538	0.450402	-4.58564	4.52604e-06	3.94978e-05
GUSBP9	207.175	3.192	0.696174	4.58506	4.53851e-06	3.95891e-05
TMEM170B	7530.96	-2.12497	0.463841	-4.58125	4.62211e-06	4.01763e-05
CD24	643.881	-4.80419	1.0489	-4.58024	4.6444e-06	4.03523e-05
MYO6	147.584	-3.12443	0.682391	-4.57865	4.67984e-06	4.06245e-05
RFXAP	330.245	-2.01659	0.440443	-4.57855	4.68201e-06	4.06254e-05
UAP1	970.415	-1.60553	0.350688	-4.57823	4.68924e-06	4.06703e-05
EXOC3L4	141.657	-2.7531	0.601374	-4.57802	4.69405e-06	4.06941e-05
KIF11	3317.22	-1.52643	0.33383	-4.57248	4.81989e-06	4.1657e-05
TDRD9	582.354	2.29646	0.502454	4.57049	4.86579e-06	4.20169e-05
FLNA	116666	1.66689	0.364761	4.56982	4.88134e-06	4.2096e-05
GVINP1	808.499	2.00665	0.439158	4.56931	4.89321e-06	4.21799e-05
OXCT1	1942.08	-1.97168	0.431564	-4.56869	4.90793e-06	4.22699e-05
MTMR11	625.16	2.46898	0.540451	4.56837	4.9152e-06	4.23016e-05
MT1X	188.215	-2.65135	0.58063	-4.56634	4.96316e-06	4.26154e-05
BATF	297.567	1.7619	0.385916	4.5655	4.98315e-06	4.27684e-05
RNF43	187.174	-4.44869	0.974698	-4.56417	5.01463e-06	4.29825e-05
CHAMP1	982.948	-2.08359	0.456631	-4.56296	5.04364e-06	4.3175e-05
GEM	119.994	-4.09678	0.899163	-4.55621	5.20837e-06	4.44501e-05
BAIAP2-AS1	1036.24	1.6197	0.355541	4.55558	5.22401e-06	4.45451e-05
MINPP1	3143.12	-1.50007	0.329691	-4.54993	5.3663e-06	4.56795e-05
ASAP1-IT1	162.273	4.35828	0.958928	4.54495	5.49481e-06	4.66728e-05
IGFBP5	751.413	-3.92441	0.863459	-4.54499	5.49374e-06	4.66728e-05
AHR	13034.9	2.13796	0.470756	4.54155	5.58417e-06	4.73707e-05
KANK2	1216.06	-2.13963	0.47168	-4.53618	5.72816e-06	4.84671e-05
HGF	1207.91	2.37174	0.522899	4.53575	5.73995e-06	4.85461e-05
CD244	1881.92	1.62246	0.358102	4.53071	5.8785e-06	4.96116e-05
ALOX5	3483.67	2.23595	0.493565	4.5302	5.89275e-06	4.97106e-05
TPK1	518.186	1.98583	0.438659	4.52704	5.98151e-06	5.03948e-05
CDKN3	705.776	-2.12452	0.469516	-4.52491	6.04198e-06	5.08608e-05
LGALS2	866.835	3.59358	0.794321	4.52409	6.06569e-06	5.10169e-05
TCF4	4432.57	-1.58545	0.350516	-4.5232	6.0911e-06	5.12089e-05
IKZF3	112.309	2.85454	0.631161	4.52268	6.10621e-06	5.1314e-05
JAG1	1575.44	2.28597	0.50606	4.5172	6.26638e-06	5.25928e-05
TMEM88	225.638	-3.58871	0.794629	-4.51621	6.29559e-06	5.27931e-05
SLC5A3	4181.96	1.88268	0.417016	4.51465	6.34201e-06	5.31147e-05
STARD4	3787.38	-2.90962	0.645242	-4.50934	6.50286e-06	5.43235e-05
NUDT15	582.05	-1.63278	0.362688	-4.50188	6.73534e-06	5.60994e-05
DHFR	1957.65	-1.73	0.384424	-4.50023	6.78799e-06	5.64665e-05
RYR2	115.622	-5.54216	1.23177	-4.49934	6.81638e-06	5.66788e-05
AKNA	7373.39	1.97281	0.438717	4.49677	6.8992e-06	5.72468e-05
DOK6	197.344	-4.89459	1.08888	-4.49506	6.95504e-06	5.76617e-05
SNRPF	1323.99	-1.56589	0.348388	-4.49466	6.96824e-06	5.77469e-05
AKR1B1	1617.71	-1.81675	0.404529	-4.49102	7.08816e-06	5.86914e-05
SASH1	837.569	-3.28827	0.732361	-4.48995	7.12389e-06	5.89625e-05
FZD1	459.368	-1.97951	0.441099	-4.48768	7.2002e-06	5.95441e-05
SCARNA18	124.343	5.28032	1.17814	4.48193	7.39725e-06	6.09694e-05
PSMC3IP	323.171	-2.02899	0.452719	-4.48178	7.40235e-06	6.0986e-05
NCF2	11818.4	2.70767	0.604651	4.47807	7.53198e-06	6.20022e-05
FUOM	326.074	2.05444	0.459184	4.47412	7.67272e-06	6.29769e-05
CYP2E1	108.915	3.25722	0.728076	4.47374	7.68647e-06	6.30373e-05
FAM179A	207.416	3.54071	0.792338	4.46869	7.86995e-06	6.44617e-05
CLEC4D	1231.69	-3.21805	0.720169	-4.46847	7.87811e-06	6.45018e-05
GBP3	959.454	1.86747	0.417983	4.46783	7.90183e-06	6.46692e-05
KCNT2	146.188	-5.37565	1.20333	-4.46732	7.92072e-06	6.47701e-05
ITGB2	24747.3	1.96598	0.440158	4.46654	7.94966e-06	6.49798e-05
ANP32E	4826.14	-1.96419	0.439917	-4.46491	8.0104e-06	6.5314e-05
UBE2B	1707.81	-1.93691	0.433803	-4.46496	8.00833e-06	6.5314e-05
BAG3	348.536	-3.14333	0.704325	-4.4629	8.08579e-06	6.58204e-05
MFGE8	677.994	-1.83714	0.411647	-4.4629	8.08584e-06	6.58204e-05
UACA	491.341	-2.01467	0.451882	-4.4584	8.2573e-06	6.7133e-05
CCDC136	254.093	-2.82199	0.633068	-4.45765	8.28643e-06	6.73422e-05
PAQR3	963.439	-2.13259	0.478469	-4.45712	8.30697e-06	6.74813e-05
HAVCR2	1046.35	2.04642	0.459289	4.45562	8.36492e-06	6.79241e-05
FAM65C	2304.9	-3.42669	0.769349	-4.45401	8.42818e-06	6.84096e-05
SYNGAP1	1208.95	-1.6795	0.377124	-4.45343	8.45087e-06	6.84489e-05
SRP9	4726.87	-2.01588	0.452866	-4.45138	8.53186e-06	6.89394e-05
VCAM1	589.625	-6.31209	1.41873	-4.4491	8.62306e-06	6.96193e-05
SERPINF2	111.197	2.58369	0.580753	4.44886	8.6326e-06	6.96678e-05
GPR160	502.691	-1.90629	0.42858	-4.44793	8.67021e-06	6.99316e-05
TMEM217	141.031	-2.24743	0.505282	-4.44788	8.67236e-06	6.99316e-05
SPARC	5358.6	1.9627	0.44161	4.44441	8.81316e-06	7.09561e-05
CKS1B	957.849	-1.58423	0.356648	-4.44199	8.91292e-06	7.16956e-05
ZER1	2893.95	2.28359	0.514134	4.44163	8.92792e-06	7.1787e-05
CC2D1B	2053.55	1.52237	0.343036	4.43794	9.08222e-06	7.29626e-05
NID1	5719.18	2.24243	0.50546	4.43641	9.14723e-06	7.34009e-05
ASGR2	920.678	3.30443	0.745294	4.43374	9.26143e-06	7.42872e-05
VWF	8438.22	-2.27635	0.513712	-4.43119	9.37156e-06	7.50181e-05
MAPKBP1	1925.19	1.64136	0.370453	4.43067	9.39393e-06	7.51362e-05
HNRNPA1	1654.29	-2.45605	0.554874	-4.42633	9.58512e-06	7.65723e-05
SLC39A14	767.667	-1.77641	0.401687	-4.42238	9.76186e-06	7.77953e-05
PTAFR	2885.2	2.46318	0.557201	4.42062	9.84176e-06	7.82741e-05
TULP4	1525.21	1.55399	0.352016	4.41453	1.0123e-05	8.01557e-05
N4BP3	231.978	-4.25662	0.964365	-4.41391	1.01522e-05	8.03001e-05
ZDHHC1	157.325	1.94268	0.440144	4.41373	1.01603e-05	8.03224e-05
RAB38	757.587	-2.41415	0.547059	-4.41296	1.01969e-05	8.05147e-05
NRP1	1372.51	2.55121	0.578227	4.41212	1.02362e-05	8.07278e-05
CCL20	1580.84	-6.30285	1.42979	-4.40822	1.04222e-05	8.1966e-05
TCIRG1	6861.47	1.87248	0.4248	4.40791	1.04374e-05	8.20515e-05
SETX	14191.8	1.56621	0.355601	4.4044	1.06076e-05	8.32088e-05
TEX9	185.376	-1.73777	0.394871	-4.40086	1.07823e-05	8.44613e-05
CACNB4	391.828	2.55874	0.581765	4.39824	1.09134e-05	8.53531e-05
RUSC2	1144.12	1.605	0.365215	4.39468	1.10938e-05	8.65817e-05
NEURL1	171.758	-2.64605	0.603018	-4.38801	1.14394e-05	8.90081e-05
OSM	1996	-2.2785	0.519485	-4.38608	1.15414e-05	8.9731e-05
NDFIP1	2936.32	-1.56881	0.357873	-4.3837	1.16679e-05	9.06429e-05
GSTM2	429.727	-1.79154	0.408819	-4.38224	1.17466e-05	9.11348e-05
SEC14L4	166.133	-4.70106	1.07277	-4.38218	1.17496e-05	9.11348e-05
NUDT18	373.186	1.72293	0.393212	4.3817	1.17759e-05	9.13028e-05
EIF1B	1723.35	-1.8639	0.425542	-4.38006	1.18647e-05	9.19188e-05
TAF13	510.348	-1.72121	0.392993	-4.37974	1.18819e-05	9.19438e-05
SGPP1	955.09	-2.23092	0.509839	-4.37573	1.21026e-05	9.34771e-05
LPXN	2013.33	1.61952	0.37016	4.37519	1.21328e-05	9.36281e-05
PLOD1	1716.72	1.52978	0.350523	4.36428	1.27542e-05	9.79639e-05
UPF3A	1415.77	-1.51269	0.346763	-4.36232	1.28688e-05	9.86907e-05
COL24A1	2565.24	2.07366	0.475841	4.35789	1.31324e-05	0.000100362
DEPDC7	147.459	2.50619	0.575076	4.35801	1.3125e-05	0.000100362
PREX1	10388.3	1.59816	0.366715	4.35806	1.3122e-05	0.000100362
MIEF2	274.395	1.58601	0.364126	4.35566	1.32665e-05	0.000101269
SNORA16A	282.162	2.40921	0.553188	4.35513	1.3299e-05	0.000101477
DAPP1	4040.99	1.58287	0.363565	4.35375	1.33829e-05	0.000101999
SLC29A2	354.608	-3.02644	0.695487	-4.35155	1.35182e-05	0.000102871
TCP11L2	1744.96	2.18362	0.501935	4.35039	1.35893e-05	0.000103333
ADAMDEC1	141.836	3.9359	0.904971	4.3492	1.36635e-05	0.000103857
ICAM5	1567.4	2.25999	0.520751	4.33987	1.42566e-05	0.000107784
CEACAM21	187.479	1.92054	0.442618	4.33905	1.43098e-05	0.000108146
GPLD1	123.463	-2.35674	0.544115	-4.33134	1.48208e-05	0.00011158
PLA2G15	1207	1.50265	0.347435	4.32498	1.52543e-05	0.000114669
UMODL1	410.258	2.82675	0.653698	4.32424	1.53058e-05	0.000115012
PABPC1L	650.649	-2.09142	0.483977	-4.32133	1.55091e-05	0.000116407
ZSCAN20	203.753	2.217	0.513883	4.3142	1.6018e-05	0.000119953
PRSS23	237.552	-2.73654	0.63515	-4.3085	1.64366e-05	0.000122761
EBPL	992.262	-1.59476	0.370412	-4.30538	1.66703e-05	0.000124104
DPY19L2	794.896	-1.57264	0.365402	-4.30386	1.67849e-05	0.000124843
ALMS1	3436	1.85011	0.429887	4.30371	1.67964e-05	0.000124882
BIN3-IT1	120.652	1.89476	0.440295	4.30339	1.68204e-05	0.000125013
TEC	2987.62	1.81571	0.421994	4.30268	1.68744e-05	0.000125367
NR4A3	4682.18	-3.91363	0.909707	-4.30208	1.69203e-05	0.000125614
PRAF2	218.261	-2.01357	0.468703	-4.29605	1.73865e-05	0.000128833
RASSF4	2831.62	2.54148	0.591648	4.2956	1.74223e-05	0.000128953
TMEM67	319.953	-1.7747	0.413172	-4.29531	1.7445e-05	0.000129072
CYTIP	5253.29	2.37118	0.552268	4.29353	1.75851e-05	0.000129914
CSF1R	5569.85	2.12951	0.496064	4.2928	1.76433e-05	0.000130295
NCF1C	515.466	2.29471	0.534626	4.29218	1.76924e-05	0.000130511
NMNAT3	518.711	-2.18602	0.50949	-4.2906	1.78195e-05	0.000131252
FXYD6	229.647	-2.78043	0.648295	-4.28884	1.79606e-05	0.000132243
TP53INP2	884.823	-1.62419	0.378857	-4.28708	1.81035e-05	0.000133245
ANKS6	292.999	-2.66535	0.622029	-4.28494	1.82791e-05	0.00013442
PAICS	5793.69	-1.66962	0.389653	-4.28488	1.82835e-05	0.00013442
PLD6	303.875	-1.78047	0.415675	-4.28333	1.84121e-05	0.000135264
DLC1	3941.88	1.69346	0.395426	4.28263	1.847e-05	0.000135639
CALHM2	528.954	1.80283	0.420986	4.28241	1.8488e-05	0.000135694
ZNF526	466.286	1.58086	0.369336	4.28029	1.86653e-05	0.000136724
MB21D2	111.369	-3.64031	0.85131	-4.27612	1.90176e-05	0.000139091
YPEL2	2529.82	2.08562	0.487868	4.27497	1.91167e-05	0.000139713
ZNF532	337.78	-2.66667	0.623828	-4.27469	1.91406e-05	0.000139835
RCAN1	918.836	-2.21392	0.518249	-4.27192	1.93799e-05	0.000141322
SEC62	5700.58	-1.70918	0.400217	-4.27062	1.94927e-05	0.000142039
MVK	441.645	1.60882	0.377005	4.26737	1.9779e-05	0.000143807
SCOC	1097.89	-1.75988	0.412404	-4.26738	1.97781e-05	0.000143807
LHPP	432.446	-1.73057	0.405655	-4.26612	1.98899e-05	0.000144454
PHGDH	1400.5	-2.61212	0.612433	-4.26515	1.99771e-05	0.000145034
C11orf45	140.29	2.22912	0.522832	4.26355	2.01202e-05	0.000145966
PTRF	4169.63	1.50705	0.353468	4.26363	2.01134e-05	0.000145966
HLX	761.817	2.67006	0.626656	4.26081	2.03689e-05	0.000147499
HIP1	2114.32	2.05533	0.482395	4.26069	2.038e-05	0.000147525
ZHX2	630.384	-2.62341	0.615781	-4.2603	2.04151e-05	0.000147725
SH3BGRL3	10165.7	1.51638	0.356114	4.25814	2.06138e-05	0.000148999
PPL	277.165	4.49608	1.05621	4.2568	2.07377e-05	0.00014984
PTPRC	32973.2	1.50651	0.353928	4.25655	2.07607e-05	0.000149951
PAIP2B	237.286	-3.01274	0.708028	-4.25512	2.08935e-05	0.00015069
SNORD49A	108.593	2.73509	0.642828	4.25477	2.09261e-05	0.000150815
FOCAD	2400.96	1.60339	0.376952	4.25358	2.10379e-05	0.000151454
LGMN	1212.09	-3.27329	0.770056	-4.25071	2.13089e-05	0.00015335
RNASE3	649.202	-2.01012	0.473255	-4.24743	2.16239e-05	0.000155277
DENND6B	569.845	1.61275	0.379802	4.24628	2.17348e-05	0.00015596
NDST1	4241.42	1.76018	0.414576	4.24573	2.17887e-05	0.000156233
KCNAB3	135.048	-1.66471	0.392162	-4.24496	2.18634e-05	0.000156655
GCH1	2459.13	-1.98119	0.466734	-4.24478	2.18805e-05	0.00015672
C5AR2	232.009	2.79185	0.658081	4.2424	2.21137e-05	0.000158276
DST	2603.95	-2.24729	0.529801	-4.24177	2.21764e-05	0.000158609
ACP6	239.329	-2.33656	0.550932	-4.2411	2.22423e-05	0.000158914
PSRC1	476.632	-1.50728	0.355474	-4.24019	2.23328e-05	0.000159497
PDE8B	184.57	-2.31146	0.545571	-4.23677	2.26759e-05	0.000161655
LOC102724279	302.265	3.69383	0.872151	4.23531	2.28239e-05	0.000162651
LINC00324	190.47	2.05213	0.48483	4.23267	2.30934e-05	0.000164334
SPIN3	213.477	-2.55578	0.604029	-4.23122	2.32428e-05	0.000165338
TYROBP	5409.48	2.19955	0.520045	4.22953	2.34184e-05	0.000166407
CHD7	1938.18	2.13517	0.505132	4.22696	2.36873e-05	0.000168197
TAPBPL	986.773	1.55658	0.368308	4.2263	2.37561e-05	0.000168625
MAGI3	335.403	-2.49122	0.589575	-4.22545	2.38461e-05	0.000169142
F2RL2	1531.63	-4.15608	0.985182	-4.21859	2.45833e-05	0.000173996
NEK2	776.877	-1.66501	0.395165	-4.21344	2.51507e-05	0.000177414
TXNIP	26770.2	3.005	0.713202	4.21339	2.51561e-05	0.000177414
NOXA1	273.798	-2.07312	0.492129	-4.21255	2.52508e-05	0.000177955
MKL1	3642.91	1.82386	0.433325	4.209	2.56506e-05	0.000180515
RBM38	4771.38	-2.39729	0.569907	-4.20646	2.59398e-05	0.000182355
ARHGAP12	1313.43	1.78147	0.42357	4.20584	2.60117e-05	0.000182795
ID2	6389.76	-2.48478	0.591111	-4.20358	2.62725e-05	0.000184365
MEFV	3771.03	3.17687	0.755898	4.20278	2.63661e-05	0.000184956
CR1L	1053.26	-3.47991	0.828388	-4.20083	2.65944e-05	0.000186243
LINC00865	277.921	2.31799	0.551976	4.19944	2.67576e-05	0.000187237
NAIP	2889.13	1.64436	0.391732	4.19767	2.69679e-05	0.000188375
NT5E	1009.9	5.62869	1.34164	4.19537	2.72429e-05	0.000190093
DENND5B	338.937	-1.53099	0.36506	-4.1938	2.74325e-05	0.000191282
HIPK1-AS1	122.511	2.93561	0.700081	4.19324	2.75001e-05	0.000191685
ADAMTS5	119.716	-4.19182	0.999759	-4.19283	2.75492e-05	0.000191892
SDHAP3	161.691	-2.0346	0.485327	-4.19223	2.76225e-05	0.000192335
S100Z	374.557	2.21302	0.528479	4.18754	2.81998e-05	0.000195939
ERH	3137.43	-1.73612	0.414636	-4.18709	2.82558e-05	0.00019619
TMEM107	4401.88	2.65446	0.634317	4.18475	2.85475e-05	0.000198007
SNORD143	114.708	-2.72176	0.650521	-4.18397	2.86461e-05	0.000198482
TBXA2R	393.764	1.55221	0.371017	4.18367	2.86842e-05	0.000198613
CD96	777.912	1.82818	0.437102	4.18249	2.88336e-05	0.00019957
PPM1H	1280.68	-2.09356	0.501241	-4.17675	2.95701e-05	0.000204239
RAD54L	811.548	-1.68699	0.403921	-4.17654	2.95982e-05	0.000204322
DPP4	327.596	-3.35788	0.804114	-4.17588	2.96837e-05	0.000204701
PPP1R9B	7489.8	1.57077	0.376206	4.1753	2.97592e-05	0.000205042
SOCS2	1556.26	-2.43559	0.584175	-4.16928	3.05559e-05	0.000210018
PLD1	1084.66	1.7196	0.412563	4.16809	3.07161e-05	0.000210899
MAP3K1	10591.9	1.91531	0.459749	4.166	3.09993e-05	0.000212696
CD164	15842.5	-1.90796	0.458948	-4.15724	3.22117e-05	0.000220134
UBE2Q2P1	260.594	1.5105	0.363488	4.15558	3.24466e-05	0.000221548
FBXO43	131.286	-1.97513	0.47546	-4.15416	3.26488e-05	0.000222775
ADAM8	5728.61	2.47235	0.595294	4.15315	3.27927e-05	0.000223602
CHIC1	485.524	-2.42522	0.584528	-4.14902	3.33904e-05	0.000227285
IRF5	2750.62	1.55156	0.373988	4.14868	3.34404e-05	0.000227547
PF4V1	375.209	-4.97679	1.2014	-4.1425	3.43539e-05	0.0002332
GULP1	123.742	-5.21811	1.25978	-4.14207	3.44181e-05	0.000233556
GFI1	1217.26	2.15294	0.520281	4.13803	3.50293e-05	0.000237622
PLEKHF1	108.838	2.93025	0.708214	4.13752	3.51086e-05	0.000237972
CNR2	125.319	3.3083	0.799631	4.13728	3.51447e-05	0.000238077
CD86	2191.81	2.14829	0.519597	4.13453	3.55682e-05	0.000240467
LRRC75A	311.625	-3.60809	0.872745	-4.13419	3.56211e-05	0.000240726
SARDH	105.147	-2.63883	0.638371	-4.13369	3.56984e-05	0.000241166
FKBP11	591.064	-1.70566	0.412908	-4.13085	3.6142e-05	0.000243912
COL6A4P2	163.077	-2.92507	0.708685	-4.12746	3.66784e-05	0.000247194
NPW	109.762	-3.08251	0.746954	-4.12678	3.67884e-05	0.000247851
PARD6A	109.331	-1.5763	0.382023	-4.12619	3.68825e-05	0.0002484
MGC12916	152.176	2.62313	0.636105	4.12374	3.72774e-05	0.000250632
IFI30	15356.9	2.56632	0.622839	4.12035	3.78296e-05	0.000254085
MARCH9	294.232	-1.86628	0.453019	-4.11964	3.79465e-05	0.000254697
GRAP2	4413.5	1.8471	0.448463	4.11874	3.80945e-05	0.000255604
PSMD6-AS2	543.344	1.63864	0.397946	4.11775	3.82595e-05	0.000256536
CSF1	1231.88	-3.36989	0.818496	-4.11717	3.83553e-05	0.000257091
PAPD5	1235.61	-1.59914	0.389032	-4.11055	3.94712e-05	0.000263531
WNT5B	112.857	3.19699	0.777841	4.11008	3.95528e-05	0.000263953
NIPSNAP3B	585.556	-1.61801	0.393984	-4.10678	4.01208e-05	0.000267291
MYCBPAP	306.453	2.83396	0.69021	4.10595	4.02663e-05	0.000267932
DBI	2860.97	1.50951	0.367691	4.10538	4.03651e-05	0.000268466
SLC9A7P1	719.223	2.91433	0.709977	4.10482	4.04625e-05	0.000269023
AGPAT4-IT1	143.085	-2.35181	0.57298	-4.10453	4.05139e-05	0.000269274
PLCL1	251.63	-2.53493	0.61772	-4.10369	4.06615e-05	0.000269982
ZNF608	569.212	1.82177	0.444024	4.10286	4.08083e-05	0.000270684
MCMDC2	200.899	-4.73155	1.15371	-4.10116	4.11092e-05	0.000272314
NOL4L	2402.1	-1.95873	0.477748	-4.09992	4.133e-05	0.000273685
JCHAIN	504.461	-2.50114	0.610096	-4.09959	4.13876e-05	0.000273974
DLGAP5	2071.82	-1.71684	0.419381	-4.09375	4.24447e-05	0.000280314
APOL4	170.958	-3.76082	0.919475	-4.09018	4.31036e-05	0.000284001
MAGI2	127.954	-2.15277	0.526822	-4.08634	4.38233e-05	0.000288261
OAS3	3622.36	2.59069	0.634195	4.08501	4.40758e-05	0.000289633
INSIG2	713.722	-1.84298	0.451376	-4.08303	4.44527e-05	0.000292012
RPS16P5	569.56	2.50667	0.614013	4.08245	4.45643e-05	0.000292648
LOC729218	683.953	-1.54315	0.37817	-4.08057	4.49259e-05	0.000294728
NBEAL1	1209.63	1.73527	0.42573	4.07597	4.58224e-05	0.000299813
IPCEF1	937.595	2.42898	0.596214	4.074	4.62119e-05	0.000301957
PGAP1	300.35	-2.4785	0.608387	-4.07388	4.62366e-05	0.000301957
APBB1	131.88	-1.66212	0.408321	-4.07061	4.68893e-05	0.00030578
ZBTB7B	3195.89	1.87851	0.462838	4.05867	4.93521e-05	0.000320043
CHMP6	876.033	1.6453	0.405675	4.05571	4.99827e-05	0.000323494
DSC2	777.972	-3.29156	0.811823	-4.05452	5.02369e-05	0.000324927
PNPLA6	3918.3	1.64195	0.405058	4.05362	5.0431e-05	0.000325969
CTSF	331.159	-2.17687	0.53705	-4.05339	5.04816e-05	0.000326121
FZD2	148.727	2.27396	0.561304	4.05121	5.09527e-05	0.000328802
DSE	2429.18	1.66339	0.410642	4.05071	5.10634e-05	0.000329301
LILRA1	1593.06	2.06397	0.509732	4.04912	5.141e-05	0.00033132
IGSF3	345.165	-2.04532	0.505637	-4.04504	5.23149e-05	0.000336493
GGT1	675.589	1.99224	0.492886	4.04198	5.30009e-05	0.000340254
RGAG4	161.654	-1.92028	0.475116	-4.04171	5.30636e-05	0.000340254
SKA3	674.273	-1.76146	0.435993	-4.04012	5.34249e-05	0.00034185
TBC1D13	2547.61	2.46507	0.610232	4.03957	5.35501e-05	0.000342429
PLEKHA8	1203.63	-2.18011	0.539842	-4.03843	5.38102e-05	0.00034387
LHFP	277.017	-3.00121	0.743579	-4.03617	5.43313e-05	0.00034675
ZNF217	4041.37	1.62794	0.403574	4.03381	5.48796e-05	0.000349347
LPAR5	458.527	2.62439	0.651039	4.03108	5.55212e-05	0.000352975
ELOVL6	1686.89	-1.81954	0.451517	-4.02984	5.58142e-05	0.000354382
MOB1B	9068.37	-1.6346	0.405619	-4.02988	5.58043e-05	0.000354382
CTTN	2049.23	-2.55334	0.633965	-4.02757	5.63566e-05	0.000357596
KANTR	280.839	2.21044	0.549008	4.02625	5.66732e-05	0.000359489
CRIM1	1164.85	2.0818	0.517578	4.0222	5.7658e-05	0.000364915
PRELID3B	1316.41	-1.69887	0.4225	-4.02099	5.79549e-05	0.000366441
DOCK8	13075.1	1.57622	0.39237	4.01717	5.89005e-05	0.000371944
AMIGO2	261.528	1.84812	0.460657	4.01191	6.02294e-05	0.000379607
DMXL2	14335.7	1.69999	0.423958	4.00981	6.07688e-05	0.00038264
DHX58	717.473	2.03423	0.507359	4.00945	6.08597e-05	0.00038309
TIFAB	248.29	3.35772	0.83826	4.00558	6.18651e-05	0.000388799
UBTD2	436.798	-1.56155	0.389924	-4.00476	6.20808e-05	0.000389782
DYNLT3	637.389	-1.94592	0.486532	-3.99957	6.3459e-05	0.00039755
BACH1-IT2	117.983	2.30731	0.576922	3.99935	6.35158e-05	0.00039778
DGCR11	161.254	1.5202	0.380383	3.99651	6.42841e-05	0.000402209
TAF9B	804.374	-1.82958	0.458059	-3.99421	6.49096e-05	0.000405608
MACROD1	273.594	-1.65501	0.414756	-3.99033	6.59813e-05	0.000411653
LOX	113.766	-4.08717	1.02498	-3.98755	6.67598e-05	0.000415984
FAM212A	811.01	1.74044	0.437024	3.98248	6.81995e-05	0.000424019
PIK3R6	933.353	1.53489	0.385511	3.98143	6.85013e-05	0.000425493
CTSG	1828.51	-3.47389	0.873615	-3.97646	6.9949e-05	0.00043353
E2F8	622.573	-1.55393	0.390818	-3.97609	7.00582e-05	0.00043407
SLC16A1	2188.61	-2.59364	0.652448	-3.97524	7.03082e-05	0.00043521
CD81	2296.25	-2.14998	0.540857	-3.97514	7.03371e-05	0.000435252
PNPLA3	228.256	-4.96946	1.25089	-3.97275	7.1049e-05	0.000439244
SH3BP5	4004.51	-2.3271	0.585952	-3.97148	7.14272e-05	0.000441306
FLNB	4752.25	1.52399	0.383856	3.97022	7.18059e-05	0.000442953
S100A10	2294.04	2.30494	0.580707	3.9692	7.21158e-05	0.000444587
AK6	444.577	-1.96098	0.4943	-3.96718	7.27282e-05	0.000447802
ALDH7A1	342.855	-1.50217	0.379069	-3.96278	7.40821e-05	0.000455712
SRR	337.754	-1.90118	0.480149	-3.95956	7.50876e-05	0.000461753
CD19	193.161	-2.61808	0.661673	-3.95676	7.59739e-05	0.000466913
MYLK	6770.77	-2.33929	0.591616	-3.95407	7.68313e-05	0.000471595
IQSEC2	418.418	1.71475	0.434085	3.95026	7.80649e-05	0.000478572
PLXNB2	11219.1	2.01344	0.510205	3.94633	7.93587e-05	0.000486051
MTX3	796.049	-2.00623	0.508417	-3.94602	7.94599e-05	0.000486519
DERL3	461.033	-1.54362	0.391342	-3.94442	7.99938e-05	0.000489213
SNORD102	149.971	-2.51218	0.637165	-3.94274	8.05547e-05	0.000492154
PLCG1-AS1	116.038	-4.98623	1.2647	-3.94262	8.0595e-05	0.000492248
PCNXL2	334.275	-2.84903	0.722935	-3.94092	8.117e-05	0.000494994
CASD1	1474.83	-1.50498	0.38211	-3.9386	8.19594e-05	0.0004995
SCAMP5	179.364	-2.30726	0.586134	-3.93641	8.27111e-05	0.000503149
ZSWIM3	183.636	1.6806	0.427264	3.93339	8.37561e-05	0.000508713
ENO3	231.328	-1.73772	0.442332	-3.92854	8.54622e-05	0.000517651
HTR2A	241.372	-4.87601	1.24152	-3.92744	8.58552e-05	0.000519803
PTPRO	227.993	2.65196	0.675258	3.92732	8.58965e-05	0.000519803
SNORD12B	126.186	2.30424	0.587745	3.92048	8.8372e-05	0.000533149
ZNF667-AS1	247.935	-2.04828	0.523386	-3.91353	9.09571e-05	0.00054774
HELZ2	2463.95	2.95585	0.755641	3.91172	9.16418e-05	0.000551527
GPR52	120.156	3.37751	0.863454	3.91162	9.16772e-05	0.000551572
CPM	472.013	-2.27852	0.58257	-3.91115	9.18558e-05	0.00055231
IFI35	857.865	1.51682	0.388117	3.90815	9.30072e-05	0.000558723
NT5DC2	1140.14	-2.57796	0.660131	-3.90523	9.41367e-05	0.000564649
CYB5D1	852.049	-2.1743	0.556917	-3.90418	9.45446e-05	0.000566579
SNAI3	206.803	2.44918	0.62739	3.90377	9.47076e-05	0.000567211
HSPE1	442.093	-2.05561	0.526695	-3.90285	9.50662e-05	0.000568851
ZNF91	1408.59	1.86332	0.477695	3.90066	9.59305e-05	0.000573491
TLR6	1033.5	2.28858	0.586989	3.89884	9.6653e-05	0.000577111
DEPDC1	1156.93	-2.12433	0.545051	-3.89748	9.71992e-05	0.000579672
CERKL	183.091	-5.70399	1.46399	-3.89621	9.7711e-05	0.000581844
SLC16A6	1017.02	-2.44929	0.628916	-3.89447	9.84151e-05	0.000585684
ABHD17C	382.708	-2.62518	0.674337	-3.89298	9.90204e-05	0.000588754
SLCO4C1	526.448	2.29027	0.588329	3.89285	9.90745e-05	0.000588898
ECE1	3308.72	-1.74396	0.448571	-3.88781	0.000101152	0.000600164
NLRP12	1611.07	2.53829	0.65391	3.88171	0.000103724	0.000614133
GMIP	3203.23	1.86944	0.481832	3.87985	0.000104521	0.000617737
STXBP5	15682	1.56566	0.403591	3.87933	0.000104744	0.000618682
SSC5D	206.393	3.81091	0.982488	3.87884	0.000104957	0.000619405
GOLT1B	1979.13	-1.5802	0.407457	-3.87821	0.000105228	0.000620618
NT5DC3	396.166	-2.12988	0.549755	-3.87424	0.00010696	0.00062895
THEMIS2	7128.68	1.60265	0.413682	3.8741	0.00010702	0.000629115
CLEC4G	198.328	-3.81994	0.987529	-3.86818	0.000109651	0.000643052
JDP2	1478.73	1.61106	0.416591	3.86724	0.000110075	0.000645152
MAML2	1017.87	1.53144	0.396123	3.86608	0.0001106	0.000647849
DDO	186.626	1.5544	0.402507	3.86181	0.00011255	0.000657896
GIMAP8	1253.43	2.0024	0.518548	3.86156	0.000112667	0.000658195
ADCY4	163.064	-2.39873	0.621302	-3.86082	0.000113009	0.000660001
ST7-OT4	132.602	2.6539	0.687601	3.85965	0.000113551	0.000662575
ACSF3	1388.68	1.52215	0.394762	3.85586	0.000115324	0.000672526
CLIP2	2110.44	-1.57285	0.408028	-3.85476	0.000115845	0.000675166
IGFLR1	686.732	2.03146	0.527224	3.85313	0.000116616	0.000679255
RPTOR	2254.12	1.89624	0.492225	3.85238	0.000116975	0.000680947
FAM20C	532.218	2.90226	0.753546	3.85147	0.000117413	0.00068289
TYMP	5153.69	3.16166	0.821124	3.8504	0.000117923	0.000685657
LRRC56	135.744	-2.25619	0.585991	-3.8502	0.000118019	0.000686013
TGM2	773.21	-3.06363	0.795983	-3.84886	0.000118668	0.000689177
TXLNB	154.742	3.08684	0.802665	3.84574	0.000120191	0.000696681
ABLIM1	2713.73	-2.23863	0.582708	-3.84177	0.000122148	0.000706331
NREP	3188	-1.5724	0.409639	-3.83851	0.000123782	0.000715296
LINC01341	105.931	1.57897	0.411614	3.83604	0.000125032	0.000721676
ZBED6CL	449.443	1.54139	0.402015	3.83415	0.000126	0.000726204
SMG1P5	118.982	2.9692	0.776082	3.82589	0.000130303	0.000747725
CEMIP	108.392	-3.43136	0.898026	-3.82101	0.000132907	0.000760681
CEBPB-AS1	103.091	-2.05625	0.538247	-3.82027	0.000133307	0.000762748
BORCS6	559.196	1.59814	0.418461	3.8191	0.00013394	0.000765923
NEU4	182.865	-3.07621	0.805477	-3.81911	0.000133933	0.000765923
PITPNM2	1579.56	-1.55137	0.406394	-3.8174	0.000134866	0.000770775
NSRP1	1225.15	-1.66767	0.436969	-3.81644	0.000135392	0.000773331
CLEC1B	2332.04	-2.32213	0.608478	-3.81629	0.000135471	0.000773558
ABCA3	202.283	-1.62086	0.424761	-3.81594	0.000135665	0.000774219
SNX22	1187.27	-4.97159	1.30382	-3.8131	0.000137236	0.000781601
ZNF10	501.278	-1.60602	0.421378	-3.81135	0.000138209	0.000786239
TRIP6	935.307	-1.72313	0.452292	-3.80978	0.000139089	0.000790107
TOM1	2428.33	1.98176	0.521833	3.79769	0.00014605	0.000826556
GRK4	111.689	-1.64474	0.43386	-3.79095	0.000150074	0.000846903
LRTOMT	165.257	-3.07881	0.812304	-3.79022	0.000150513	0.000848651
GPR174	250.868	2.58392	0.681987	3.78881	0.000151372	0.000852763
GIMAP2	1448.7	1.63059	0.430432	3.78826	0.000151705	0.000854394
RAD51AP1	1037.38	-1.75509	0.463306	-3.78818	0.000151753	0.000854421
COBLL1	877.114	2.04183	0.539042	3.78788	0.000151939	0.000855211
SAMHD1	12591.9	1.59015	0.420178	3.78446	0.000154045	0.000865597
ANGPT1	5134.2	2.13317	0.563734	3.784	0.000154331	0.000866465
SCPEP1	4464.94	1.75143	0.462906	3.78355	0.000154608	0.000867527
CDC42BPG	205.066	-2.86933	0.758487	-3.78297	0.000154971	0.000869316
SNORA38B	111.45	3.48211	0.921184	3.78003	0.000156808	0.000877626
KIF14	1725.79	-1.55118	0.410639	-3.77747	0.000158428	0.000885189
PHF3	8931.38	1.58468	0.41992	3.77376	0.000160804	0.000896182
SNORA37	159.742	3.64509	0.966058	3.77316	0.000161195	0.000898105
VSTM1	313.902	3.11244	0.826974	3.76364	0.000167455	0.00093062
CD6	153.693	2.40531	0.639123	3.76346	0.000167581	0.000931056
HCK	6175.8	2.28382	0.607721	3.75801	0.000171269	0.000949678
FERMT2	118.626	-3.4568	0.92062	-3.75486	0.000173438	0.000959405
TAS2R19	135.241	2.26042	0.602228	3.75343	0.00017443	0.000963798
KDELC1	244.517	-1.67448	0.446155	-3.75314	0.000174635	0.00096455
CARD9	1650.29	1.86256	0.496576	3.7508	0.00017627	0.000970974
DSTN	2365.25	-1.53239	0.409448	-3.74258	0.000182139	0.00100068
RCHY1	1430.19	-1.57953	0.422088	-3.74219	0.000182426	0.00100197
NCOA4	34744.7	1.50936	0.40335	3.74207	0.000182513	0.00100217
STON2	14241.5	1.74463	0.466444	3.74027	0.000183824	0.00100853
CLEC4A	1130.6	1.61759	0.432651	3.73878	0.000184914	0.0010131
FRRS1	1346.81	1.88737	0.50585	3.73109	0.000190656	0.00104138
SNRPE	1999.98	-1.71385	0.459631	-3.72874	0.000192437	0.00104994
SNORA50C	284.804	3.35352	0.89989	3.72658	0.000194092	0.0010581
RTP4	121.521	1.71967	0.461472	3.72648	0.000194173	0.00105825
METRN	112.099	1.7668	0.474219	3.7257	0.000194771	0.00106092
GPATCH4	916.169	-1.52421	0.409764	-3.71974	0.000199428	0.0010842
PRTN3	4772.95	-2.60605	0.7008	-3.71868	0.000200269	0.00108847
LOXL3	2029.78	1.64929	0.443524	3.7186	0.000200331	0.00108851
ATP6V1C2	258.867	-5.84414	1.57165	-3.71848	0.000200424	0.00108871
PTGDR2	155.447	1.87167	0.50338	3.7182	0.000200645	0.00108931
OSCAR	672.384	2.28841	0.616294	3.71318	0.000204671	0.00110933
ZNF366	224.399	3.40565	0.917162	3.71325	0.000204615	0.00110933
MYO1C	1190.63	1.81168	0.487935	3.71295	0.00020486	0.00110945
SLC7A5P1	138.755	1.8299	0.493343	3.70919	0.000207927	0.00112421
SPX	150.928	-3.43944	0.927861	-3.70685	0.000209855	0.00113339
AOAH	7187.09	1.87549	0.506091	3.70583	0.000210702	0.00113703
FAM71F2	166.605	-2.32147	0.626733	-3.70408	0.00021216	0.00114334
TMEM8B	165.295	-1.79468	0.484639	-3.70313	0.00021296	0.00114733
ZMAT3	1612.66	1.52022	0.410788	3.70074	0.000214971	0.00115691
ZMAT1	988.535	-1.64356	0.444285	-3.69933	0.000216167	0.00116207
RGS6	2111.66	-2.52878	0.683611	-3.69916	0.000216318	0.00116257
ADAP1	1892.68	2.21342	0.59858	3.69779	0.000217488	0.00116759
XRCC2	929.266	-1.6041	0.434698	-3.69015	0.000224118	0.00119894
SPINT2	4916.95	-1.9376	0.52565	-3.6861	0.000227717	0.00121655
VEGFA	3468.86	-2.4605	0.669233	-3.67659	0.000236373	0.00125565
DCANP1	590.819	3.12801	0.85098	3.67577	0.00023713	0.001259
SGSH	638.953	2.48724	0.676742	3.67532	0.000237552	0.0012609
SYAP1	3152.15	-1.83229	0.499424	-3.66881	0.000243682	0.0012872
EEPD1	1215.67	2.21345	0.603592	3.66713	0.000245286	0.00129464
APOLD1	462.377	-1.61466	0.440424	-3.66615	0.000246231	0.00129893
CRIP1	1832.14	2.51585	0.686368	3.66545	0.000246908	0.00130215
SERPINE1	869.496	1.96288	0.535645	3.66452	0.000247801	0.00130617
CCDC152	443.682	-4.64193	1.26744	-3.66244	0.000249821	0.00131541
NTRK1	935.212	3.33594	0.911664	3.65917	0.000253032	0.00132913
CKAP2L	1566.98	-1.59708	0.436945	-3.6551	0.000257083	0.00134825
SHANK3	2526.46	-1.95954	0.536404	-3.65311	0.000259081	0.00135657
ZBTB11-AS1	352.694	1.54227	0.422237	3.65262	0.000259579	0.00135882
AKAP12	1257.07	-3.56331	0.97633	-3.64969	0.000262554	0.00137293
PAPPA	125.545	-4.16417	1.14103	-3.6495	0.000262753	0.00137325
MICALCL	308.076	1.98211	0.543457	3.64722	0.000265094	0.00138402
PDK4	1182.7	-3.27067	0.896754	-3.64723	0.000265078	0.00138402
LILRB5	129.917	-3.69021	1.01189	-3.64683	0.000265494	0.001385
ZNF81	1130.28	1.55838	0.427321	3.64685	0.000265478	0.001385
IL6	254.416	-5.13605	1.40844	-3.64662	0.000265708	0.00138575
RAB11FIP5	144.088	-1.92747	0.5286	-3.64637	0.00026597	0.00138639
AHRR	2086.51	4.87675	1.3377	3.64563	0.00026674	0.00139003
PSAT1	1324.57	-2.29139	0.628698	-3.64466	0.000267749	0.00139493
ZNF334	256.34	-2.12554	0.585425	-3.63076	0.000282586	0.00146372
NCAPG	2616.58	-1.5076	0.415401	-3.62926	0.000284236	0.00147111
SHANK1	500.138	2.22236	0.612397	3.62895	0.000284573	0.00147247
JAM3	554.406	-2.72094	0.750203	-3.62694	0.0002868	0.00148282
NLRP1	4907.93	1.82381	0.503086	3.62524	0.00028869	0.00149065
HCG26	138.375	-2.86661	0.791125	-3.62346	0.000290689	0.00149996
CD101	651.338	2.74673	0.758528	3.62113	0.000293321	0.00151241
ZBED8	134.761	1.80223	0.497708	3.62106	0.000293396	0.00151241
LAMB2	2464.47	1.51559	0.418714	3.61964	0.000295011	0.0015201
C6orf223	1693.92	-2.89709	0.800585	-3.61871	0.000296071	0.00152437
LY86	1277.84	1.66691	0.46081	3.61734	0.000297642	0.00153046
ZNF141	716.607	1.59852	0.442122	3.61556	0.000299699	0.00153944
LINC01588	103.552	2.28502	0.634124	3.60343	0.000314045	0.00160685
SLCO5A1	120.234	3.10439	0.861707	3.60261	0.00031504	0.00161111
RARG	435.216	1.6089	0.446672	3.60198	0.000315799	0.00161385
SRGAP1	154.234	-3.07197	0.852949	-3.60159	0.000316282	0.00161579
SLC35D3	454.071	-3.13973	0.871894	-3.60105	0.000316933	0.0016187
PRPF40B	136.44	-2.4026	0.66738	-3.60005	0.000318153	0.00162408
SAMD9	3378.45	1.63691	0.454699	3.59997	0.000318248	0.00162415
PRICKLE2	202.771	-3.61546	1.00505	-3.59728	0.00032156	0.00163809
KIAA0226L	478.897	-2.47385	0.68875	-3.5918	0.000328407	0.00166952
SKA2	1517.4	-1.53859	0.428428	-3.59125	0.000329093	0.00167215
NLRC4	846.387	2.51055	0.699412	3.58952	0.000331289	0.00168201
RGL4	262.934	-3.18865	0.889007	-3.58676	0.000334816	0.00169817
GPR12	150.513	2.36154	0.659572	3.58042	0.000343046	0.00173323
POLR3G	187.447	-1.54233	0.431466	-3.57463	0.000350725	0.00176931
LGALS12	730.751	-2.64964	0.741849	-3.57167	0.00035471	0.0017885
HR	217.815	-3.73577	1.04671	-3.56906	0.000358262	0.0018042
SH3BP5-AS1	669.454	-1.56514	0.438705	-3.56765	0.000360203	0.00181342
MMP28	286.644	2.27799	0.638635	3.56697	0.000361127	0.00181714
SLFN5	485.219	1.77636	0.498174	3.56574	0.00036283	0.00182524
RAMP1	546.633	3.65825	1.02627	3.5646	0.000364408	0.00183132
MPL	1050.09	-1.55884	0.437617	-3.56211	0.000367885	0.00184644
TMEM163	296.618	-2.34906	0.659756	-3.5605	0.000370148	0.00185591
MB21D1	802.357	1.51865	0.426571	3.56014	0.000370656	0.00185799
CTNNAL1	1410.2	-1.61248	0.453617	-3.55472	0.00037838	0.00189382
GP1BA	1876.63	-2.56877	0.722678	-3.55451	0.000378678	0.00189483
LRRCC1	983.115	-1.84145	0.518245	-3.55323	0.000380526	0.00190166
BCO2	115.121	2.03313	0.572251	3.55286	0.000381066	0.00190244
CR1	2821.86	2.00192	0.563464	3.55287	0.000381051	0.00190244
OAS2	2124.6	1.77747	0.500279	3.55296	0.000380925	0.00190244
CD5	101.457	2.89447	0.814894	3.55196	0.00038237	0.00190702
CTBP1-AS	283.024	-5.67974	1.59959	-3.55075	0.000384138	0.00191439
LINC00539	204.202	1.71705	0.484022	3.54746	0.000388969	0.00193602
HIGD1A	2623.59	-1.51715	0.42796	-3.54506	0.00039252	0.00195123
STAB1	12692.8	2.53697	0.715662	3.54493	0.000392721	0.00195174
E2F7	877.951	-2.10934	0.59534	-3.54309	0.000395471	0.00196231
ACY3	176.242	1.72577	0.487154	3.54255	0.000396279	0.00196448
GRASP	2005.24	-1.80886	0.51064	-3.54233	0.000396601	0.00196558
KSR1	2112.35	1.63754	0.462752	3.5387	0.000402109	0.00198888
MMP2	1225.31	2.52946	0.714872	3.53834	0.000402644	0.00199053
GPR68	195.244	3.68809	1.04303	3.53595	0.000406314	0.00200767
CRISPLD1	326.65	-1.97242	0.558412	-3.53219	0.000412134	0.00203439
EVPL	403.228	2.43807	0.690633	3.53019	0.000415256	0.00204724
TRPM2	2293.87	2.26781	0.643009	3.52688	0.000420493	0.00206893
CD1D	1951.32	2.66681	0.756583	3.52481	0.000423794	0.00208361
RGS5	216.603	-1.53954	0.437044	-3.52262	0.00042731	0.00209933
RHOU	847.603	-1.50569	0.428105	-3.5171	0.000436297	0.00214081
CMTM4	727.368	-1.88229	0.535682	-3.51382	0.000441707	0.00216252
SOD2	27035.9	-1.76065	0.501464	-3.51102	0.000446386	0.0021811
SGOL1	641.603	-1.55184	0.44208	-3.51031	0.000447578	0.00218551
EMP2	170.424	-3.27277	0.932446	-3.50988	0.000448312	0.00218665
DUSP10	1972.22	1.97147	0.561794	3.50924	0.000449393	0.00219092
SNORA38	231.036	3.03056	0.863926	3.50789	0.000451674	0.00220041
EPN2	269.339	1.71944	0.490191	3.50769	0.000452015	0.00220152
TYMSOS	130.799	-2.58923	0.738774	-3.50476	0.000457011	0.00222366
MAP1B	7524.4	5.10143	1.45704	3.50122	0.000463133	0.00225199
SNORD97	1767.97	2.68721	0.768598	3.49625	0.000471844	0.00228794
PLEKHH3	301.791	1.85357	0.530248	3.49567	0.00047287	0.00229179
ANKRD44-IT1	169.006	2.95254	0.844863	3.4947	0.000474592	0.00229788
PPIC	110.936	-3.45006	0.987485	-3.49379	0.000476218	0.00230519
WRB	498.939	-1.66963	0.477965	-3.49322	0.000477237	0.00230955
ISG15	813.111	2.61788	0.750548	3.48795	0.000486733	0.00235032
ALDH3B1	2120.35	1.81365	0.520483	3.48456	0.000492947	0.00237742
PHLDA1	868.363	-2.56969	0.737539	-3.48414	0.000493728	0.00238002
TTC30B	169.224	1.735	0.498141	3.48294	0.000495936	0.00238892
TLR7	802.426	1.8209	0.523087	3.48108	0.000499405	0.00240269
SLC2A6	1997.35	2.47227	0.710418	3.48002	0.000501367	0.00240982
QSOX1	4014.88	1.73194	0.498037	3.47754	0.000506031	0.0024257
TLR8	3956.71	2.87549	0.827333	3.47562	0.000509683	0.00244084
OLFML2A	117.991	-2.23779	0.643905	-3.47534	0.000510209	0.00244217
LINC01126	169.36	1.65207	0.475886	3.47157	0.000517416	0.00247128
MPP7	3343.62	-2.12077	0.611382	-3.46881	0.000522763	0.0024932
GATA1	3146.85	-2.74467	0.791591	-3.46729	0.000525734	0.00250555
C1QC	706.273	-4.10543	1.1847	-3.46538	0.000529487	0.00251978
CEP295NL	187.217	2.71485	0.783617	3.46451	0.000531208	0.00252676
COL7A1	390.328	3.43943	0.992918	3.46396	0.00053228	0.00253064
LINC00211	190.802	1.91054	0.552751	3.45643	0.000547376	0.00259242
NEURL1B	623.666	-1.63715	0.473962	-3.45418	0.000551969	0.00261229
FAM166A	119.235	-5.1734	1.49798	-3.45358	0.000553197	0.00261685
FAM114A1	224.508	1.50046	0.434814	3.4508	0.00055892	0.00263886
AK1	544.874	-1.56917	0.455305	-3.44641	0.000568087	0.0026773
HOXA10-AS	109.141	-3.50686	1.01755	-3.44638	0.000568147	0.0026773
ZFYVE9	384.643	1.70733	0.49546	3.44594	0.000569072	0.00268102
PER3	535.75	-2.36151	0.686152	-3.44167	0.00057814	0.00271661
CYP2S1	365.801	1.78026	0.517623	3.4393	0.000583212	0.00273654
FLJ42393	102.937	2.41294	0.701928	3.43759	0.000586917	0.00275261
SPON2	181.559	-2.21882	0.647292	-3.42786	0.00060837	0.00283906
SGMS2	1178.8	2.17685	0.635181	3.42714	0.000609974	0.00284319
SNORD22	982.334	2.84435	0.829964	3.42707	0.000610127	0.00284323
MARC1	776.981	-2.20223	0.642683	-3.42661	0.000611156	0.00284668
HSD17B14	199.45	-3.00521	0.877163	-3.42606	0.000612414	0.00284985
PITPNM1	2006.63	1.59432	0.465391	3.42577	0.000613066	0.00285221
AFAP1	743.589	2.89274	0.845852	3.41992	0.000626404	0.00290448
TUBA8	1440.58	-1.736	0.50792	-3.41786	0.000631149	0.00292393
POLE2	766.635	-1.5518	0.454119	-3.41718	0.000632744	0.00292926
KRBA1	477.168	1.5476	0.452975	3.41653	0.00063425	0.00293554
MS4A14	326.733	2.87602	0.842027	3.41559	0.000636429	0.00294287
SLC6A9	1933.84	-2.63174	0.771197	-3.41254	0.000643595	0.00297252
TMCC2	2603.92	1.78462	0.523786	3.40717	0.000656413	0.00302465
KCNH2	2671.98	-3.231	0.948777	-3.40543	0.000660599	0.0030411
TMEM184A	281.009	-4.75196	1.39788	-3.39941	0.000675315	0.00309801
COL18A1	1154.85	-2.26914	0.668384	-3.39497	0.000686371	0.00314215
GGH	1090.46	-1.67469	0.493557	-3.3931	0.000691071	0.00316147
WWC3	3119.95	1.68715	0.497672	3.39007	0.000698743	0.00318962
MTCL1	222.69	-2.79269	0.824159	-3.38853	0.000702675	0.00320388
GHRL	127.824	1.90722	0.562865	3.38841	0.000702988	0.00320411
ANKRD9	531.43	-2.0709	0.611831	-3.38476	0.000712407	0.00324329
NPIPB11	126.46	-2.26094	0.668378	-3.38272	0.000717712	0.00326443
SNORA52	465.634	2.37252	0.701798	3.38063	0.000723186	0.00328604
MICALL2	1477.19	2.00136	0.592312	3.3789	0.000727766	0.00330179
LTBP1	24389.8	-2.53744	0.752188	-3.37341	0.000742428	0.00335921
PCSK6	2585.35	2.48931	0.737924	3.3734	0.000742463	0.00335921
SLFN12	561.121	1.70977	0.507235	3.37076	0.000749616	0.00338536
CERS6-AS1	119.091	-4.92047	1.45988	-3.37045	0.000750446	0.00338762
HOMER1	121.186	-1.91951	0.569651	-3.36962	0.00075271	0.00339545
C3orf52	197.266	-1.7423	0.517458	-3.36704	0.0007598	0.00342133
COLEC12	114.655	2.12248	0.630665	3.36547	0.000764146	0.00343526
NPIPA1	189.373	-2.07022	0.61585	-3.36156	0.000775024	0.00347625
PCNA-AS1	147.815	-5.39343	1.60457	-3.36129	0.000775806	0.00347897
NHSL2	760.72	2.17207	0.646477	3.35986	0.000779811	0.00349434
HIP1R	894.241	-2.52263	0.751326	-3.35757	0.00078631	0.00351741
ARHGAP33	934.522	-2.05628	0.612708	-3.35604	0.000790657	0.00353193
KIAA1551	5994.73	1.56523	0.466767	3.35335	0.000798392	0.00356325
CIITA	7477.34	2.50386	0.746808	3.35274	0.000800149	0.00356948
POU2AF1	444.451	-4.10818	1.22782	-3.34592	0.000820093	0.00365267
SCD	18406	-2.37623	0.710309	-3.34535	0.000821791	0.00365858
FLCN	2852.58	1.56342	0.468172	3.33942	0.000839522	0.00372492
NFAM1	4253.2	1.78852	0.536061	3.33642	0.000848652	0.00375867
NUDT14	156.28	-2.23673	0.670955	-3.33366	0.000857124	0.00378939
PTPN13	391.702	-2.31866	0.696258	-3.33018	0.000867912	0.00383194
DAGLA	252.444	2.29839	0.690688	3.32769	0.000875702	0.00386287
SUMO4	102.711	2.49042	0.748755	3.32608	0.000880763	0.0038826
EMP1	2941.91	1.96477	0.590924	3.32491	0.000884465	0.00389631
ADAMTS7	173.2	3.22026	0.968828	3.32388	0.000887759	0.0039082
ABCD1	935.045	1.59333	0.479543	3.3226	0.000891828	0.00392261
PAOX	194.87	1.56378	0.470869	3.32106	0.000896754	0.00394077
GNG7	1042.88	-1.72266	0.518817	-3.32037	0.000898977	0.00394878
MAD2L1	1275.58	-1.70299	0.513023	-3.31952	0.000901712	0.00395815
ANGPTL6	336.72	2.28141	0.687581	3.31803	0.000906558	0.00397324
OVCH1-AS1	131.12	4.62113	1.39387	3.31533	0.00091534	0.00400461
DNASE1L3	391.332	-4.05575	1.22337	-3.31522	0.000915701	0.0040053
ANXA1	19518.6	1.55381	0.46872	3.31501	0.000916385	0.00400741
BBS5	109.617	-1.75674	0.530689	-3.3103	0.000931962	0.00406742
TAGAP	5472.75	1.58749	0.479597	3.31006	0.000932762	0.00407001
LSM3	1243.79	-1.5152	0.458191	-3.30691	0.000943307	0.00411006
GUCY1A3	3983.26	1.8599	0.56261	3.30584	0.000946931	0.00412181
ZNF662	358.251	-1.66841	0.504807	-3.30505	0.000949606	0.00413163
LINGO3	116.987	-4.1174	1.24759	-3.30028	0.0009659	0.00419606
FSCN1	4417.54	1.82484	0.553042	3.29965	0.000968057	0.00420221
FGD5	269.573	-2.12098	0.643107	-3.29802	0.000973684	0.00422283
IL4R	2634.79	1.90687	0.579903	3.28826	0.00100807	0.00435053
CKS2	1670.76	-1.54741	0.470686	-3.28756	0.00101059	0.00435757
BACE2	325.02	-1.57087	0.478124	-3.28548	0.00101809	0.00438227
TLR1	1488.61	1.70972	0.52085	3.28255	0.00102871	0.00442221
RHD	288.782	-3.29832	1.00522	-3.2812	0.00103366	0.00444154
CA8	394.447	2.09549	0.638891	3.27988	0.0010385	0.00445945
DOCK11	10894.5	1.5189	0.463434	3.27748	0.00104737	0.00449068
PPDPF	1075.35	-1.83671	0.560892	-3.27462	0.00105804	0.00453054
SERPINF1	404.846	1.91574	0.585382	3.27264	0.0010655	0.00455751
SLC26A11	326.836	2.73108	0.834989	3.2708	0.00107245	0.00458228
ZNF322	196.115	1.7182	0.5255	3.26966	0.00107678	0.00459782
LINC00877	444.601	2.0924	0.640098	3.26887	0.00107978	0.00460763
CREM	1201.81	-2.09169	0.641224	-3.26202	0.00110621	0.00469905
GLIPR1	7573.69	1.6206	0.496945	3.26112	0.00110974	0.00471202
KIF18B	876.048	-1.65225	0.506717	-3.2607	0.00111138	0.00471603
ZNF221	169.045	1.89368	0.580921	3.25979	0.00111496	0.00472707
TMEM71	1726.64	1.75704	0.539187	3.25869	0.00111928	0.00474135
NRBP2	255.438	-2.06751	0.635521	-3.25326	0.0011409	0.00482462
AP1S3	147.147	-1.64998	0.507281	-3.2526	0.00114353	0.0048337
LIPE	139.247	-2.20588	0.679352	-3.24704	0.00116611	0.00491227
SLC6A12	113.307	2.30227	0.709981	3.24272	0.00118395	0.00497681
MYOF	1433.68	2.17117	0.669977	3.24066	0.00119252	0.00500432
LOC284454	2497.88	-1.56403	0.482637	-3.24058	0.00119285	0.00500464
C5orf66	372.36	-4.95753	1.53291	-3.23406	0.00122045	0.00510523
NRSN2	165.807	-1.68057	0.51986	-3.23274	0.00122609	0.00512667
PTP4A3	920.707	1.65717	0.512791	3.23167	0.00123069	0.00514372
FAM43A	914.705	-1.82929	0.566713	-3.22789	0.00124705	0.00520109
CYGB	620.788	-2.38672	0.741373	-3.21932	0.00128496	0.00534226
GAS6-AS1	214.634	-2.30964	0.718014	-3.21671	0.00129671	0.0053877
HRH2	551.476	2.25299	0.70058	3.21588	0.00130043	0.00540205
KIAA1462	121.101	-1.68794	0.525508	-3.21202	0.00131807	0.00546153
SCARNA22	207.966	2.5431	0.792395	3.20938	0.00133021	0.00550142
APOBR	2298.62	1.98701	0.620307	3.20327	0.00135876	0.0056059
SESTD1	2820.46	-2.31164	0.723342	-3.19577	0.00139457	0.00573362
VPS9D1-AS1	288.89	-2.43907	0.763219	-3.19577	0.0013946	0.00573362
IFITM10	203.423	-2.56778	0.804951	-3.18999	0.00142279	0.00584028
SOGA1	1476.73	1.87483	0.588163	3.18761	0.00143455	0.00588242
ARL11	571.141	1.91967	0.60226	3.18744	0.0014354	0.00588469
LEKR1	126.134	2.2164	0.697195	3.17902	0.00147773	0.00604173
CAMKK1	618.612	-1.7907	0.563731	-3.17651	0.00149059	0.00608566
GPC2	226.558	-2.29427	0.722357	-3.1761	0.00149271	0.00609233
CPVL	5951.18	-1.56575	0.49311	-3.17525	0.00149709	0.00610716
SLC27A6	116.018	2.16731	0.68273	3.17448	0.00150107	0.00611962
PQLC2	736.409	1.8133	0.571893	3.17071	0.00152068	0.00618168
DUSP8	106.128	-2.71993	0.858086	-3.16977	0.00152559	0.00619781
CCDC175	155.726	-2.37855	0.750947	-3.1674	0.00153808	0.00623829
PRKXP1	227.484	-1.62154	0.512313	-3.16513	0.00155012	0.00628046
KCNK5	966.911	1.92277	0.607634	3.16435	0.00155431	0.00628989
CYBB	33431.3	1.78755	0.564925	3.16423	0.00155494	0.00629116
PPIF	8513.02	-1.69457	0.536286	-3.15983	0.00157864	0.00637657
SLC37A2	1334.02	2.28321	0.723368	3.15636	0.0015975	0.00644221
SMARCD3	815.575	-1.99918	0.634646	-3.15008	0.00163226	0.00656496
PCBP4	105.564	-1.68778	0.536567	-3.14552	0.00165793	0.00665195
TCN2	525.461	2.00822	0.639707	3.13929	0.00169359	0.0067634
IL1R1	323.429	-2.92386	0.932467	-3.13562	0.00171494	0.00683759
ZACN	168.738	-4.60011	1.47047	-3.12832	0.00175811	0.00698711
GYPA	3412.75	-2.89111	0.924597	-3.12689	0.00176668	0.00701695
LIPC	236.504	1.67224	0.535676	3.12173	0.00179791	0.00712523
MIR1282	444.455	-4.69637	1.50547	-3.11953	0.0018114	0.00716896
SRC	3360.64	1.73249	0.555634	3.11803	0.00182061	0.0071993
RAB6B	1468.65	1.62024	0.520086	3.11533	0.00183738	0.00725979
FAM83A	1518.9	-2.95552	0.94899	-3.11438	0.0018433	0.00728025
LIPH	613.691	-2.56189	0.824061	-3.10887	0.00187807	0.00739319
LOC100289580	154.194	-4.5842	1.47501	-3.10791	0.00188416	0.00741051
CDK1	2689.47	-2.02553	0.652577	-3.10389	0.00190996	0.00750152
TRIM47	202.227	1.84962	0.59646	3.101	0.00192871	0.00756012
MYH11	447.614	2.92371	0.943798	3.09782	0.00194952	0.00763152
PGM1	1253.09	-1.53587	0.496855	-3.09119	0.00199354	0.00777716
ZNF503	179.098	-2.02553	0.65655	-3.08511	0.00203474	0.00791443
C2orf48	146.569	-1.87103	0.606956	-3.08265	0.00205164	0.00796293
B3GNT7	157.456	-2.16253	0.702402	-3.07876	0.00207863	0.00804553
SH3PXD2A	2567.7	1.73141	0.563195	3.07426	0.00211027	0.0081584
ADGRL1	923.555	-2.01678	0.65625	-3.07318	0.00211788	0.00818299
ADGRE4P	163.403	2.20661	0.718682	3.07036	0.00213804	0.00825119
MFAP3L	2526.7	1.72329	0.561483	3.06917	0.00214657	0.00827765
SLC25A5-AS1	155.485	-2.75574	0.898221	-3.068	0.002155	0.00830528
ITPR3	488.695	-2.26743	0.739382	-3.06665	0.0021647	0.00833617
[truncated: 26 more rows]

## Sheet: inv(16)_vs_Ery
Supplementary Table S1b. Differentially expressed genes between inv(16) AML blasts and normal erythrocytes.
genes	baseMean	log2FoldChange	lfcSE	stat	pvalue	padj
RAB3IP	1006.91	-7.39851	0.319608	-23.1487	1.49735e-118	2.95577e-114
NFIA	2060.18	-11.1896	0.49021	-22.8261	2.52645e-115	2.4936e-111
GLRX5	2119.07	-4.07164	0.193097	-21.086	1.06959e-98	7.03793e-95
CDC42BPA	2875.9	-11.6886	0.620119	-18.849	2.99634e-79	1.47869e-75
PCYT1B	1300.32	-11.5636	0.632102	-18.2938	9.26901e-75	3.6594e-71
STAT5A	8296.62	2.27885	0.126825	17.9684	3.44543e-72	1.13355e-68
UGGT2	1013.62	-8.55564	0.483926	-17.6796	6.01713e-70	1.69683e-66
JMY	2259.42	-7.56119	0.432546	-17.4806	2.01193e-68	4.96443e-65
SLC25A37	20233.3	-6.06637	0.349613	-17.3517	1.91582e-67	4.20204e-64
CPEB4	6564.29	-4.21858	0.250565	-16.8363	1.32322e-63	2.61204e-60
BAG2	341.706	-6.30651	0.389141	-16.2062	4.55712e-59	8.17796e-56
PBK	493.544	-6.90272	0.429503	-16.0714	4.04743e-58	6.65803e-55
PRKCH	1628.75	6.10341	0.386772	15.7804	4.24551e-56	6.44664e-53
ARHGEF18	4384.99	2.83849	0.181458	15.6427	3.72611e-55	5.25382e-52
BAALC	1983.97	6.52581	0.419947	15.5396	1.87123e-54	2.46254e-51
C8orf88	465.887	-8.56891	0.552356	-15.5134	2.81686e-54	3.4753e-51
CNN3	953.992	-10.102	0.660885	-15.2856	9.53975e-53	1.10773e-49
BIRC5	1925.85	-3.41224	0.223517	-15.2662	1.28536e-52	1.40961e-49
ALDH1A1	2877.32	-7.18958	0.480135	-14.9741	1.0844e-50	1.12664e-47
SPTA1	16543	-6.2678	0.42064	-14.9006	3.26489e-50	3.22245e-47
CCDC112	460.521	-4.99862	0.336011	-14.8763	4.69465e-50	4.41298e-47
PTPRCAP	1082.18	5.54931	0.374028	14.8366	8.49467e-50	7.62203e-47
RFESD	763.037	-6.22179	0.420976	-14.7794	1.98861e-49	1.70675e-46
DNAJA4	2142.5	-6.43294	0.435381	-14.7754	2.1106e-49	1.73597e-46
MYL4	997.467	-10.49	0.713455	-14.7032	6.15147e-49	4.8572e-46
PRKAR2B	11672.8	-6.86455	0.467687	-14.6777	8.96391e-49	6.80567e-46
GRHL1	168.718	-5.39883	0.370741	-14.5623	4.88234e-48	3.56953e-45
EIF2AK1	7956.53	-3.12523	0.21533	-14.5137	9.92267e-48	6.99548e-45
DNAJC6	3142.13	-9.16468	0.631559	-14.5112	1.02897e-47	7.00406e-45
DHRS13	674.045	-3.65455	0.254994	-14.3319	1.38362e-46	9.10421e-44
RHAG	7045.59	-12.3349	0.862582	-14.2999	2.18984e-46	1.39443e-43
ASNS	2376	-4.29852	0.301751	-14.2452	4.79959e-46	2.96075e-43
GCLM	2168.97	-5.24844	0.369354	-14.2098	7.96476e-46	4.76438e-43
AMMECR1	1888.02	-5.13513	0.363092	-14.1428	2.06958e-45	1.20157e-42
TMTC2	1155.69	5.564	0.395089	14.0829	4.8379e-45	2.72858e-42
UROS	2349.66	-3.1861	0.226609	-14.0599	6.69926e-45	3.67343e-42
PROS1	5797.64	-10.5288	0.74941	-14.0495	7.76037e-45	4.14026e-42
TJP2	5215.35	-5.22658	0.372561	-14.0288	1.03917e-44	5.39821e-42
XK	3604.76	-9.00952	0.644318	-13.983	1.9785e-44	1.00143e-41
DHRS3	447.617	5.67755	0.406448	13.9687	2.41996e-44	1.19425e-41
GAS2L3	606.866	-6.96993	0.499962	-13.9409	3.57361e-44	1.72056e-41
PTK7	1741.5	4.46745	0.320935	13.9201	4.78347e-44	2.24823e-41
TFRC	55589.8	-5.86419	0.421772	-13.9037	6.01507e-44	2.76134e-41
SOX6	579.893	-9.2901	0.672083	-13.8228	1.85598e-43	8.32662e-41
ERMAP	2766.38	-3.51908	0.255873	-13.7532	4.87046e-43	2.13651e-40
MEGF10	539.237	9.30878	0.677037	13.7493	5.14239e-43	2.20676e-40
TMEM56	1848.72	-12.6133	0.922306	-13.6758	1.4158e-42	5.94636e-40
CPNE2	1205.8	3.76407	0.275939	13.641	2.28552e-42	9.39919e-40
CPOX	3605.42	-4.61884	0.33949	-13.6053	3.72679e-42	1.50136e-39
ABCA5	800.109	-6.41972	0.471957	-13.6023	3.87772e-42	1.53092e-39
CCNA2	3494.06	-4.73569	0.35187	-13.4586	2.73994e-41	1.06052e-38
SKA1	869.606	-4.55459	0.339383	-13.4202	4.60477e-41	1.74804e-38
EIF5A2	219.819	-8.12496	0.606205	-13.403	5.80642e-41	2.16262e-38
SLC40A1	8559.94	-7.64002	0.573679	-13.3176	1.82948e-40	6.68776e-38
KEL	1706.71	-8.35902	0.628042	-13.3097	2.03396e-40	7.30008e-38
PLCD1	234.178	3.92263	0.297018	13.2067	8.02627e-40	2.82926e-37
PKIA	457.084	-7.48337	0.56872	-13.1583	1.52546e-39	5.2829e-37
AK5	1135.05	10.2199	0.777466	13.1452	1.81431e-39	6.17492e-37
LANCL3	339.006	-5.81753	0.446176	-13.0386	7.37655e-39	2.46802e-36
TSPAN5	1405.77	-8.10591	0.622095	-13.03	8.2584e-39	2.71702e-36
HPCAL1	2091.68	3.23253	0.249282	12.9674	1.87376e-38	6.00523e-36
SLAIN1	535.821	-6.79516	0.524041	-12.9669	1.88614e-38	6.00523e-36
KIF26B	407.26	8.02448	0.619515	12.9529	2.26382e-38	7.09331e-36
LGR4	622.487	-10.1714	0.785761	-12.9446	2.51957e-38	7.77131e-36
GBP5	1351.43	5.05233	0.391754	12.8967	4.69944e-38	1.42719e-35
NEDD4L	1018.56	-5.34906	0.415829	-12.8636	7.21381e-38	2.15758e-35
ADD2	1717.1	-9.20676	0.721521	-12.7602	2.73435e-37	8.05614e-35
NDRG1	3558.61	4.28484	0.336076	12.7496	3.13297e-37	9.09482e-35
MINPP1	3143.12	-5.20433	0.40887	-12.7285	4.10392e-37	1.17408e-34
FAM92A1	219.426	-7.57134	0.596014	-12.7033	5.6697e-37	1.59886e-34
EPOR	1444.04	-6.09117	0.480476	-12.6774	7.89483e-37	2.19498e-34
CAPRIN2	1061.73	-4.55158	0.359541	-12.6594	9.92543e-37	2.72122e-34
FECH	5328.06	-4.9201	0.389398	-12.6351	1.35153e-36	3.65468e-34
IGSF3	345.165	-7.26305	0.577544	-12.5758	2.87052e-36	7.65732e-34
PAQR9	352.666	-11.75	0.937629	-12.5316	5.01296e-36	1.31941e-33
KRT8	222.006	6.49301	0.519794	12.4915	8.30595e-36	2.15736e-33
ROBO3	729.845	4.00293	0.321114	12.4658	1.14772e-35	2.94234e-33
APOC1	669.981	-9.38211	0.753055	-12.4587	1.25358e-35	3.17252e-33
PPME1	1280.07	-2.09772	0.168525	-12.4476	1.44157e-35	3.6021e-33
ZBTB16	1597.2	5.21932	0.420881	12.4009	2.58325e-35	6.37416e-33
CDC20	1587.65	-3.43932	0.27754	-12.3922	2.88197e-35	7.02347e-33
ICAM3	5465.83	5.04784	0.408679	12.3516	4.77465e-35	1.14941e-32
PLCB2	9726.47	3.38	0.273977	12.3368	5.73901e-35	1.36492e-32
CPXM1	2747.85	4.77569	0.387623	12.3204	7.0312e-35	1.65233e-32
OAF	769.627	3.69098	0.30149	12.2424	1.84418e-34	4.28283e-32
MZB1	785.51	7.35887	0.601213	12.24	1.89964e-34	4.36033e-32
ARHGAP6	3061.05	-10.5917	0.867918	-12.2036	2.97433e-34	6.74866e-32
FZD3	467.943	-8.85157	0.725612	-12.1988	3.15563e-34	7.07865e-32
BTBD9	943.462	2.26798	0.187176	12.1168	8.60224e-34	1.90796e-31
NETO2	1019.17	-5.11481	0.422521	-12.1055	9.87945e-34	2.16689e-31
HSH2D	3713.81	5.44713	0.450223	12.0987	1.07261e-33	2.32674e-31
RECK	636.742	-4.80852	0.397919	-12.0841	1.28094e-33	2.74845e-31
ANTXR2	5212.09	3.27872	0.272635	12.026	2.59398e-33	5.50594e-31
DENND3	6601.9	4.24303	0.352852	12.025	2.62684e-33	5.51637e-31
HMGCS1	8167.8	-3.85927	0.321502	-12.0039	3.38971e-33	6.9725e-31
RAP1GAP2	3562.41	3.14144	0.261703	12.0039	3.39088e-33	6.9725e-31
ITGB7	1583.95	5.206	0.434213	11.9895	4.03202e-33	8.20537e-31
UBAC1	3120.93	-2.91872	0.244282	-11.9481	6.63954e-33	1.33739e-30
LY6E	3558.91	4.16382	0.349644	11.9088	1.06544e-32	2.12442e-30
PTGER3	1066.7	-10.6	0.891005	-11.8967	1.23116e-32	2.43031e-30
CLIP3	458.732	8.03032	0.676356	11.8729	1.63662e-32	3.1987e-30
TRAK2	6411.63	-4.40035	0.372476	-11.8138	3.31408e-32	6.41371e-30
SELL	14741.8	8.24617	0.698713	11.8019	3.81419e-32	7.30992e-30
CNPY3	4959.24	2.64794	0.224931	11.7722	5.42838e-32	1.03035e-29
C2orf88	4357.86	-9.07838	0.773601	-11.7352	8.4104e-32	1.56624e-29
MYO1G	8388.19	3.49265	0.297611	11.7356	8.37147e-32	1.56624e-29
SCML1	445.647	-8.18141	0.697762	-11.7252	9.46635e-32	1.74641e-29
GYPA	3412.75	-12.5709	1.07377	-11.7072	1.17067e-31	2.13973e-29
SIGIRR	1099.8	3.8487	0.330292	11.6524	2.23055e-31	4.03954e-29
AMHR2	213.297	-7.86582	0.675259	-11.6486	2.33273e-31	4.1862e-29
CD96	777.912	6.67252	0.573107	11.6427	2.49984e-31	4.44565e-29
SOX4	7126.88	3.82398	0.328658	11.6351	2.73143e-31	4.81414e-29
SLC9A3R2	550.467	6.44781	0.554522	11.6277	2.98012e-31	5.20598e-29
RPH3AL	249.473	5.21307	0.44978	11.5902	4.61814e-31	7.99667e-29
LXN	2059.08	-4.42989	0.382502	-11.5813	5.12374e-31	8.79501e-29
CDCA8	1087.03	-3.37659	0.292255	-11.5536	7.08152e-31	1.20248e-28
DENND6B	569.845	5.80678	0.50262	11.553	7.12717e-31	1.20248e-28
FAXDC2	2591.32	-5.50973	0.477765	-11.5323	9.06832e-31	1.51702e-28
KIF2C	1931.07	-3.18863	0.276833	-11.5182	1.06764e-30	1.77103e-28
AASS	754.346	-6.3512	0.552288	-11.4998	1.32233e-30	2.17523e-28
GBP1	1341.11	7.88764	0.686261	11.4936	1.41998e-30	2.31656e-28
CCDC88C	3762.64	2.54368	0.221955	11.4604	2.08649e-30	3.37601e-28
PKLR	982.535	-9.79464	0.85498	-11.456	2.19442e-30	3.52178e-28
ABCB10	3931.39	-3.33618	0.291969	-11.4265	3.08426e-30	4.90995e-28
XPO7	7749.4	-3.62705	0.317684	-11.4172	3.43228e-30	5.42026e-28
OAT	4417.7	-4.97786	0.436277	-11.4099	3.73343e-30	5.84903e-28
CLCN4	4961.58	-8.60996	0.756159	-11.3864	4.88608e-30	7.59458e-28
SLC27A3	1092.6	3.85866	0.338937	11.3846	4.99006e-30	7.69561e-28
CDR2	1011.45	-3.02331	0.266261	-11.3547	7.0283e-30	1.07549e-27
CD38	2396.28	11.8699	1.04592	11.3488	7.51762e-30	1.14152e-27
PF4	14589.2	-9.18725	0.817261	-11.2415	2.54986e-29	3.84231e-27
PSAT1	1324.57	-8.41355	0.750409	-11.2119	3.5626e-29	5.32771e-27
TTC24	295.565	6.37339	0.56874	11.2062	3.80376e-29	5.64558e-27
IGSF8	601.058	3.35053	0.299103	11.2019	3.9905e-29	5.87854e-27
MYH10	2828.2	-8.29827	0.741439	-11.1921	4.45691e-29	6.51699e-27
HBBP1	919.023	-11.6797	1.04405	-11.1869	4.72662e-29	6.86055e-27
HJURP	2060.31	-4.41612	0.397449	-11.1112	1.10698e-28	1.59501e-26
RHCE	556.08	-8.39537	0.755751	-11.1086	1.13882e-28	1.62901e-26
AR	314.695	6.26425	0.564331	11.1003	1.25025e-28	1.77554e-26
MYO5C	1326.48	6.98022	0.632244	11.0404	2.43981e-28	3.44013e-26
TOM1L1	397.201	-8.17503	0.740894	-11.034	2.61941e-28	3.66717e-26
MYCN	451.264	4.21297	0.382129	11.025	2.89518e-28	4.02471e-26
FAM83A	1518.9	-11.9654	1.08602	-11.0177	3.14009e-28	4.33464e-26
C16orf54	3030.13	4.4617	0.40589	10.9924	4.15863e-28	5.70078e-26
HMMR	1826.64	-4.57516	0.416461	-10.9858	4.47253e-28	6.08882e-26
FADS1	9598.84	-3.12968	0.285445	-10.9642	5.67991e-28	7.67955e-26
MAML3	2952.04	2.09357	0.19098	10.9622	5.80441e-28	7.79449e-26
TUBB1	6534.78	-8.54751	0.780065	-10.9574	6.12112e-28	8.16425e-26
CYB5A	454.46	-2.48811	0.227246	-10.949	6.72041e-28	8.90341e-26
JADE2	2919.98	3.12711	0.286268	10.9237	8.87825e-28	1.16838e-25
NCAPH	1661.27	-3.18744	0.291837	-10.922	9.04834e-28	1.18288e-25
CFP	6875.36	6.46362	0.591974	10.9187	9.37841e-28	1.21796e-25
SYTL1	1247.16	4.60417	0.422363	10.901	1.14001e-27	1.47084e-25
CD59	2753.15	-6.12723	0.563333	-10.8767	1.4879e-27	1.90722e-25
NCF1	1901.99	7.0174	0.645752	10.867	1.65518e-27	2.10795e-25
OAS1	1107.98	6.56338	0.604061	10.8654	1.68445e-27	2.13148e-25
MARK3	4387.51	-1.62297	0.149412	-10.8624	1.74059e-27	2.18849e-25
MYO18A	7918.04	3.43459	0.316265	10.8599	1.79017e-27	2.23658e-25
TBC1D22B	1086.14	-2.386	0.219989	-10.846	2.08365e-27	2.58688e-25
HIST3H2A	507.069	-7.80041	0.719267	-10.8449	2.10771e-27	2.60038e-25
LEPR	1835.96	-6.06219	0.55923	-10.8402	2.21884e-27	2.72049e-25
PIWIL4	489.91	4.32246	0.399138	10.8295	2.49529e-27	3.04056e-25
C1orf198	536.011	-4.40415	0.407686	-10.8028	3.33861e-27	4.0432e-25
HBQ1	161.16	-8.89442	0.825151	-10.7791	4.31875e-27	5.1983e-25
IGF2BP1	859.062	-13.1685	1.22388	-10.7596	5.33782e-27	6.38598e-25
CTSW	1681.63	4.01944	0.373626	10.7579	5.43882e-27	6.46761e-25
HHAT	232.92	4.29372	0.399542	10.7466	6.14745e-27	7.2665e-25
SORBS1	381.429	-5.42826	0.505537	-10.7376	6.77772e-27	7.96383e-25
CFH	503.346	-6.5974	0.614616	-10.7342	7.03431e-27	8.21641e-25
BGLT3	449.087	-13.6152	1.26977	-10.7225	7.97736e-27	9.26312e-25
RASGRP2	5415.1	4.20544	0.392319	10.7194	8.25103e-27	9.52488e-25
MSMO1	1718.7	-3.93198	0.367361	-10.7033	9.8206e-27	1.12708e-24
SYDE2	219.56	-9.06472	0.847466	-10.6963	1.05966e-26	1.20912e-24
WDR17	283.462	-5.7131	0.534403	-10.6906	1.12622e-26	1.27768e-24
REXO2	1688.81	-3.60134	0.337097	-10.6834	1.21743e-26	1.37326e-24
SMYD3	915.612	2.53429	0.237451	10.6729	1.36302e-26	1.52875e-24
CR1L	1053.26	-9.89882	0.92804	-10.6664	1.4622e-26	1.63073e-24
DDO	186.626	7.23036	0.682231	10.5981	3.04056e-26	3.35311e-24
IFI44	1222.5	5.074	0.479035	10.5921	3.24158e-26	3.55493e-24
BLVRB	5125.35	-3.99008	0.376778	-10.59	3.3157e-26	3.61613e-24
CNN2	6589.68	2.53267	0.239283	10.5844	3.51885e-26	3.80706e-24
VAMP8	4227.67	1.91796	0.18121	10.5842	3.52934e-26	3.80706e-24
KRT18	672.204	6.10866	0.577314	10.5812	3.64378e-26	3.90914e-24
UROD	5671.5	-3.10881	0.293993	-10.5744	3.915e-26	4.17741e-24
MMD	1025.87	-4.42635	0.419516	-10.5511	5.02211e-26	5.32991e-24
ANXA11	5618.78	1.99752	0.189774	10.5258	6.571e-26	6.93645e-24
UBA7	7308.77	3.70053	0.352034	10.5119	7.61703e-26	7.99788e-24
ELOVL7	3303.02	-7.56338	0.721659	-10.4805	1.06128e-25	1.10845e-23
PFKM	1030.06	-3.98277	0.380136	-10.4772	1.09908e-25	1.14189e-23
TSTD1	337.222	3.01382	0.288002	10.4646	1.25626e-25	1.29836e-23
PKHD1L1	9888.47	-10.9455	1.04602	-10.464	1.26447e-25	1.30004e-23
SEPT6	9337.11	3.56514	0.341293	10.446	1.52865e-25	1.5635e-23
LPIN2	6953.73	-2.68394	0.257245	-10.4334	1.74552e-25	1.77612e-23
SPTBN1	9474.69	3.56393	0.342784	10.397	2.55779e-25	2.58927e-23
KIF7	272.438	5.63492	0.54223	10.3921	2.69287e-25	2.7121e-23
SFMBT1	414.939	-4.49826	0.433671	-10.3725	3.3065e-25	3.31321e-23
ADGRE5	7494.41	3.4097	0.328898	10.367	3.50254e-25	3.49192e-23
CEBPG	2846.52	-2.71702	0.262287	-10.3589	3.81165e-25	3.781e-23
CCDC149	718.603	4.65695	0.449658	10.3567	3.9039e-25	3.85315e-23
HMBS	2194.01	-4.90473	0.474389	-10.339	4.692e-25	4.60797e-23
CLEC11A	3694.52	4.17442	0.403889	10.3356	4.86563e-25	4.75483e-23
PTPN6	10290	2.55617	0.247437	10.3306	5.12465e-25	4.98328e-23
DDIT4	6921.79	-5.44253	0.527272	-10.3221	5.60117e-25	5.41995e-23
HGF	1207.91	6.84079	0.663067	10.3169	5.9099e-25	5.69081e-23
UNC13B	522.333	-5.72404	0.555947	-10.296	7.34385e-25	7.03726e-23
HVCN1	1177.21	3.68221	0.357801	10.2912	7.71834e-25	7.36039e-23
NFIB	2434.13	-8.43484	0.820839	-10.2759	9.05154e-25	8.59026e-23
GMFG	4909.73	2.69871	0.263207	10.2532	1.14535e-24	1.08178e-22
NCEH1	1561.06	-3.69926	0.361173	-10.2424	1.28081e-24	1.20396e-22
PRDX2	5320.07	-5.76493	0.565376	-10.1966	2.05285e-24	1.92054e-22
PLSCR4	334.431	-10.1886	0.999538	-10.1933	2.12358e-24	1.97734e-22
CHAC2	174.71	-4.02662	0.395371	-10.1844	2.32792e-24	2.15743e-22
NUP62CL	210.134	-10.0999	0.991918	-10.1822	2.38076e-24	2.19608e-22
SMIM24	1259.22	6.42739	0.632981	10.1542	3.17527e-24	2.91534e-22
RGS6	2111.66	-7.99668	0.787679	-10.1522	3.2396e-24	2.96063e-22
CHST15	3404.02	7.91727	0.78009	10.1492	3.34167e-24	3.03984e-22
TOP2A	12546.5	-4.17582	0.411631	-10.1446	3.50281e-24	3.17181e-22
TPTEP1	326.028	-8.67464	0.856609	-10.1267	4.20494e-24	3.7902e-22
PBX1	2651.46	-5.80313	0.573336	-10.1217	4.42673e-24	3.97199e-22
TTLL7	238.779	-7.04862	0.697033	-10.1123	4.87124e-24	4.35105e-22
HSPA4L	334.248	-6.98448	0.692349	-10.0881	6.23718e-24	5.54604e-22
TUFT1	260.113	-5.9808	0.593277	-10.081	6.7071e-24	5.93714e-22
DPPA4	998.53	-6.92364	0.687625	-10.0689	7.58111e-24	6.68086e-22
PGRMC2	1621.59	-3.31305	0.331082	-10.0067	1.42391e-23	1.24925e-21
ETV6	9092.35	3.32723	0.332519	10.0061	1.43261e-23	1.25131e-21
MBOAT2	2187.79	-6.08896	0.608888	-10.0001	1.52193e-23	1.32348e-21
ISCU	2298.7	-2.36181	0.236299	-9.99498	1.60312e-23	1.38796e-21
IGLL1	3286.92	5.1671	0.517447	9.98576	1.75953e-23	1.51673e-21
IKBKE	1455.06	3.93093	0.393829	9.9813	1.84033e-23	1.57264e-21
TBC1D12	851.628	-6.35756	0.636936	-9.98147	1.83726e-23	1.57264e-21
ARG2	1906.03	-7.59387	0.760863	-9.9806	1.85346e-23	1.57704e-21
DPY19L2P1	231.437	-10.6672	1.06935	-9.97535	1.95419e-23	1.65561e-21
NCF1B	659.395	7.73083	0.775462	9.96932	2.07649e-23	1.75171e-21
CHPT1	1926.82	-3.82486	0.38389	-9.96342	2.20341e-23	1.85087e-21
BEX2	365.897	-6.27465	0.62992	-9.96103	2.2572e-23	1.88801e-21
PLEKHO1	4843.53	4.3678	0.439055	9.94819	2.56803e-23	2.13894e-21
SLC25A21	343.909	-12.5697	1.26474	-9.93856	2.82875e-23	2.3462e-21
TPM1	3165.83	-3.44346	0.346566	-9.93594	2.90438e-23	2.39885e-21
DEF6	2795.48	2.92139	0.294286	9.92705	3.17514e-23	2.61155e-21
PDE5A	4059.43	-7.47452	0.753304	-9.92232	3.32939e-23	2.72706e-21
LTK	290.043	7.54225	0.761026	9.91064	3.74239e-23	3.05268e-21
TSPYL5	506.254	-5.04394	0.510167	-9.88683	4.7481e-23	3.8571e-21
AIF1L	583.305	6.83672	0.692051	9.87892	5.13859e-23	4.1489e-21
PICK1	688.415	2.84765	0.288262	9.87871	5.14934e-23	4.1489e-21
EPB41	10760.8	-2.76541	0.279958	-9.87794	5.18868e-23	4.1636e-21
FBXO9	2463.92	-2.03752	0.206464	-9.86861	5.69492e-23	4.53705e-21
TRIB3	4042.33	-5.49962	0.55729	-9.86852	5.70004e-23	4.53705e-21
TBC1D2	1416.23	3.0811	0.31226	9.86708	5.78209e-23	4.58387e-21
ACSBG1	140.077	-6.22906	0.632128	-9.85411	6.57993e-23	5.19551e-21
RANBP17	294.642	-10.4978	1.06592	-9.84854	6.95501e-23	5.46979e-21
AURKB	1023.09	-2.80659	0.285134	-9.84308	7.34274e-23	5.75181e-21
CTTNBP2	1903.31	-11.0485	1.12316	-9.83694	7.80467e-23	6.08949e-21
FOXO3	6876.39	-2.87111	0.292725	-9.8082	1.03799e-22	8.06692e-21
TANC2	883.829	-6.3373	0.646615	-9.80073	1.11779e-22	8.65304e-21
LY6G6F	1929.52	-8.18961	0.838161	-9.77092	1.50079e-22	1.15725e-20
RBPMS	375.789	6.99359	0.716576	9.75973	1.67605e-22	1.28736e-20
GOLM1	995.568	-6.54194	0.670576	-9.75571	1.74372e-22	1.33415e-20
CDC42EP4	812.771	-2.70548	0.277351	-9.7547	1.76113e-22	1.34226e-20
ARHGAP30	8316.88	3.19602	0.327806	9.74974	1.84947e-22	1.40417e-20
SLC29A1	2340.65	-2.85173	0.292664	-9.74404	1.9562e-22	1.47952e-20
MKI67	12978.3	-3.65155	0.375419	-9.7266	2.32231e-22	1.74971e-20
L3MBTL4	288.358	7.46656	0.767686	9.72606	2.33452e-22	1.75222e-20
SASH3	4976.9	3.89607	0.400609	9.72537	2.35052e-22	1.75755e-20
TPX2	3981.63	-3.27051	0.33655	-9.71773	2.53357e-22	1.88727e-20
SEC14L4	166.133	-10.9812	1.13027	-9.71559	2.58738e-22	1.92011e-20
SLC6A9	1933.84	-9.05708	0.932259	-9.7152	2.59741e-22	1.92033e-20
RAB23	232.386	-6.71474	0.691809	-9.70606	2.84103e-22	2.09261e-20
CYFIP1	5203.52	2.40902	0.248556	9.69206	3.25885e-22	2.39144e-20
CMTM5	2392.95	-7.39912	0.763543	-9.6905	3.30903e-22	2.41927e-20
HBG1	8379.21	-10.3624	1.06957	-9.68842	3.37707e-22	2.4599e-20
UMODL1	410.258	10.1894	1.05244	9.6817	3.60652e-22	2.61738e-20
BPGM	882.29	-3.28268	0.339169	-9.6786	3.71761e-22	2.68811e-20
CLIC2	702.529	-3.75947	0.388454	-9.67803	3.73842e-22	2.6933e-20
HBE1	551.841	-12.6743	1.31077	-9.66933	4.07045e-22	2.92184e-20
C1orf228	1170.68	3.67359	0.380383	9.6576	4.56433e-22	3.26449e-20
MN1	1330.56	7.00904	0.726789	9.64385	5.21925e-22	3.71942e-20
RGS10	3764.3	-3.15384	0.327077	-9.64249	5.28909e-22	3.75563e-20
PTH2R	173.117	6.21304	0.644753	9.63631	5.61703e-22	3.96001e-20
SYTL4	2322.66	-7.9888	0.829031	-9.63632	5.6166e-22	3.96001e-20
MPC2	2167.32	-2.43801	0.253185	-9.62938	6.00937e-22	4.22153e-20
WDFY3	5379	-4.18819	0.435012	-9.62776	6.10467e-22	4.27327e-20
CENPA	494.395	-5.00139	0.519878	-9.62032	6.56268e-22	4.57764e-20
MTHFD2	6290.7	-2.82043	0.293425	-9.6121	7.10823e-22	4.94072e-20
PHKA1	424.509	-5.4234	0.564504	-9.60738	7.44215e-22	5.15467e-20
MPDZ	611.137	-10.9653	1.14165	-9.60474	7.63492e-22	5.2697e-20
MIPOL1	110.294	-7.96491	0.829783	-9.59879	8.0886e-22	5.56338e-20
SH3BGRL2	1959.74	-5.18687	0.540542	-9.59567	8.3373e-22	5.71453e-20
SARS	5113.25	-2.10334	0.219214	-9.5949	8.39981e-22	5.73745e-20
KIF4A	1471.62	-2.96329	0.309166	-9.58479	9.26502e-22	6.3066e-20
FAM127A	445.87	-4.47464	0.467147	-9.57865	9.83241e-22	6.66982e-20
MAMDC2	1408.46	12.1466	1.269	9.57176	1.05105e-21	7.10542e-20
RAPGEF2	6468.12	-3.33647	0.349476	-9.54708	1.33405e-21	8.98777e-20
GPR155	689.532	-3.77032	0.394999	-9.54515	1.35914e-21	9.12565e-20
CYBA	6720.03	3.99002	0.418549	9.53297	1.52853e-21	1.02282e-19
GCLC	2965.93	-3.18755	0.334545	-9.52801	1.6032e-21	1.06916e-19
PLOD2	834.368	-7.29753	0.766326	-9.52274	1.68668e-21	1.12105e-19
ATG16L2	3923.61	3.15081	0.331102	9.51612	1.79761e-21	1.19076e-19
SLC2A5	929.899	5.86978	0.617614	9.50397	2.02047e-21	1.33392e-19
MDM2	8240.59	-2.37766	0.250245	-9.50134	2.07212e-21	1.36345e-19
MAGI2-AS3	765.071	-7.84781	0.827242	-9.48672	2.3841e-21	1.56353e-19
ABCB6	3149.6	-4.6019	0.485317	-9.48225	2.48854e-21	1.62661e-19
ITGB3	51995.2	-7.92368	0.835887	-9.47937	2.55832e-21	1.66671e-19
GLCCI1	677.909	-3.23185	0.341033	-9.47666	2.62551e-21	1.70486e-19
RXFP1	290.556	9.49767	1.00243	9.47466	2.67643e-21	1.73222e-19
PLCB1	1743.46	4.01144	0.423881	9.46359	2.97555e-21	1.91952e-19
OAS2	2124.6	5.94722	0.628636	9.46052	3.06422e-21	1.97029e-19
MARCH3	1040.29	-5.76682	0.60964	-9.45938	3.09769e-21	1.98534e-19
HAAO	359.495	3.6034	0.381256	9.4514	3.34327e-21	2.1358e-19
TMSB10	20063.1	3.25322	0.344331	9.44795	3.45542e-21	2.20032e-19
RLTPR	972.314	4.59316	0.486711	9.43716	3.83032e-21	2.4312e-19
BTRC	1506.43	-2.79068	0.296174	-9.42243	4.4076e-21	2.78866e-19
MPP1	9757.89	-2.65639	0.282479	-9.40386	5.25967e-21	3.31712e-19
C9orf40	445.415	-3.93732	0.418879	-9.39966	5.47373e-21	3.44113e-19
CMAS	2922.62	-2.75527	0.293573	-9.38529	6.27456e-21	3.93206e-19
IL12RB1	354.225	3.41357	0.363789	9.3834	6.38814e-21	3.99057e-19
SLC18B1	634.403	-4.50697	0.480391	-9.38188	6.48065e-21	4.03558e-19
LOC283683	115.784	4.51622	0.481836	9.37294	7.05429e-21	4.37899e-19
NCF1C	515.466	6.89338	0.736821	9.35557	8.31478e-21	5.14526e-19
CORO1A	11003.6	3.49286	0.373965	9.34005	9.62888e-21	5.93982e-19
MSN	40498.6	1.81337	0.194359	9.33001	1.05863e-20	6.51008e-19
TUBG1	1000.04	-2.86812	0.308267	-9.30402	1.35237e-20	8.26492e-19
ERG	2444.13	5.63099	0.605979	9.2924	1.50853e-20	9.19086e-19
MPO	104218	5.1525	0.556223	9.26338	1.98066e-20	1.20302e-18
DPEP2	1085.2	3.73005	0.403488	9.2445	2.36345e-20	1.43112e-18
BNIP3	683.024	-3.07984	0.333204	-9.24311	2.39424e-20	1.44533e-18
FAM46C	4329.31	-5.50737	0.595926	-9.24169	2.42629e-20	1.46021e-18
COTL1	13863.3	3.52786	0.381923	9.2371	2.5326e-20	1.51495e-18
GBP4	3279.47	4.24841	0.459914	9.23739	2.52582e-20	1.51495e-18
MYEF2	1040.39	-6.20439	0.672063	-9.23186	2.65971e-20	1.58618e-18
KIFC1	1635.65	-2.51329	0.272263	-9.2311	2.67855e-20	1.59261e-18
LGALS3BP	1131.11	4.28569	0.464434	9.22777	2.76318e-20	1.63799e-18
IMPDH1	3587.84	3.10192	0.336354	9.22219	2.91105e-20	1.72048e-18
NUDT4	391.883	-4.05037	0.439743	-9.21077	3.23782e-20	1.9079e-18
PROM1	2681.37	6.72627	0.731091	9.20032	3.56895e-20	2.09676e-18
SLC38A5	1324.61	-2.86535	0.311871	-9.18762	4.0163e-20	2.35257e-18
LOC100131257	137.691	-9.09586	0.990657	-9.18164	4.24565e-20	2.47956e-18
SLC25A29	2038.03	4.04829	0.441019	9.17939	4.33532e-20	2.52446e-18
MYO1F	13127.7	3.53065	0.384756	9.17633	4.46042e-20	2.58967e-18
CYP51A1	6666.03	-2.96862	0.323821	-9.16749	4.84153e-20	2.80269e-18
IL27RA	2029.46	3.23279	0.352659	9.16691	4.86768e-20	2.80959e-18
ATP10A	686.845	4.92753	0.538232	9.15503	5.43413e-20	3.1274e-18
CSF3R	12308	4.12437	0.450558	9.15392	5.49031e-20	3.15054e-18
RACGAP1	2441.42	-2.97704	0.32544	-9.14772	5.81464e-20	3.32699e-18
SPTAN1	5877.12	3.59127	0.39318	9.1339	6.60727e-20	3.76958e-18
RRM2	4569.05	-3.98723	0.436929	-9.12558	7.13532e-20	4.05911e-18
DLGAP5	2071.82	-4.73117	0.519102	-9.11414	7.92961e-20	4.498e-18
SPCS2	1268.59	-1.73864	0.190859	-9.10951	8.27561e-20	4.68082e-18
ST6GALNAC1	157.52	-7.57635	0.832004	-9.10614	8.53621e-20	4.81442e-18
HOPX	545.368	8.07787	0.888515	9.09143	9.77455e-20	5.49714e-18
FAM65B	7239.08	3.51703	0.386895	9.09041	9.86698e-20	5.53336e-18
LAPTM4B	3905.17	-4.40485	0.484684	-9.08808	1.008e-19	5.6368e-18
GPSM3	3202.32	2.52232	0.278587	9.05397	1.37864e-19	7.64447e-18
RTKN2	246.877	-5.9255	0.655465	-9.04015	1.56459e-19	8.65127e-18
GARS	6689.49	-2.75333	0.304638	-9.03804	1.59506e-19	8.79508e-18
GIT2	4796.25	1.86618	0.206744	9.02655	1.77165e-19	9.74161e-18
TIMP3	7594.21	-6.135	0.679812	-9.02455	1.80435e-19	9.89386e-18
ADCY9	900.571	4.78901	0.53077	9.02276	1.83401e-19	1.00009e-17
LINC00865	277.921	6.55853	0.727864	9.01065	2.04843e-19	1.11394e-17
TEX9	185.376	-4.32373	0.479865	-9.0103	2.05491e-19	1.11439e-17
ZC2HC1A	179.199	-7.22354	0.801952	-9.00744	2.10922e-19	1.14071e-17
MSRA	529.508	1.9983	0.221883	9.00607	2.13569e-19	1.15187e-17
CENPL	506.189	-2.52228	0.280116	-9.00442	2.16802e-19	1.16612e-17
CLGN	249.967	-9.99206	1.10993	-9.00239	2.2086e-19	1.18472e-17
HBG2	65447.4	-9.30125	1.03437	-8.99222	2.42284e-19	1.29612e-17
SCN9A	449.137	-7.7768	0.866367	-8.97634	2.79918e-19	1.4934e-17
RAP1GAP	1432.2	-8.17201	0.911761	-8.96288	3.16294e-19	1.68292e-17
MMP28	286.644	7.85157	0.876629	8.95655	3.35009e-19	1.77771e-17
LAIR1	3916.78	4.22017	0.471345	8.95347	3.44485e-19	1.82309e-17
MELK	933.874	-3.74797	0.420066	-8.92234	4.56527e-19	2.40959e-17
GAB1	2450.29	-2.96068	0.331843	-8.92192	4.58259e-19	2.41227e-17
HBD	7627.31	-7.30929	0.8193	-8.92139	4.60492e-19	2.41758e-17
CPED1	943.319	-6.37608	0.715833	-8.90722	5.23297e-19	2.74002e-17
AUTS2	654.357	3.88845	0.436682	8.90454	5.36058e-19	2.79942e-17
PRR5L	816.148	5.08386	0.571059	8.90251	5.45968e-19	2.84364e-17
BEND5	128.67	5.11876	0.575311	8.89738	5.71803e-19	2.97037e-17
ANKLE1	1166.79	-3.60491	0.405224	-8.8961	5.78448e-19	2.997e-17
PPOX	1341.18	-2.66685	0.299893	-8.89267	5.96584e-19	3.08287e-17
TMEM173	3632.55	2.65357	0.298493	8.88992	6.11553e-19	3.15197e-17
PRSS57	4462.32	4.52167	0.509077	8.88209	6.56131e-19	3.37292e-17
DEPTOR	891.396	4.25753	0.479724	8.87496	6.99554e-19	3.58681e-17
BCR	5224.48	2.35592	0.265708	8.86659	7.5418e-19	3.85687e-17
MYADM	9095.17	4.07919	0.460127	8.86535	7.62609e-19	3.8899e-17
ZDHHC1	157.325	5.38311	0.608429	8.84756	8.94531e-19	4.55104e-17
SFXN1	1813.31	-2.80748	0.317574	-8.84039	9.53815e-19	4.84018e-17
MEG3	3534.8	-6.93651	0.78511	-8.83509	1.00017e-18	5.06241e-17
RGL2	2824.95	2.13583	0.241823	8.83219	1.02644e-18	5.18208e-17
ARHGDIB	21995.8	2.13502	0.241969	8.82356	1.1088e-18	5.58358e-17
CRNDE	192.601	-3.78819	0.429445	-8.82113	1.13306e-18	5.69125e-17
FNBP1	5821.95	2.83921	0.321943	8.81897	1.15521e-18	5.78777e-17
GAPVD1	7993.82	-2.55248	0.289656	-8.81211	1.22809e-18	6.13734e-17
HNMT	810.607	-6.86828	0.779542	-8.81066	1.24415e-18	6.2019e-17
ELL2	2781.98	-6.30117	0.715427	-8.80756	1.27897e-18	6.35939e-17
RHPN1	1252.35	6.13893	0.697284	8.80406	1.31948e-18	6.54435e-17
CEACAM21	187.479	5.25101	0.596608	8.80144	1.35066e-18	6.66762e-17
COL4A5	526.399	-10.0658	1.14366	-8.80141	1.35109e-18	6.66762e-17
OIP5	351.065	-3.02069	0.343271	-8.79972	1.37157e-18	6.75182e-17
PLS1	394.246	-5.90654	0.6725	-8.78296	1.59221e-18	7.81848e-17
RTN3	9070.34	-2.39443	0.272792	-8.77748	1.67176e-18	8.18872e-17
FAM104A	2431.7	-2.16563	0.246954	-8.76939	1.79639e-18	8.77743e-17
FAM178B	220.732	-8.0376	0.918109	-8.75452	2.04981e-18	9.99094e-17
SHF	242.469	3.57135	0.408106	8.75103	2.11416e-18	1.02792e-16
ITGA9	2091.31	6.22367	0.711827	8.74323	2.26537e-18	1.09873e-16
RTN4R	132.335	5.1814	0.592683	8.74227	2.28476e-18	1.10542e-16
NEK2	776.877	-4.261	0.487793	-8.73527	2.43083e-18	1.17322e-16
VIM	70757.5	3.80598	0.435921	8.7309	2.52663e-18	1.21648e-16
RAB44	1889.07	5.21293	0.597948	8.71803	2.83088e-18	1.35954e-16
SESN2	1633.76	-4.1647	0.477725	-8.71776	2.83753e-18	1.35954e-16
IRF6	235.151	-7.65309	0.877985	-8.71666	2.86535e-18	1.36954e-16
NTNG2	373.733	6.20781	0.713161	8.70464	3.18575e-18	1.519e-16
OSBP2	1864.42	-7.2664	0.835311	-8.69903	3.34737e-18	1.59222e-16
CDCA2	1145.68	-3.43307	0.395183	-8.68728	3.71234e-18	1.76158e-16
GVINP1	808.499	4.82161	0.555045	8.68687	3.72565e-18	1.76365e-16
GULP1	123.742	-11.3617	1.30834	-8.68405	3.81929e-18	1.80366e-16
ERI1	1574.2	-3.2315	0.372341	-8.67886	3.99744e-18	1.88328e-16
SNCA	2743.53	-2.39933	0.27658	-8.67502	4.13488e-18	1.9434e-16
SLA2	874.965	3.61166	0.416414	8.67325	4.19959e-18	1.96912e-16
CISD2	1410.62	-2.82697	0.326267	-8.6646	4.53108e-18	2.11952e-16
CHST14	504.282	3.00018	0.346483	8.65897	4.76059e-18	2.22161e-16
TIE1	1083.52	3.79511	0.438876	8.64734	5.27157e-18	2.45426e-16
RASGEF1A	126.007	5.40068	0.624656	8.64585	5.34056e-18	2.48053e-16
TNFSF13	417.083	3.91507	0.45353	8.63243	6.00615e-18	2.77661e-16
MYCT1	2069.71	-9.2316	1.07	-8.62767	6.26131e-18	2.88781e-16
ATG4A	1196.84	-3.9667	0.459839	-8.62627	6.33858e-18	2.91663e-16
TRPC6	1957.07	-8.90983	1.03347	-8.62127	6.62144e-18	3.0397e-16
DNM3	6587.87	-3.92594	0.455498	-8.619	6.75388e-18	3.09331e-16
TROAP	901.683	-2.9863	0.346813	-8.61071	7.26111e-18	3.31792e-16
MSLN	531.116	12.4432	1.44555	8.60794	7.43838e-18	3.39107e-16
KRT17	1217.39	9.86499	1.14696	8.60096	7.90524e-18	3.59561e-16
CDH1	1492.43	-8.16617	0.95407	-8.5593	1.13556e-17	5.15307e-16
HK1	9464.34	-2.26765	0.265395	-8.54444	1.29156e-17	5.84757e-16
SHCBP1	1352.36	-2.84811	0.333507	-8.53988	1.34358e-17	6.06917e-16
PCGF5	3979.89	-3.64651	0.427028	-8.53929	1.35055e-17	6.08671e-16
HBZ	106.662	-11.9876	1.40625	-8.52456	1.53385e-17	6.8971e-16
LUZP1	3696.34	2.4848	0.291624	8.52057	1.58772e-17	7.12307e-16
LILRA1	1593.06	5.7454	0.67435	8.51991	1.59674e-17	7.14731e-16
ARHGAP25	3170.13	3.01839	0.354602	8.51205	1.7089e-17	7.63205e-16
ROBO4	415.997	8.37044	0.983552	8.51042	1.733e-17	7.72223e-16
MDK	361.354	5.86379	0.68953	8.50404	1.83103e-17	8.14066e-16
NDST3	311.655	8.51718	1.0017	8.50277	1.85117e-17	8.2117e-16
JAZF1	891.559	-5.00538	0.588763	-8.50151	1.87147e-17	8.28316e-16
FN3K	269.52	-5.71647	0.67264	-8.49856	1.91962e-17	8.47726e-16
STON1	334.642	-3.78734	0.445684	-8.49782	1.93176e-17	8.51182e-16
SNED1	314.615	6.78563	0.798824	8.49453	1.98735e-17	8.73726e-16
KIF11	3317.22	-3.51947	0.414817	-8.4844	2.16839e-17	9.51201e-16
TNFRSF1A	3506.95	2.52301	0.297381	8.48411	2.17381e-17	9.51465e-16
FAM83D	679.765	-3.717	0.438259	-8.48128	2.22734e-17	9.72735e-16
KREMEN1	157.283	-6.54073	0.771316	-8.47997	2.25254e-17	9.81571e-16
ROBO1	496.296	-9.41438	1.1103	-8.47913	2.26886e-17	9.86504e-16
LCN10	337.463	9.07379	1.071	8.47228	2.40639e-17	1.044e-15
ZNF185	2712.72	4.93688	0.583539	8.46023	2.66842e-17	1.15515e-15
EPCAM	304.664	-9.71772	1.14896	-8.45783	2.72402e-17	1.17663e-15
LIN28B	166.653	-11.0681	1.30995	-8.44926	2.93165e-17	1.26355e-15
SPIRE1	474.996	-5.00415	0.59309	-8.43742	3.24411e-17	1.39215e-15
PTK2	2200.54	-4.27958	0.507428	-8.43387	3.34428e-17	1.43202e-15
ALS2CL	773.053	5.62906	0.668428	8.42134	3.72193e-17	1.59028e-15
ACAP1	3314.83	2.55912	0.304031	8.41731	3.85243e-17	1.64248e-15
ARHGEF12	8563.86	-3.67242	0.436594	-8.41153	4.04707e-17	1.72175e-15
GP5	1338.61	-6.00021	0.713502	-8.40952	4.117e-17	1.74773e-15
C21orf33	2551.37	1.62409	0.193161	8.40797	4.17178e-17	1.76719e-15
GYPE	795.813	-7.07617	0.842296	-8.40105	4.42509e-17	1.87048e-15
WIPI1	1500.02	-4.38502	0.521996	-8.4005	4.44598e-17	1.87529e-15
CMTM7	1408.42	2.82928	0.337101	8.39299	4.73915e-17	1.99469e-15
CACHD1	124.302	-7.47262	0.891554	-8.38157	5.22273e-17	2.18653e-15
LCN6	500.396	11.1745	1.33325	8.38145	5.22818e-17	2.18653e-15
TBC1D4	1317.57	-4.74034	0.565567	-8.38158	5.22236e-17	2.18653e-15
ITLN1	104.032	-7.48271	0.892983	-8.37946	5.31728e-17	2.21909e-15
CCNB1	2569.79	-3.56531	0.425895	-8.37133	5.69693e-17	2.37252e-15
RCSD1	8367.87	5.06219	0.605569	8.3594	6.30404e-17	2.61983e-15
ESCO2	825.405	-4.01038	0.47989	-8.35686	6.441e-17	2.67112e-15
SATB1	6655.46	2.9043	0.347672	8.35356	6.6235e-17	2.74105e-15
SCUBE1	100.795	9.01596	1.07942	8.35263	6.6761e-17	2.75703e-15
LINC00539	204.202	5.28142	0.632664	8.3479	6.94851e-17	2.86354e-15
PHLPP2	718.01	-3.42179	0.409915	-8.34754	6.96972e-17	2.8663e-15
TRAF3IP3	2220.49	4.13129	0.495072	8.34482	7.13201e-17	2.92694e-15
TRPC1	212.402	-5.32117	0.637732	-8.3439	7.18781e-17	2.94372e-15
ENPP4	867.77	-5.52729	0.663189	-8.33442	7.78822e-17	3.18301e-15
MOB1B	9068.37	-4.19177	0.503359	-8.3276	8.24984e-17	3.36471e-15
ITPKB	3476.26	2.44071	0.293352	8.32008	8.79044e-17	3.5778e-15
THBS3	1038.21	3.00861	0.361825	8.31511	9.16663e-17	3.72324e-15
C6orf25	2708.79	-4.14643	0.498712	-8.31427	9.23151e-17	3.74189e-15
GTSE1	838.33	-3.61796	0.435306	-8.3113	9.46593e-17	3.82904e-15
PEG3	132.863	-9.35773	1.12656	-8.3065	9.85673e-17	3.97897e-15
DNMT3B	1793.07	-3.37671	0.406651	-8.3037	1.0092e-16	4.06564e-15
MAP3K13	635.382	-3.10112	0.373576	-8.30119	1.03076e-16	4.14404e-15
LILRB1	1126.4	7.48678	0.902305	8.29739	1.06422e-16	4.26985e-15
GYPB	364.369	-9.1298	1.10079	-8.29386	1.09634e-16	4.38092e-15
ZDBF2	314.415	-6.776	0.817366	-8.29004	1.13214e-16	4.51483e-15
ACTR1B	2148.38	1.7625	0.212618	8.28952	1.13706e-16	4.52532e-15
GNAZ	1580.35	-6.24097	0.753523	-8.28239	1.20725e-16	4.79501e-15
CDC25C	343.47	-3.2017	0.386807	-8.27725	1.2605e-16	4.99646e-15
SPC25	427.033	-3.96161	0.479418	-8.26337	1.41615e-16	5.60218e-15
ITPR1	10555.8	2.448	0.296458	8.25751	1.48748e-16	5.87256e-15
H2AFY	17951.2	1.97889	0.239715	8.25516	1.51693e-16	5.9769e-15
CD79B	1464.12	5.3523	0.648707	8.25072	1.57437e-16	6.19086e-15
TMCO4	611.406	2.76436	0.335228	8.24621	1.63499e-16	6.41644e-15
AGAP2	1471.68	2.36071	0.286776	8.23188	1.84305e-16	7.2186e-15
ADCY3	1966.72	3.08909	0.375328	8.23039	1.86609e-16	7.27996e-15
CLEC14A	285.974	10.8697	1.32066	8.2305	1.86437e-16	7.27996e-15
GSTM3	367.648	-4.11521	0.50032	-8.22516	1.9493e-16	7.58959e-15
TMEM14B	2079.04	-2.36679	0.287888	-8.22121	2.01468e-16	7.82871e-15
APLN	177.396	7.61665	0.927072	8.21581	2.10732e-16	8.17258e-15
CDCA3	533.469	-3.20949	0.391128	-8.20573	2.29185e-16	8.8708e-15
ETS1	1855.36	4.88496	0.595895	8.19768	2.45069e-16	9.46705e-15
UCA1	259.456	-8.37374	1.02202	-8.1933	2.54153e-16	9.7988e-15
FUT4	2844.68	3.35907	0.410023	8.19241	2.56056e-16	9.8529e-15
LPAR2	431.987	3.88057	0.473887	8.18882	2.63809e-16	1.01315e-14
FAM210B	3188.78	-3.99619	0.488306	-8.18379	2.75051e-16	1.05427e-14
CD200	483.57	7.31969	0.894563	8.18242	2.78203e-16	1.06429e-14
EPB42	2224.47	-7.77892	0.951279	-8.17732	2.90218e-16	1.10811e-14
CLCN3	8121	-4.07614	0.498914	-8.17001	3.08358e-16	1.17509e-14
NCKAP1	2069.08	-7.51362	0.919889	-8.16796	3.13639e-16	1.19292e-14
LPCAT1	2450	2.37418	0.290845	8.16304	3.26683e-16	1.23776e-14
PACSIN1	182.415	7.62533	0.93457	8.15918	3.37308e-16	1.27557e-14
SGMS1	2654.29	-2.28919	0.280575	-8.15894	3.37969e-16	1.27562e-14
ELOVL6	1686.89	-4.55332	0.558192	-8.15728	3.42663e-16	1.29087e-14
LST1	3555.61	3.25498	0.399649	8.14459	3.80564e-16	1.43092e-14
RFX8	280.664	5.24299	0.644424	8.13594	4.0877e-16	1.53114e-14
SPAG5	2750.58	-2.19927	0.270333	-8.13541	4.10545e-16	1.53488e-14
STAC	164.804	-9.40092	1.15648	-8.12893	4.33103e-16	1.61616e-14
GPR12	150.513	7.77162	0.956229	8.12736	4.38733e-16	1.63407e-14
LINC01341	105.931	4.55949	0.561379	8.12194	4.58779e-16	1.70231e-14
TMEM231	159.741	-3.12156	0.384675	-8.11479	4.86607e-16	1.80218e-14
PIM1	8427.63	-4.40419	0.543181	-8.10815	5.13981e-16	1.9e-14
NAV1	1169.24	4.08324	0.503836	8.10429	5.30527e-16	1.95749e-14
DEPDC1B	1046	-3.68657	0.45533	-8.09648	5.65725e-16	2.08347e-14
TRH	484.695	8.45366	1.04484	8.0909	5.92254e-16	2.17306e-14
ATP6V1C1	3161.34	-2.12859	0.263149	-8.08892	6.01973e-16	2.20463e-14
SLC52A3	135.233	10.6995	1.32357	8.0838	6.27802e-16	2.29496e-14
ADAM22	233.036	-4.62888	0.572698	-8.08257	6.34146e-16	2.31387e-14
TBC1D8B	240.624	-7.7557	0.959664	-8.08169	6.38753e-16	2.32638e-14
GPX7	783.131	3.94276	0.488352	8.07362	6.82458e-16	2.48098e-14
MAPK11	313.411	4.8817	0.605081	8.06784	7.15524e-16	2.59641e-14
ABCC5	2783.47	-2.61833	0.32471	-8.06362	7.40691e-16	2.67788e-14
KLHDC8A	138.885	-11.4601	1.42121	-8.06363	7.40611e-16	2.67788e-14
CD34	5935.6	8.71801	1.08124	8.063	7.44466e-16	2.68661e-14
OAS3	3622.36	6.31491	0.783929	8.05547	7.91766e-16	2.85209e-14
ACSL3	2409.92	-2.33746	0.290606	-8.04341	8.73722e-16	3.14158e-14
MAGI3	335.403	-5.75468	0.715814	-8.03935	9.03156e-16	3.24151e-14
ACKR3	203.147	9.8293	1.22333	8.03485	9.3697e-16	3.35677e-14
DIAPH3	1121.19	-3.63912	0.452956	-8.03414	9.42349e-16	3.36992e-14
FBXO5	1050.85	-3.26884	0.407168	-8.02822	9.88956e-16	3.5302e-14
RRAGC	1385	-2.1557	0.26862	-8.02507	1.01464e-15	3.61534e-14
SEL1L3	3319.03	-3.67506	0.458504	-8.01533	1.09841e-15	3.90676e-14
UBXN10	131.646	-5.99809	0.748963	-8.00852	1.16096e-15	4.12181e-14
GALNT14	684.88	3.82068	0.47738	8.00344	1.20989e-15	4.28783e-14
GAB2	4419.9	2.57881	0.322505	7.9962	1.28323e-15	4.53958e-14
MAP9	283.038	-5.59043	0.699224	-7.99519	1.29371e-15	4.5685e-14
TMIGD2	301.648	4.51076	0.564201	7.99495	1.29629e-15	4.56943e-14
ADA	1623.84	2.84237	0.355591	7.99336	1.31306e-15	4.62027e-14
LGALS9	3773.96	3.59881	0.450241	7.99307	1.31616e-15	4.62295e-14
PRKAG2	1367.72	2.153	0.269478	7.98951	1.35479e-15	4.75018e-14
MPV17L	162.072	-5.8551	0.73298	-7.98808	1.37062e-15	4.79715e-14
SLC25A39	4379.76	-3.04356	0.381122	-7.9858	1.39611e-15	4.87773e-14
PLAG1	728.426	-6.11441	0.766054	-7.98169	1.44343e-15	5.03417e-14
PFKP	4638.59	2.41434	0.302707	7.97582	1.5137e-15	5.26993e-14
GABARAPL2	2078.97	-2.03659	0.255355	-7.9755	1.51768e-15	5.27447e-14
LRRFIP1	11569.9	2.00561	0.251758	7.96642	1.63334e-15	5.66645e-14
MXI1	2350.48	-3.62328	0.455074	-7.96195	1.69343e-15	5.86462e-14
APBB1IP	2348.17	3.16358	0.397894	7.95082	1.85276e-15	6.40515e-14
PYCR1	991.558	-2.17298	0.273606	-7.942	1.98944e-15	6.86566e-14
ACTG1	68839.5	2.2382	0.281974	7.93761	2.06119e-15	7.10086e-14
HMGA2	201.18	-8.05374	1.01517	-7.93342	2.13184e-15	7.33146e-14
PLCB4	604.871	-7.75993	0.979141	-7.92525	2.27693e-15	7.8168e-14
RHEBL1	105.594	-3.11359	0.39318	-7.91899	2.39453e-15	8.20624e-14
ULBP1	113.521	-6.50481	0.821875	-7.9146	2.48053e-15	8.47155e-14
GRPEL2	1089.98	-2.94954	0.373277	-7.90174	2.7503e-15	9.34417e-14
IPP	178.561	-3.19007	0.403728	-7.90153	2.75497e-15	9.34417e-14
ITGA5	9213.42	3.12167	0.395059	7.90178	2.74955e-15	9.34417e-14
RNF220	3916.58	1.80734	0.228722	7.90191	2.74664e-15	9.34417e-14
SMARCA2	9407.24	2.18325	0.276525	7.8953	2.89615e-15	9.80617e-14
DNAH14	417.254	-3.32078	0.421075	-7.88643	3.10965e-15	1.04931e-13
FAM101B	6043.9	2.46237	0.312297	7.88471	3.15269e-15	1.06201e-13
FNIP2	2309.88	-2.13419	0.270836	-7.88002	3.27336e-15	1.10079e-13
SYT11	1458.23	1.80787	0.229587	7.87442	3.42339e-15	1.14733e-13
THRB	184.285	-8.95584	1.13733	-7.87445	3.42242e-15	1.14733e-13
LDLRAD3	814.309	-5.53318	0.703073	-7.86999	3.54676e-15	1.18666e-13
SLC14A1	537.214	-3.87157	0.492004	-7.86898	3.57552e-15	1.19426e-13
SLC16A5	776.246	3.06726	0.390177	7.8612	3.80464e-15	1.26864e-13
FCMR	414.745	5.64501	0.718475	7.85693	3.93669e-15	1.31046e-13
CENPE	3762.5	-4.52512	0.576254	-7.85265	4.07327e-15	1.35137e-13
BMP2K	7456.46	-2.88031	0.366872	-7.85098	4.12789e-15	1.36719e-13
SSH2	7389.96	1.94874	0.248544	7.8406	4.484e-15	1.48265e-13
KIF21A	137.23	-3.26263	0.416419	-7.83497	4.68953e-15	1.54802e-13
SLC2A1	8817.38	-4.59734	0.587149	-7.82993	4.88123e-15	1.6086e-13
PCAT18	152.977	10.8107	1.38282	7.81782	5.37444e-15	1.76819e-13
KIF5A	229.781	-8.56582	1.0958	-7.81697	5.41113e-15	1.77446e-13
RHBDF2	1503.99	5.14617	0.658334	7.81696	5.41148e-15	1.77446e-13
TPPP3	715.076	10.0284	1.28315	7.81547	5.47571e-15	1.79255e-13
PSMB9	1266.81	3.48965	0.446545	7.81477	5.50629e-15	1.79957e-13
WNK1	14073.6	-2.09002	0.267735	-7.80629	5.8898e-15	1.92173e-13
ITPRIPL2	1780.27	2.76348	0.354228	7.80142	6.12133e-15	1.99069e-13
PRR11	2418.27	-2.46004	0.315664	-7.79324	6.53116e-15	2.12048e-13
PPP1R3B	1656.87	-3.65946	0.469758	-7.79011	6.69532e-15	2.17021e-13
LRP4	471.25	4.10668	0.5274	7.78666	6.88044e-15	2.22656e-13
PRODH	148.998	8.17263	1.04978	7.78508	6.96697e-15	2.25087e-13
C10orf88	648.929	-2.54137	0.326642	-7.78028	7.23659e-15	2.33416e-13
SPIDR	2915.76	1.6632	0.213847	7.77749	7.39762e-15	2.3822e-13
PSMD9	1813.91	-1.71106	0.220177	-7.77128	7.76949e-15	2.49788e-13
SLC1A5	8041.01	-2.72475	0.350645	-7.77069	7.80574e-15	2.50545e-13
SLAMF6	479.995	5.78812	0.745538	7.76369	8.24917e-15	2.64348e-13
NPL	1769.98	-4.19873	0.541194	-7.75828	8.60897e-15	2.75431e-13
SLC22A17	1365.62	-5.97895	0.771028	-7.75451	8.86833e-15	2.8327e-13
BNIP3L	9245.33	-3.44491	0.444613	-7.74811	9.32723e-15	2.97121e-13
SLC17A9	2005.7	2.97514	0.383986	7.74804	9.33206e-15	2.97121e-13
ARHGAP4	9177.15	3.62171	0.467563	7.74592	9.48896e-15	3.0163e-13
SHD	162.544	7.302	0.942939	7.74387	9.64379e-15	3.06058e-13
ARSD	2171.38	3.41677	0.441661	7.73617	1.02454e-14	3.24111e-13
CACNA2D4	737.022	3.50208	0.452867	7.73314	1.04927e-14	3.31403e-13
ZWINT	2116.45	-2.09209	0.270716	-7.72798	1.09269e-14	3.44565e-13
B3GNTL1	532.135	3.47497	0.450073	7.72091	1.15503e-14	3.61908e-13
RAPGEF3	251.225	4.86119	0.629605	7.72102	1.15399e-14	3.61908e-13
AHSP	3516.04	-8.75228	1.13504	-7.71102	1.24821e-14	3.90485e-13
SLC25A17	861.967	-1.57588	0.204374	-7.71079	1.25039e-14	3.90549e-13
NUF2	1024.47	-4.05898	0.52678	-7.70526	1.30573e-14	4.06547e-13
PPP2R5B	928.231	-3.60618	0.468006	-7.70542	1.30409e-14	4.06547e-13
SERPINB1	19474.9	3.42365	0.444577	7.70092	1.35093e-14	4.19958e-13
TMEM41B	2221.29	-2.3688	0.307708	-7.69821	1.37988e-14	4.28285e-13
SLC38A6	707.471	-2.90534	0.377805	-7.69006	1.47064e-14	4.55737e-13
SLC27A6	116.018	8.183	1.06435	7.68824	1.49168e-14	4.61533e-13
S1PR1	339.199	4.28312	0.557388	7.68428	1.53863e-14	4.75313e-13
TTLL1	201.467	2.14757	0.279778	7.67598	1.64163e-14	5.06339e-13
MEI1	236.301	3.51556	0.458195	7.67262	1.68521e-14	5.18164e-13
TBC1D9B	5854.32	2.62606	0.342458	7.66825	1.74353e-14	5.35262e-13
BTN3A3	1017.81	3.81341	0.497601	7.66359	1.80807e-14	5.53353e-13
STX2	1132.11	-2.87403	0.375195	-7.66011	1.85767e-14	5.67654e-13
ZDHHC23	343.519	3.84777	0.502913	7.65095	1.99494e-14	6.08656e-13
GAD1	544.907	-7.96967	1.04449	-7.63018	2.34423e-14	7.14121e-13
CSPG4	392.237	8.59588	1.12727	7.62543	2.43231e-14	7.39812e-13
VAV1	4271.19	2.32389	0.304766	7.62514	2.43767e-14	7.40301e-13
GNLY	156.115	8.84196	1.15979	7.62379	2.46341e-14	7.4697e-13
MVP	4047.25	3.64043	0.477759	7.61981	2.54042e-14	7.6796e-13
SORL1	15282.7	4.33873	0.56989	7.61328	2.67226e-14	8.06582e-13
TUBB2A	251.838	-4.68973	0.61607	-7.61233	2.69197e-14	8.0882e-13
UTRN	15346.1	2.77414	0.36445	7.61186	2.70183e-14	8.10549e-13
PTPRB	223.578	-10.3874	1.36488	-7.61045	2.73135e-14	8.18161e-13
SERPINB6	4490.23	1.53903	0.202282	7.60836	2.77597e-14	8.30268e-13
RAB39B	191.208	-3.9781	0.522953	-7.60699	2.80548e-14	8.37824e-13
ORAI1	1501.98	2.04929	0.269419	7.60634	2.81959e-14	8.40765e-13
HCST	1871.54	3.14123	0.413066	7.60468	2.8561e-14	8.50367e-13
DOCK9	390.824	-4.31832	0.567877	-7.60433	2.86386e-14	8.51393e-13
LDB1	5169.75	-1.50794	0.19836	-7.60201	2.91567e-14	8.65492e-13
STRADB	1874.96	-3.9297	0.516991	-7.6011	2.93621e-14	8.70281e-13
PARD3B	188.652	-7.40004	0.974142	-7.59648	3.04302e-14	9.00589e-13
DACH1	695.341	2.45899	0.323818	7.59374	3.10809e-14	9.1847e-13
CYTH4	3703.41	3.01411	0.397172	7.58893	3.22551e-14	9.51744e-13
FAM213A	906.896	-6.11766	0.806278	-7.58753	3.26055e-14	9.60645e-13
TMEM44	495.499	2.49874	0.329471	7.5841	3.34792e-14	9.84918e-13
HMHA1	13376	3.72353	0.491047	7.58284	3.38075e-14	9.93095e-13
ACY3	176.242	4.76585	0.629142	7.57516	3.58685e-14	1.05207e-12
TFR2	1833.9	-5.06017	0.668707	-7.56709	3.81668e-14	1.11782e-12
IGFBP7	1846.93	3.91884	0.518021	7.56502	3.87799e-14	1.1341e-12
PARVG	5506.2	2.42592	0.320865	7.56056	4.01326e-14	1.17192e-12
YOD1	5446.15	-3.51662	0.466738	-7.53446	4.90345e-14	1.42975e-12
CXorf57	129.095	-4.09137	0.543178	-7.53229	4.986e-14	1.45168e-12
SPARC	5358.6	4.13075	0.548463	7.5315	5.01601e-14	1.45826e-12
CD1C	456.05	5.99055	0.795775	7.52794	5.15453e-14	1.49633e-12
HDX	114.966	-6.57715	0.873915	-7.52608	5.22857e-14	1.51559e-12
PIF1	251.434	-4.19488	0.557545	-7.52385	5.31859e-14	1.53943e-12
KPNA2	4488.09	-2.35902	0.313675	-7.52061	5.452e-14	1.57573e-12
WDR49	835.159	6.13428	0.815816	7.51919	5.51156e-14	1.59062e-12
CKAP2L	1566.98	-4.06257	0.540353	-7.51836	5.54674e-14	1.59843e-12
TBC1D10C	1514.78	3.33817	0.444074	7.51713	5.59903e-14	1.60881e-12
GBP2	6123.95	4.18498	0.556921	7.51448	5.71371e-14	1.63699e-12
MOSPD1	608.543	-4.1083	0.546962	-7.51113	5.86202e-14	1.67705e-12
LOC200772	226.854	10.7302	1.42945	7.50655	6.0706e-14	1.73421e-12
C3orf58	4258.84	-2.95506	0.393826	-7.50347	6.21524e-14	1.77296e-12
SLC11A2	2837.45	-2.15843	0.287759	-7.50084	6.34101e-14	1.80623e-12
LNX2	939.227	-2.15557	0.287439	-7.49921	6.42017e-14	1.82614e-12
TSPAN6	218.396	-8.16354	1.08909	-7.49575	6.59215e-14	1.86699e-12
CAPN11	228.97	6.80586	0.908239	7.49347	6.70756e-14	1.89695e-12
PARP6	2059.15	1.76441	0.235517	7.49163	6.80243e-14	1.92103e-12
ASPM	6035.92	-4.4283	0.591764	-7.48323	7.25181e-14	2.04501e-12
CENPN	1392.31	-2.7026	0.361226	-7.48175	7.33384e-14	2.06225e-12
CD244	1881.92	3.34794	0.448018	7.47277	7.85237e-14	2.19891e-12
FAM132B	1459.44	-8.81276	1.17932	-7.47276	7.85324e-14	2.19891e-12
GFPT1	3422.64	-2.45626	0.328735	-7.47184	7.90806e-14	2.21112e-12
DDAH2	2246.23	2.65515	0.355586	7.46697	8.20602e-14	2.28951e-12
NCAPG	2616.58	-3.84491	0.514929	-7.46688	8.21161e-14	2.28951e-12
FHDC1	2096.07	-7.56533	1.0141	-7.46015	8.64267e-14	2.40629e-12
SEC14L2	291.048	-5.48537	0.735379	-7.45924	8.70257e-14	2.41956e-12
NRXN2	211.991	6.12264	0.821214	7.4556	8.94601e-14	2.48374e-12
GADD45A	1959.75	-3.11384	0.418256	-7.44481	9.70834e-14	2.69161e-12
TBC1D2B	2623.67	2.16934	0.291635	7.43855	1.01797e-13	2.81834e-12
VILL	746.571	2.97046	0.399459	7.4362	1.0362e-13	2.86479e-12
C6orf223	1693.92	-7.02039	0.944271	-7.43472	1.0479e-13	2.89309e-12
DEPDC1	1156.93	-4.98402	0.670852	-7.42938	1.09105e-13	3.008e-12
ARHGEF39	352.564	-3.31466	0.446209	-7.42849	1.09844e-13	3.02416e-12
CELSR2	244.069	-4.58585	0.617524	-7.42619	1.11772e-13	3.0668e-12
RAB37	3253.86	2.5475	0.34304	7.42626	1.11713e-13	3.0668e-12
TCEA1	5053.79	-2.74053	0.369042	-7.42609	1.11859e-13	3.0668e-12
GNAI2	16947.2	1.84774	0.248839	7.42545	1.12395e-13	3.07723e-12
IDI1	4324.15	-2.29549	0.309206	-7.42383	1.13779e-13	3.1108e-12
OPTN	1713.24	-3.74636	0.504825	-7.42112	1.16138e-13	3.17091e-12
SULF2	5436	4.97706	0.670962	7.4178	1.19081e-13	3.24676e-12
SYNE1	3673.02	2.10869	0.284353	7.41574	1.20947e-13	3.29308e-12
PIP5K1B	1237.2	-3.36896	0.454475	-7.41287	1.23597e-13	3.36062e-12
CAMK2G	1936.64	1.93361	0.260857	7.41253	1.23916e-13	3.36465e-12
FLNB	4752.25	3.54008	0.477597	7.41228	1.24142e-13	3.36616e-12
AKAP13	19394.2	2.5581	0.34558	7.40235	1.33792e-13	3.62284e-12
DFNB31	321.327	7.02756	0.949469	7.40157	1.3458e-13	3.63919e-12
GRAP	626.732	3.97327	0.538328	7.38075	1.57395e-13	4.23654e-12
PRMT2	3489.31	1.66854	0.226069	7.38064	1.57529e-13	4.23654e-12
MX2	1837.36	4.70348	0.637389	7.37929	1.59137e-13	4.27396e-12
ADRBK1	17824.3	3.1918	0.432564	7.37878	1.59742e-13	4.28438e-12
PTPRM	1063.79	5.27214	0.714837	7.37531	1.63965e-13	4.39167e-12
FLI1	8803.11	2.40503	0.326115	7.37479	1.64608e-13	4.40292e-12
AKR1A1	2619.59	1.57626	0.213764	7.3738	1.65835e-13	4.42975e-12
SPC24	1161.54	-3.00005	0.40723	-7.36697	1.74548e-13	4.65618e-12
CDKN3	705.776	-4.25987	0.578282	-7.36643	1.75253e-13	4.66868e-12
BIN1	1038.48	4.24373	0.576255	7.36433	1.78041e-13	4.7302e-12
MFSD10	2382.69	3.16566	0.429859	7.36441	1.7793e-13	4.7302e-12
FGR	9363.95	5.42487	0.736852	7.36222	1.80881e-13	4.79917e-12
HLA-E	31442.3	2.90233	0.394519	7.35664	1.88597e-13	4.99719e-12
NUSAP1	4183.17	-3.34179	0.454642	-7.35038	1.97645e-13	5.22291e-12
PRC1	3801.81	-2.65991	0.362138	-7.34502	2.05727e-13	5.42921e-12
MAP7	1188.72	3.55295	0.48376	7.34444	2.06616e-13	5.44539e-12
CXADR	168.367	-7.89183	1.07511	-7.34052	2.12772e-13	5.60016e-12
EXPH5	107.705	-5.24002	0.714076	-7.33819	2.16502e-13	5.68316e-12
PRRG1	175.459	-8.52343	1.1615	-7.33829	2.16344e-13	5.68316e-12
ZAP70	301.416	7.1255	0.971815	7.33215	2.26483e-13	5.93728e-12
ATG14	2101.22	-2.05605	0.281438	-7.30552	2.76204e-13	7.23112e-12
KALRN	2852.59	-5.85057	0.801169	-7.30254	2.82392e-13	7.38333e-12
ZBED6CL	449.443	3.69316	0.506288	7.29459	2.99578e-13	7.82233e-12
FAM127C	113.401	-5.734	0.786256	-7.29279	3.03597e-13	7.91677e-12
PECR	276.461	-4.32508	0.59325	-7.2905	3.08815e-13	8.04222e-12
KIF14	1725.79	-3.70658	0.508638	-7.28727	3.16293e-13	8.22611e-12
DENND5A	6629.52	1.86025	0.255316	7.28606	3.19161e-13	8.28979e-12
DCAF12	3166.95	-2.57118	0.352901	-7.28584	3.19669e-13	8.29206e-12
GRAP2	4413.5	-4.01151	0.550754	-7.28366	3.24882e-13	8.41622e-12
DPY19L1	3103.31	-3.44833	0.47345	-7.2834	3.25502e-13	8.42123e-12
PRDM8	656.849	4.45192	0.61161	7.27902	3.36254e-13	8.68803e-12
MAN1B1	1760.59	1.90448	0.261717	7.27688	3.41637e-13	8.81557e-12
CCNB2	1868.4	-3.52527	0.484512	-7.27593	3.44042e-13	8.86605e-12
PTTG1	1486.14	-2.76407	0.379935	-7.27511	3.46135e-13	8.90834e-12
MARVELD1	1490.75	2.26826	0.311815	7.27438	3.48025e-13	8.94534e-12
CCNF	1564.83	-3.06695	0.421647	-7.27373	3.49687e-13	8.97637e-12
PDE7B	113.839	4.1068	0.56503	7.26828	3.64105e-13	9.33433e-12
TNS1	3267	-3.9955	0.549787	-7.26736	3.66587e-13	9.38576e-12
RNF135	1087.94	2.39546	0.329667	7.26629	3.69492e-13	9.44788e-12
RAB15	219.242	3.80354	0.523499	7.26561	3.71361e-13	9.48339e-12
KLF2	1562.13	5.58984	0.769498	7.26426	3.75073e-13	9.56156e-12
PRAM1	2578.34	5.45918	0.751523	7.26415	3.7539e-13	9.56156e-12
BCL2L1	4995.97	-3.56215	0.490415	-7.26355	3.77067e-13	9.58073e-12
PPARA	1307.32	-2.20049	0.302951	-7.26353	3.77114e-13	9.58073e-12
NAALADL1	272.224	3.28252	0.451938	7.26322	3.77996e-13	9.59079e-12
PLEKHA4	130.709	-4.26364	0.587483	-7.25747	3.94396e-13	9.99407e-12
BOLA3	274.033	-2.32247	0.3201	-7.25547	4.00261e-13	1.01297e-11
NCKAP1L	12137.2	1.86653	0.257397	7.25157	4.11961e-13	1.04124e-11
TRIM32	163.469	-4.95674	0.683922	-7.24752	4.24457e-13	1.07145e-11
CSGALNACT1	782.561	4.53464	0.626728	7.23542	4.64084e-13	1.16999e-11
TCEANC	292.467	-3.40669	0.470935	-7.23389	4.69361e-13	1.18178e-11
ZFAND4	679.919	-2.72759	0.377283	-7.22956	4.84571e-13	1.21698e-11
SRGAP2B	940.518	-3.17631	0.439679	-7.22417	5.04161e-13	1.26457e-11
RBFOX2	370.716	-5.22387	0.723166	-7.2236	5.06272e-13	1.26825e-11
SQLE	6095.74	-2.89095	0.401191	-7.20593	5.765e-13	1.4387e-11
NLRX1	1076.49	1.98665	0.275827	7.20252	5.91078e-13	1.47322e-11
LILRA2	1670.11	3.54345	0.492298	7.19778	6.12022e-13	1.5235e-11
CRIP2	540.512	8.2435	1.14582	7.19439	6.274e-13	1.55981e-11
CYSLTR2	350.501	5.34041	0.742618	7.19134	6.41598e-13	1.5931e-11
PTGER4	3634.24	4.44758	0.61895	7.18568	6.68756e-13	1.65845e-11
ENO1	43820.3	1.94494	0.270744	7.18369	6.78556e-13	1.68064e-11
BEX1	262.001	-6.89495	0.960116	-7.18137	6.90153e-13	1.70722e-11
PLIN3	3417.94	2.02694	0.282345	7.17894	7.02519e-13	1.73564e-11
FBP1	543.52	6.38352	0.889478	7.1767	7.14122e-13	1.7621e-11
GSTK1	4514.67	2.07856	0.289675	7.17551	7.204e-13	1.77316e-11
FBXO41	1228.17	3.52234	0.490936	7.17474	7.24438e-13	1.78087e-11
ESYT1	9534.67	1.55733	0.217109	7.17303	7.33554e-13	1.80104e-11
FLT3	4195.03	5.54015	0.772393	7.17271	7.35275e-13	1.80302e-11
KIAA0895	102.689	-3.48642	0.486181	-7.17103	7.44376e-13	1.82307e-11
PYGL	7387.52	2.64411	0.36882	7.16912	7.54791e-13	1.84629e-11
SNX24	317.22	-4.99875	0.697595	-7.16568	7.74004e-13	1.89095e-11
SLC43A1	1605.54	-1.94226	0.27122	-7.16123	7.99581e-13	1.95102e-11
GMPR	2906.44	-3.15901	0.441431	-7.15628	8.28975e-13	2.02024e-11
RAB34	1098.73	2.35823	0.329649	7.15374	8.44449e-13	2.05542e-11
PHYHD1	105.712	2.881	0.4028	7.15242	8.52643e-13	2.07281e-11
SEC31B	1491.03	2.31032	0.323441	7.14296	9.13404e-13	2.21779e-11
RHD	288.782	-8.44266	1.18204	-7.14244	9.16863e-13	2.22345e-11
ARTN	221.094	6.46667	0.905836	7.1389	9.40788e-13	2.27725e-11
GTPBP2	5515.04	-2.71239	0.37995	-7.13882	9.41356e-13	2.27725e-11
AURKA	1419.94	-3.49292	0.489804	-7.13126	9.94508e-13	2.39702e-11
PAWR	355.418	-4.20904	0.590245	-7.13101	9.96352e-13	2.39854e-11
VGLL4	1886.99	1.53857	0.215811	7.12924	1.00927e-12	2.42667e-11
RCL1	1536.99	-2.46454	0.345953	-7.1239	1.04914e-12	2.51641e-11
TRIM59	1542.02	-3.56994	0.501134	-7.12373	1.05046e-12	2.51652e-11
HIST3H2BB	787.298	-7.48106	1.05042	-7.122	1.06373e-12	2.54521e-11
DPF3	120.865	-6.65002	0.93472	-7.11445	1.12358e-12	2.68517e-11
TFDP1	4737.02	-1.92805	0.271148	-7.11067	1.15478e-12	2.75639e-11
AP1G2	3314.52	2.1342	0.300278	7.10742	1.18228e-12	2.81523e-11
LOC729603	244.782	-4.45965	0.627536	-7.1066	1.18936e-12	2.82867e-11
KIAA0101	1913.62	-2.72729	0.384147	-7.09961	1.25108e-12	2.97187e-11
KIAA0141	3180.11	1.56351	0.220282	7.09774	1.26809e-12	3.00804e-11
PRKCE	697.994	2.71061	0.38195	7.09678	1.27697e-12	3.02247e-11
SPINK2	865.168	6.13356	0.86431	7.09648	1.27976e-12	3.02544e-11
SLC16A9	110.467	-6.64854	0.938869	-7.08144	1.42668e-12	3.36071e-11
YARS	5818.73	-1.67629	0.236868	-7.07689	1.47425e-12	3.46448e-11
TMEM40	920.032	-8.57457	1.21223	-7.07336	1.51226e-12	3.54959e-11
NOG	295.184	5.8849	0.833072	7.0641	1.61658e-12	3.78993e-11
TRIO	6311.91	2.6449	0.374436	7.0637	1.6213e-12	3.79649e-11
SLC9A9	2464.44	-3.72585	0.527753	-7.05984	1.66691e-12	3.89868e-11
CD52	5659.87	5.04015	0.71517	7.04749	1.82175e-12	4.25074e-11
LRRC32	1294.82	-6.95978	0.988676	-7.03949	1.92944e-12	4.49671e-11
PHOSPHO1	848.891	-8.26759	1.17483	-7.03726	1.96062e-12	4.56399e-11
MBOAT7	3641.66	2.69029	0.382507	7.0333	2.01706e-12	4.68984e-11
HCLS1	8821.65	2.27465	0.32351	7.03116	2.04827e-12	4.75681e-11
GOLGA8B	1448.62	-3.89091	0.553434	-7.03047	2.05835e-12	4.77459e-11
SLC41A3	999.499	1.74461	0.248323	7.02557	2.13197e-12	4.93957e-11
USP45	577.446	-3.08595	0.439336	-7.02412	2.15416e-12	4.98512e-11
GSG2	508.834	-2.79765	0.399	-7.01164	2.35545e-12	5.44456e-11
ETHE1	934.166	2.23885	0.319316	7.01142	2.35919e-12	5.44684e-11
KIAA1804	253.097	-5.20879	0.743661	-7.00426	2.48302e-12	5.72602e-11
AEN	1795.08	-2.27765	0.325309	-7.00151	2.5322e-12	5.83263e-11
PSMB8	3133.63	2.53831	0.362639	6.99954	2.56804e-12	5.90829e-11
TM4SF1	650.002	6.06483	0.866578	6.9986	2.5854e-12	5.9413e-11
KLF1	2702.87	-5.43298	0.776684	-6.9951	2.65066e-12	6.08419e-11
RUNX2	1731.52	3.94457	0.563925	6.99484	2.65556e-12	6.08836e-11
TMEM245	4471.31	-2.62866	0.375896	-6.99305	2.6898e-12	6.1597e-11
STIL	1786.53	-2.88373	0.412382	-6.99285	2.69364e-12	6.16134e-11
RNASE3	649.202	4.30085	0.615289	6.98997	2.74943e-12	6.28168e-11
F5	1104.07	5.89995	0.844661	6.98498	2.84888e-12	6.50138e-11
TESC	2527.16	-5.10298	0.731042	-6.98042	2.9429e-12	6.70818e-11
SGMS2	1178.8	5.60568	0.803365	6.97775	2.99946e-12	6.82922e-11
MED12L	9560.26	-3.13515	0.449928	-6.96811	3.21219e-12	7.30515e-11
IL7	180.526	-5.4539	0.783084	-6.96464	3.29255e-12	7.47928e-11
LOC728392	336.153	3.60058	0.517236	6.9612	3.37388e-12	7.65277e-11
SCD	18406	-6.0539	0.869678	-6.96108	3.37668e-12	7.65277e-11
KLHDC8B	2071.62	-4.21652	0.605749	-6.96084	3.38253e-12	7.65724e-11
ANKRD27	3590.32	-1.89691	0.272811	-6.95318	3.57154e-12	8.07586e-11
ZBTB8A	391.522	3.42865	0.493295	6.9505	3.64004e-12	8.22132e-11
GFI1B	4210.63	-3.3222	0.478206	-6.94721	3.72585e-12	8.40552e-11
KIF15	1693.11	-2.84411	0.409447	-6.94622	3.75217e-12	8.45522e-11
NRROS	3636.58	2.52017	0.362887	6.94478	3.79041e-12	8.53166e-11
FOXM1	1829.72	-2.67806	0.38591	-6.9396	3.93203e-12	8.84034e-11
E2F8	622.573	-3.35138	0.483349	-6.93366	4.10087e-12	9.20947e-11
KCNAB2	8857.22	3.08122	0.444449	6.93268	4.12951e-12	9.26325e-11
UBE2H	3462.96	-2.29003	0.33058	-6.92731	4.28921e-12	9.61056e-11
NDUFC2	361.728	-1.5054	0.217408	-6.92431	4.3812e-12	9.80555e-11
PPBP	27180.9	-6.02211	0.870384	-6.91891	4.55117e-12	1.01744e-10
ABCB9	207.632	-3.03088	0.438301	-6.91506	4.67669e-12	1.04432e-10
NTHL1	498.846	2.58235	0.373482	6.91426	4.70315e-12	1.04904e-10
ASAP1	3987.5	-2.49537	0.360968	-6.91298	4.74575e-12	1.05735e-10
GIT1	2541.94	2.20253	0.318627	6.91258	4.75928e-12	1.05797e-10
ORC6	776.983	-2.45718	0.355458	-6.91271	4.75489e-12	1.05797e-10
FKBP1B	299.139	-2.51001	0.363211	-6.91062	4.8255e-12	1.07149e-10
STK17A	2514.91	-3.8741	0.560641	-6.91013	4.84207e-12	1.07396e-10
PPIL1	785.121	-1.97452	0.285797	-6.90882	4.88702e-12	1.08271e-10
SLFN14	775.42	-6.01229	0.87066	-6.90543	5.00513e-12	1.10764e-10
TNFSF4	417.636	5.01293	0.726062	6.90428	5.04591e-12	1.11541e-10
RETSAT	798.934	1.75944	0.255033	6.89887	5.24186e-12	1.15614e-10
ITGA2B	34843.7	-3.39315	0.491939	-6.8975	5.29248e-12	1.166e-10
HES6	1353.87	-4.66662	0.677122	-6.89184	5.50758e-12	1.21204e-10
DOPEY2	1663.62	2.58772	0.375621	6.88917	5.61171e-12	1.2322e-10
FAM69B	2279.14	3.81771	0.55416	6.88919	5.61125e-12	1.2322e-10
PDLIM2	743.262	3.02946	0.439759	6.88892	5.62191e-12	1.23307e-10
ZG16B	132.63	4.62845	0.672584	6.88159	5.91872e-12	1.29673e-10
GPHN	391.083	-2.24701	0.326699	-6.87792	6.07335e-12	1.32913e-10
RYR3	1532.29	-4.17857	0.607676	-6.87632	6.14177e-12	1.34177e-10
LILRB4	1153.53	5.3744	0.781921	6.87333	6.27196e-12	1.36654e-10
SPTB	7140.73	-7.19478	1.04765	-6.86751	6.53333e-12	1.42192e-10
TMEM43	3749.52	2.04716	0.298102	6.86729	6.54309e-12	1.42247e-10
RDH11	5240.15	-2.53583	0.369426	-6.86426	6.68345e-12	1.4498e-10
SLCO3A1	1914.68	2.13137	0.31058	6.86256	6.76379e-12	1.46561e-10
CLEC1B	2332.04	-5.04056	0.734581	-6.86182	6.79898e-12	1.47162e-10
SIAH2	3958.97	-2.88237	0.420227	-6.85908	6.93049e-12	1.49844e-10
MICU3	110.011	-5.28215	0.770457	-6.85587	7.08781e-12	1.53078e-10
C14orf159	2742.1	1.64289	0.23969	6.85422	7.17004e-12	1.54516e-10
MFNG	5000.25	1.71654	0.250434	6.85425	7.16874e-12	1.54516e-10
TRPC2	182.661	4.20227	0.613836	6.84592	7.59868e-12	1.63041e-10
DCUN1D1	5104.99	-3.58758	0.524245	-6.84333	7.73758e-12	1.65841e-10
TMOD1	580.177	-4.39607	0.643066	-6.8361	8.13783e-12	1.74231e-10
EPB41L5	214.073	-4.30147	0.629266	-6.83569	8.16124e-12	1.74543e-10
RMDN3	1186.56	-1.93966	0.283882	-6.83264	8.33686e-12	1.78106e-10
IKZF3	112.309	5.88862	0.862396	6.82821	8.59835e-12	1.83493e-10
KCNT2	146.188	-8.49625	1.24497	-6.82448	8.8245e-12	1.88116e-10
ARHGAP9	4006.03	2.48806	0.364722	6.82179	8.99133e-12	1.91466e-10
BTN3A1	1795.44	2.80986	0.411914	6.82149	9.01014e-12	1.9166e-10
MTMR11	625.16	4.65808	0.683127	6.81875	9.18331e-12	1.95133e-10
MYO15B	13313.2	4.06859	0.596718	6.81828	9.21401e-12	1.95575e-10
ARHGAP1	3186.24	2.02577	0.297702	6.80468	1.01276e-11	2.14506e-10
SH2D1A	171.246	7.28175	1.07021	6.80404	1.01725e-11	2.15226e-10
MCTP2	3654.09	1.98043	0.29108	6.80375	1.01929e-11	2.15427e-10
CYTH1	4971.88	2.12049	0.311761	6.80165	1.03429e-11	2.18246e-10
DPP4	327.596	-6.60313	0.970825	-6.80157	1.03484e-11	2.18246e-10
RUNDC3A	512.353	-7.40537	1.08937	-6.79783	1.06207e-11	2.23509e-10
EPB41L4A	276.182	-7.13782	1.05027	-6.79617	1.07438e-11	2.25621e-10
C1orf186	1735.05	4.47659	0.658723	6.79585	1.07673e-11	2.25872e-10
HEBP1	857.835	-2.4656	0.362938	-6.79344	1.0949e-11	2.29442e-10
HIST1H4D	4728.17	-3.18102	0.468292	-6.79282	1.09965e-11	2.30191e-10
LRR1	780.039	-2.14451	0.315785	-6.79103	1.11334e-11	2.3281e-10
KIF9	414.637	2.98982	0.440377	6.78922	1.12744e-11	2.35509e-10
PRKAB1	1480.61	-1.81761	0.267742	-6.78866	1.13176e-11	2.36162e-10
TNFRSF19	159.912	-6.23148	0.918223	-6.78646	1.14915e-11	2.39538e-10
UBE2C	2179.51	-2.78125	0.409941	-6.78451	1.16483e-11	2.42549e-10
MS4A1	121.726	8.05068	1.18841	6.77431	1.25005e-11	2.60022e-10
DLGAP1-AS2	103.24	-3.59073	0.53055	-6.76794	1.3063e-11	2.71436e-10
ANK1	11432.3	-6.08276	0.898931	-6.76666	1.31785e-11	2.73548e-10
DOCK5	5424.73	2.00291	0.296162	6.76288	1.35272e-11	2.8049e-10
SLC31A2	1397.22	3.55166	0.525251	6.76184	1.36252e-11	2.82226e-10
SLITRK4	275.978	-6.35915	0.940583	-6.76086	1.37173e-11	2.83837e-10
SDPR	10963.9	-5.51861	0.816642	-6.75769	1.40205e-11	2.89807e-10
CXCR4	9206.81	4.16502	0.616666	6.7541	1.4372e-11	2.96451e-10
PTRF	4169.63	2.97235	0.440207	6.75217	1.45655e-11	3.00128e-10
LY9	135.361	3.39954	0.504315	6.7409	1.57403e-11	3.23324e-10
SLC43A3	6287.89	-1.69288	0.251328	-6.73572	1.63115e-11	3.34708e-10
TRAT1	102.644	6.1334	0.910663	6.7351	1.63821e-11	3.35808e-10
NDUFB6	967.829	-1.80238	0.267711	-6.73256	1.66704e-11	3.41036e-10
PRDM5	138.044	-7.50132	1.11419	-6.73255	1.66717e-11	3.41036e-10
CGREF1	116.775	-4.66536	0.693814	-6.72422	1.76533e-11	3.60741e-10
IFFO2	1135.65	2.55234	0.37976	6.72093	1.80567e-11	3.68603e-10
LIMD2	6745.48	3.18118	0.473595	6.71708	1.85402e-11	3.78082e-10
ATPIF1	1927.81	-1.54987	0.231005	-6.70926	1.9562e-11	3.98508e-10
ARHGAP27	4187.69	3.12526	0.466074	6.70551	2.00704e-11	4.08442e-10
IQSEC2	418.418	3.69166	0.550765	6.70278	2.04497e-11	4.15734e-10
USP32	6418.98	-2.30169	0.343707	-6.69664	2.13261e-11	4.33103e-10
ALS2CR12	149.313	-3.65486	0.545811	-6.6962	2.13913e-11	4.33981e-10
DNAH1	2655.64	2.78924	0.416761	6.69265	2.19168e-11	4.44186e-10
ARHGEF17	1128.71	4.41062	0.659564	6.68718	2.2751e-11	4.6062e-10
ADGRG5	473.647	5.28868	0.790975	6.68627	2.28924e-11	4.62755e-10
WHAMMP2	210.798	-3.90531	0.584084	-6.6862	2.29033e-11	4.62755e-10
FBXO30	1821.28	-3.12527	0.467671	-6.68261	2.34725e-11	4.73769e-10
ADGRE2	3928.2	3.2137	0.480957	6.68188	2.35899e-11	4.75202e-10
AIG1	365.843	-3.4971	0.523372	-6.68187	2.35916e-11	4.75202e-10
KCTD1	194.055	2.48007	0.371262	6.68013	2.38736e-11	4.80393e-10
PRF1	205.904	7.4024	1.11009	6.6683	2.58789e-11	5.19993e-10
TTPAL	1030.83	-2.22877	0.334291	-6.66714	2.60828e-11	5.23247e-10
ALPK1	1300.55	2.17374	0.32613	6.66524	2.64232e-11	5.29536e-10
PLD6	303.875	-3.40979	0.511754	-6.66295	2.68393e-11	5.37331e-10
SGOL2	1300.59	-3.19241	0.479282	-6.66082	2.7231e-11	5.44621e-10
PCED1A	1537.79	2.35157	0.35341	6.65394	2.85346e-11	5.70114e-10
CD6	153.693	5.47771	0.823387	6.65266	2.8784e-11	5.74515e-10
TBCEL	1959.35	-3.26446	0.490746	-6.65203	2.8908e-11	5.76408e-10
NPTX2	366.099	7.28594	1.09559	6.65022	2.92656e-11	5.82362e-10
SH3RF3	179.98	5.61602	0.844544	6.64977	2.93549e-11	5.8355e-10
PTPN14	1286.55	5.73133	0.862473	6.64523	3.02743e-11	6.01221e-10
LY6G6D	699.578	-6.72718	1.01245	-6.64447	3.04301e-11	6.03709e-10
STAR	159.347	3.6542	0.549986	6.64416	3.04942e-11	6.04373e-10
CALN1	766.684	6.18674	0.931543	6.64139	3.10729e-11	6.14608e-10
EPB41L3	2656.35	-4.53285	0.683001	-6.63667	3.2085e-11	6.33991e-10
H1F0	8093.13	-4.1978	0.632677	-6.63498	3.24537e-11	6.39997e-10
ZNF496	1209.04	2.65108	0.399556	6.63508	3.24319e-11	6.39997e-10
ABCG1	416.082	4.68016	0.705561	6.63324	3.28387e-11	6.46941e-10
LIPH	613.691	-6.04081	0.910719	-6.63301	3.28913e-11	6.47333e-10
TBC1D1	4186.17	2.21762	0.334419	6.63125	3.32848e-11	6.54424e-10
CIT	2404.45	-2.32451	0.350853	-6.62531	3.46515e-11	6.80618e-10
SLC45A3	1883.09	4.12219	0.622577	6.62117	3.56369e-11	6.99278e-10
ECM1	306.53	3.08123	0.465878	6.61382	3.74537e-11	7.33468e-10
SERPINE2	2090.39	-3.51921	0.532438	-6.60962	3.85315e-11	7.53828e-10
GRAMD1A	2194.86	3.21761	0.487088	6.60581	3.95348e-11	7.72691e-10
RGS19	2257.81	2.6344	0.399164	6.5998	4.1171e-11	8.03078e-10
NEMP1	2614.71	-2.0939	0.317527	-6.59439	4.2702e-11	8.32048e-10
WASF3	590.679	-5.67496	0.860592	-6.59425	4.27405e-11	8.32048e-10
JAK3	5087.64	4.49315	0.68153	6.59274	4.31773e-11	8.39724e-10
SLC24A1	483.307	2.60915	0.396037	6.58816	4.45307e-11	8.65193e-10
SUN2	10699.8	2.53063	0.384128	6.58799	4.4583e-11	8.65357e-10
CBX2	1002.94	2.94776	0.44749	6.58733	4.47816e-11	8.68358e-10
ZNF354C	375.388	-3.41371	0.518508	-6.58371	4.58852e-11	8.88885e-10
ALAD	2776.52	-2.34689	0.356608	-6.58116	4.66787e-11	9.03371e-10
BMP1	629.73	2.30539	0.350677	6.5741	4.8949e-11	9.46378e-10
NDC80	1280.03	-3.5514	0.540462	-6.57105	4.99618e-11	9.65016e-10
GMNN	1016.35	-2.44072	0.371485	-6.57017	5.02576e-11	9.69781e-10
ARHGEF40	3022.28	2.8462	0.433405	6.56706	5.1318e-11	9.89274e-10
PAPSS2	590.426	3.32294	0.506012	6.56691	5.13709e-11	9.89328e-10
PSMB10	3154.82	2.16157	0.329342	6.56328	5.26359e-11	1.0127e-09
FAM72B	162.162	-3.53815	0.539803	-6.55452	5.58225e-11	1.07297e-09
APOE	1688.33	-5.96381	0.910491	-6.5501	5.74975e-11	1.10301e-09
TBXAS1	8164.98	2.24627	0.342964	6.54958	5.76977e-11	1.10578e-09
ZBTB46	458.986	4.2361	0.647146	6.54582	5.91692e-11	1.13288e-09
ZNF608	569.212	3.62624	0.554195	6.54326	6.01933e-11	1.15137e-09
NMRAL1	1098.6	1.59585	0.24391	6.54278	6.03845e-11	1.15391e-09
KIAA1549	744.362	3.16265	0.483607	6.53971	6.16364e-11	1.1767e-09
SNHG24	241.226	-8.12366	1.24263	-6.53748	6.25631e-11	1.19323e-09
HBA1	3463.79	-6.54434	1.00149	-6.53461	6.37749e-11	1.21517e-09
DMTN	4002.54	-3.7525	0.574473	-6.53208	6.48627e-11	1.23352e-09
LTB4R	1529.83	2.00409	0.30707	6.52651	6.73199e-11	1.27778e-09
BUB1	3042.09	-3.11992	0.478134	-6.52521	6.79071e-11	1.28769e-09
PIP4K2C	571.135	-2.0147	0.309055	-6.51891	7.08213e-11	1.34166e-09
ARRDC1	1672.3	2.513	0.385714	6.5152	7.25947e-11	1.37262e-09
GAR1	714.044	-2.44957	0.376097	-6.51315	7.35928e-11	1.39016e-09
RSAD1	1231.13	1.67644	0.257621	6.50739	7.6467e-11	1.4417e-09
CTNNAL1	1410.2	-3.65196	0.56135	-6.50566	7.73518e-11	1.45699e-09
SLC7A11	4531.57	-6.49599	0.998854	-6.50344	7.85022e-11	1.47725e-09
SPTLC3	135.305	7.60752	1.1699	6.5027	7.88914e-11	1.48316e-09
HDGFRP3	814.896	-4.26988	0.656918	-6.49987	8.03876e-11	1.50841e-09
DNAJC9	3658.21	-1.65768	0.2551	-6.49815	8.13121e-11	1.52431e-09
LOC100288637	754.102	-2.09944	0.323318	-6.49343	8.39033e-11	1.5714e-09
TNFRSF25	182.261	4.50261	0.693496	6.49263	8.43485e-11	1.57761e-09
KPNA1	3608.38	-1.73864	0.267853	-6.49102	8.52545e-11	1.59217e-09
PLCL1	251.63	-4.80308	0.740056	-6.49016	8.57434e-11	1.59979e-09
ERP27	165.832	3.12132	0.481417	6.48362	8.95498e-11	1.66923e-09
TPD52	426.992	-3.64615	0.562403	-6.48316	8.98214e-11	1.67271e-09
RASAL3	2129.31	3.60769	0.556577	6.48192	9.05608e-11	1.68489e-09
CLCN5	1180.27	-3.25798	0.50275	-6.48031	9.15333e-11	1.70138e-09
PXDN	837.527	-6.11507	0.943701	-6.47989	9.17921e-11	1.70459e-09
HLTF	3436.58	-3.2173	0.497015	-6.47326	9.59132e-11	1.77777e-09
ZNF23	522.353	-1.71012	0.264225	-6.47221	9.65811e-11	1.78847e-09
TMEM246	267.501	-8.12989	1.25625	-6.47154	9.70112e-11	1.79475e-09
GPA33	175.689	6.19309	0.957382	6.46878	9.88003e-11	1.82614e-09
PAQR7	1245.14	2.55474	0.395232	6.4639	1.02039e-10	1.88424e-09
NAP1L5	252.739	-2.33231	0.360929	-6.46196	1.03354e-10	1.90673e-09
AFAP1L1	165.641	6.8114	1.0545	6.45934	1.05162e-10	1.93828e-09
FKBPL	166.15	-2.05897	0.318823	-6.45803	1.06074e-10	1.95327e-09
FAM127B	173.935	-3.19923	0.495423	-6.45756	1.06402e-10	1.95748e-09
CRIP1	1832.14	5.4522	0.845029	6.45208	1.10323e-10	2.02773e-09
DCHS1	526.905	3.90939	0.606158	6.44946	1.12249e-10	2.06121e-09
SMIM3	3384.6	3.07052	0.476532	6.44347	1.16772e-10	2.14226e-09
ITGAL	6540.72	3.2887	0.510709	6.43948	1.19887e-10	2.19533e-09
HIST1H3E	190.995	-3.06413	0.476111	-6.43574	1.22876e-10	2.24798e-09
S1PR3	450.814	6.55378	1.01852	6.43463	1.23776e-10	2.26234e-09
CALD1	1681.55	-5.81665	0.904093	-6.43368	1.24549e-10	2.27437e-09
AKNA	7373.39	3.50247	0.544623	6.43099	1.26773e-10	2.31285e-09
NARF	3113.55	-2.29164	0.356581	-6.42671	1.30399e-10	2.3768e-09
GSN	17656.9	3.37712	0.52557	6.42564	1.3132e-10	2.39138e-09
KNSTRN	954.498	-2.55203	0.39737	-6.42228	1.34244e-10	2.44238e-09
COMT	3187.05	2.07575	0.323306	6.42037	1.35942e-10	2.471e-09
ARL8A	1567.14	2.23052	0.347517	6.41845	1.37666e-10	2.50003e-09
SETBP1	216.43	4.15774	0.648514	6.41118	1.44396e-10	2.61984e-09
ACAT2	3001.96	-2.18964	0.341686	-6.40833	1.47122e-10	2.66685e-09
KYNU	2333.27	4.3748	0.683797	6.39781	1.57624e-10	2.85197e-09
IKBKB	3372.83	1.77843	0.278106	6.39477	1.60785e-10	2.9065e-09
KMT5A	2369.24	-1.62809	0.254646	-6.39351	1.62117e-10	2.9279e-09
CA2	1183.8	-5.18574	0.811117	-6.39333	1.6231e-10	2.9287e-09
C6orf89	3896.78	-1.66628	0.260655	-6.39265	1.63037e-10	2.93913e-09
UBR5-AS1	192.362	2.32217	0.363314	6.39165	1.64101e-10	2.95562e-09
DBNL	5519.46	1.69359	0.265053	6.38962	1.66298e-10	2.99246e-09
TSPAN13	898.175	-3.37159	0.528177	-6.38344	1.73152e-10	3.11013e-09
ITM2A	4944.5	3.84211	0.602089	6.38131	1.75585e-10	3.15095e-09
C11orf45	140.29	4.26077	0.667935	6.37902	1.7823e-10	3.19551e-09
PNPLA3	228.256	-8.53695	1.33842	-6.3784	1.78949e-10	3.2055e-09
CCDC34	503.149	-2.8283	0.444283	-6.36599	1.94039e-10	3.46538e-09
FBXO42	2506.18	-1.63679	0.257119	-6.36589	1.9416e-10	3.46538e-09
LOC100506585	154.427	7.8261	1.22948	6.36538	1.94806e-10	3.47378e-09
RARRES2	326.193	7.67844	1.20764	6.35824	2.04076e-10	3.63252e-09
GXYLT1	1808.84	-2.87812	0.452872	-6.35526	2.0808e-10	3.70045e-09
PPP1R18	4684.48	2.90523	0.457565	6.34932	2.16268e-10	3.83914e-09
XYLT1	3357.16	3.27167	0.515277	6.34934	2.16239e-10	3.83914e-09
BEND4	501.091	-4.54732	0.716352	-6.34788	2.18306e-10	3.87185e-09
MTERF2	321.241	-2.95528	0.465808	-6.34442	2.23262e-10	3.95618e-09
C1QTNF4	648.849	5.11771	0.806728	6.34379	2.2418e-10	3.96888e-09
ABHD5	2915.74	-3.50078	0.551882	-6.34334	2.24831e-10	3.97685e-09
MIR223	360.483	3.22417	0.508308	6.34294	2.2542e-10	3.9837e-09
POMGNT1	987.444	1.51	0.238086	6.34223	2.26458e-10	3.99845e-09
TRIM10	830.455	-6.97563	1.10055	-6.33831	2.32295e-10	4.09786e-09
FES	5581.17	2.88122	0.454874	6.3341	2.38736e-10	4.20772e-09
GIMAP6	1705.46	4.62978	0.731065	6.33292	2.40568e-10	4.23624e-09
OSBPL7	805.058	2.56253	0.40483	6.32989	2.45338e-10	4.31638e-09
ANO5	272.241	-5.76445	0.910812	-6.32892	2.46884e-10	4.33971e-09
TST	855.482	-1.89246	0.299178	-6.32554	2.52345e-10	4.42388e-09
NR1H3	590.051	2.99593	0.473862	6.32237	2.57577e-10	4.5116e-09
ADAM15	3112.68	1.99822	0.316065	6.32219	2.57884e-10	4.51298e-09
CEBPE	203.829	5.60546	0.887261	6.31771	2.65463e-10	4.63895e-09
ISCA1	2413.31	-2.65586	0.420432	-6.31698	2.66728e-10	4.65536e-09
GALK1	760.367	1.69637	0.268593	6.31576	2.6883e-10	4.68791e-09
CYGB	620.788	6.24166	0.98862	6.31351	2.72785e-10	4.75268e-09
PBXIP1	5755.86	2.74861	0.435365	6.31335	2.73061e-10	4.75328e-09
CTTN	2049.23	-4.90794	0.777591	-6.31173	2.75942e-10	4.79921e-09
DNM1	489.95	2.49211	0.394904	6.31068	2.77817e-10	4.82756e-09
PLB1	488.404	3.05341	0.483883	6.31023	2.78628e-10	4.8374e-09
PDE4B	8660.15	4.93641	0.782647	6.30732	2.83907e-10	4.92038e-09
SLC9A7	3885.7	2.36806	0.375514	6.30619	2.85982e-10	4.952e-09
MATK	1223.25	4.05026	0.642598	6.30295	2.92032e-10	5.05234e-09
TSKU	149.866	-6.85548	1.08842	-6.29858	3.00376e-10	5.19213e-09
SLC22A15	915.651	-3.89343	0.6182	-6.29801	3.01488e-10	5.20681e-09
METTL4	631.274	-2.29899	0.365168	-6.29571	3.05989e-10	5.27991e-09
PGLS	1721.77	1.84276	0.292739	6.2949	3.07607e-10	5.3032e-09
TRAPPC6B	1781.09	-2.03588	0.323703	-6.28936	3.1878e-10	5.49102e-09
SEMA3C	804.932	-4.97222	0.791263	-6.2839	3.30173e-10	5.67736e-09
STAM	2494.02	-2.13146	0.339277	-6.28237	3.33453e-10	5.72878e-09
CERK	3230.31	2.32296	0.369788	6.28187	3.34523e-10	5.74215e-09
ADAM8	5728.61	4.61188	0.734312	6.28054	3.37405e-10	5.78659e-09
KIF23	1604.31	-3.19291	0.509313	-6.26905	3.63251e-10	6.22447e-09
LILRA5	3605.79	6.24429	0.997037	6.26285	3.78e-10	6.47157e-09
STARD4	3787.38	-4.95668	0.792192	-6.25692	3.92655e-10	6.71082e-09
PWWP2B	705.824	2.90674	0.46463	6.25604	3.94886e-10	6.74312e-09
PRRT4	161.375	5.3691	0.858286	6.2556	3.95982e-10	6.75017e-09
DLK1	632.115	-5.6916	0.910092	-6.25388	4.00391e-10	6.81942e-09
RASGRP1	141.507	3.48364	0.557218	6.25184	4.05649e-10	6.90303e-09
ADCK3	2889.07	1.80448	0.288691	6.25056	4.08991e-10	6.95391e-09
TRAF5	1331.13	2.82095	0.451724	6.24485	4.24217e-10	7.20657e-09
MSRB3	1929.58	3.57282	0.572183	6.24419	4.26001e-10	7.23067e-09
MEGF6	2386.16	3.82897	0.61332	6.24302	4.29203e-10	7.27875e-09
ALOX5	3483.67	3.82929	0.613753	6.23914	4.39977e-10	7.44229e-09
CBLL1	1540.75	-2.63886	0.423252	-6.23473	4.52547e-10	7.64835e-09
DNTT	5049.9	8.15231	1.30788	6.23324	4.56877e-10	7.71493e-09
SLC4A5	181.988	4.19964	0.67388	6.23203	4.60441e-10	7.76537e-09
LINC00426	264.715	4.6743	0.750856	6.22529	4.80666e-10	8.09585e-09
SULT1C4	109.472	4.84172	0.777845	6.22453	4.82988e-10	8.12804e-09
CRISPLD2	1974.78	4.77821	0.767814	6.22313	4.87318e-10	8.19392e-09
CACNA1C-AS2	123.416	2.99398	0.481169	6.2223	4.89931e-10	8.23083e-09
SERPINI2	129.757	6.18309	0.99434	6.21829	5.02602e-10	8.43654e-09
TRIM47	202.227	4.6752	0.75191	6.21777	5.04283e-10	8.45038e-09
MYBL2	2485.86	-3.10157	0.498962	-6.21606	5.09797e-10	8.53553e-09
SSX2IP	3169.4	-2.99792	0.482361	-6.2151	5.12915e-10	8.58045e-09
ATP7B	719.673	-3.81975	0.614687	-6.21413	5.16089e-10	8.62625e-09
XPOT	8180.51	-2.85672	0.460028	-6.20989	5.30224e-10	8.85501e-09
CD1E	165.321	6.50725	1.04813	6.20847	5.35031e-10	8.92774e-09
LRRK1	2232.09	3.38812	0.546238	6.20265	5.55206e-10	9.24874e-09
VSIG4	405.219	4.91005	0.791594	6.20273	5.54905e-10	9.24874e-09
MICAL1	4192.97	2.94086	0.4744	6.19912	5.67785e-10	9.45032e-09
FLNC	105.188	5.97461	0.963895	6.1984	5.70385e-10	9.4856e-09
FAM110B	132.551	-5.88343	0.949241	-6.19804	5.7171e-10	9.49163e-09
CENPW	517.727	-2.27094	0.366451	-6.19714	5.74999e-10	9.53822e-09
ZMYM6NB	521.357	1.55197	0.250518	6.19505	5.82667e-10	9.6573e-09
C1RL-AS1	576.903	2.91431	0.470779	6.19041	6.00093e-10	9.93778e-09
E2F2	2689.51	-3.04773	0.492349	-6.19019	6.00915e-10	9.94305e-09
STMN3	908.197	2.68451	0.434061	6.18465	6.22418e-10	1.02902e-08
SMIM13	588.43	-2.15882	0.349169	-6.18273	6.3002e-10	1.04072e-08
CYB561	714.676	2.69841	0.436848	6.17698	6.53375e-10	1.0775e-08
NHSL1	243.189	2.77988	0.45019	6.1749	6.6207e-10	1.09001e-08
CASC15	104.718	5.25936	0.851846	6.17408	6.65519e-10	1.09387e-08
TGIF2	1960.94	2.21781	0.359453	6.16997	6.83029e-10	1.12078e-08
CASC5	3513.12	-3.66479	0.593993	-6.16975	6.83967e-10	1.12139e-08
DLEU1	346.041	-2.27549	0.36885	-6.16914	6.86626e-10	1.12481e-08
GLO1	3443.04	-2.26966	0.367966	-6.16813	6.91043e-10	1.13111e-08
PLS3	338.531	-7.27438	1.18043	-6.16247	7.1619e-10	1.1713e-08
MAPKBP1	1925.19	2.84259	0.461314	6.16193	7.1863e-10	1.17432e-08
PPM1F	5914.89	2.15774	0.35052	6.15582	7.4691e-10	1.21952e-08
USP48	4731.77	-1.79941	0.292379	-6.15437	7.53762e-10	1.22969e-08
TAB3	2261.44	-1.80069	0.292662	-6.15277	7.6139e-10	1.24103e-08
USP6NL	1607.75	-2.23273	0.362889	-6.15265	7.61972e-10	1.24103e-08
TXNDC16	1322.5	-3.02152	0.491432	-6.1484	7.82674e-10	1.2737e-08
TEP1	5161.97	2.60779	0.424863	6.13795	8.35941e-10	1.35927e-08
CAPN2	6097.38	2.5682	0.418691	6.13388	8.57615e-10	1.39336e-08
ARHGAP11A	2602.19	-2.98537	0.487018	-6.1299	8.79363e-10	1.42738e-08
EVPL	403.228	5.24818	0.856178	6.12978	8.8e-10	1.42738e-08
ANXA1	19518.6	3.5612	0.580999	6.12944	8.81914e-10	1.42931e-08
HIST1H2BE	2773.04	-3.26059	0.532028	-6.1286	8.86562e-10	1.43566e-08
GPC1	102.282	5.99379	0.978723	6.12409	9.12011e-10	1.47566e-08
IGLL5	155.341	8.84519	1.44519	6.12042	9.33283e-10	1.50885e-08
WDR26	8442.77	-1.9394	0.317131	-6.11547	9.62732e-10	1.55391e-08
TRO	420.623	-5.33518	0.872644	-6.11381	9.72826e-10	1.56719e-08
TNNT3	101.874	5.41923	0.886704	6.11166	9.86012e-10	1.5863e-08
ST7	909.945	-2.36787	0.387654	-6.1082	1.0076e-09	1.61971e-08
AIP	1636.15	1.71965	0.281608	6.10655	1.01809e-09	1.63524e-08
GMDS-AS1	198.379	2.21704	0.363181	6.1045	1.03125e-09	1.65369e-08
SLC27A1	928.801	3.02025	0.494752	6.10457	1.0308e-09	1.65369e-08
ZNF69	338.795	2.21171	0.362398	6.10297	1.04112e-09	1.66816e-08
XAF1	1929.21	3.8936	0.638276	6.10019	1.05945e-09	1.69616e-08
ADIPOR1	4645.38	-1.58618	0.260082	-6.09877	1.06886e-09	1.70983e-08
TMEM219	2036.35	1.76846	0.289999	6.09816	1.07296e-09	1.715e-08
FAT4	459.167	-4.76224	0.781277	-6.09546	1.09125e-09	1.74282e-08
EMILIN1	4116.21	3.38121	0.554882	6.09358	1.10415e-09	1.762e-08
SCIMP	946.422	5.69688	0.935014	6.09283	1.10933e-09	1.76884e-08
PIP4K2A	7425.54	-1.96042	0.321876	-6.0906	1.12488e-09	1.79219e-08
EXO1	984.718	-3.01237	0.494798	-6.08808	1.14271e-09	1.81619e-08
LAMB2	2464.47	3.16875	0.520735	6.08515	1.16382e-09	1.84825e-08
SATB1-AS1	175.233	3.17765	0.522282	6.08418	1.17092e-09	1.85804e-08
F2RL2	1531.63	-7.07237	1.1628	-6.08217	1.1857e-09	1.87997e-08
ME3	753.08	2.79839	0.460125	6.0818	1.18842e-09	1.88278e-08
ADRA2A	997.717	-4.49293	0.738881	-6.08072	1.19644e-09	1.89396e-08
ZNF862	895.668	2.43369	0.400292	6.07979	1.20338e-09	1.90343e-08
COL6A4P2	163.077	-5.22004	0.858818	-6.07817	1.21561e-09	1.91969e-08
STAT6	8792.07	1.59101	0.261754	6.07826	1.21494e-09	1.91969e-08
ADIPOR2	4670.23	-1.87626	0.308701	-6.07791	1.21757e-09	1.92125e-08
MGC12916	152.176	4.90043	0.806339	6.07738	1.22165e-09	1.92614e-08
ANPEP	8038.11	3.94536	0.64939	6.07549	1.23613e-09	1.94742e-08
RGS14	1570.08	2.38494	0.393023	6.0682	1.29354e-09	2.03625e-08
CD5	101.457	6.55822	1.0834	6.05337	1.41851e-09	2.22763e-08
AIDA	819.211	-2.52661	0.417402	-6.05319	1.42004e-09	2.22827e-08
TOR1AIP2	5863.57	-1.64803	0.272413	-6.04976	1.45063e-09	2.27446e-08
ANXA6	5542.6	2.42143	0.400432	6.04703	1.47536e-09	2.31077e-08
KPNA3	2389.37	-2.05348	0.339589	-6.04695	1.47613e-09	2.31077e-08
PTTG1IP	8430.09	1.51096	0.249909	6.04605	1.48441e-09	2.32005e-08
PIK3R3	293.563	-4.98811	0.825211	-6.04465	1.49735e-09	2.33842e-08
SPOCK2	362.814	5.09565	0.843557	6.04067	1.53479e-09	2.39311e-08
TSPO2	126.101	-6.80975	1.12747	-6.03985	1.54257e-09	2.40334e-08
CD37	3793.66	1.59138	0.263486	6.03972	1.54386e-09	2.40346e-08
SGPP1	955.09	-3.7962	0.628936	-6.03591	1.58072e-09	2.4589e-08
PTGER2	2236.69	3.22902	0.535001	6.03554	1.58436e-09	2.46067e-08
UBE2T	662.823	-3.28361	0.544665	-6.02868	1.65301e-09	2.56126e-08
ARHGEF6	7712.91	2.52097	0.418323	6.02638	1.67678e-09	2.59604e-08
LOC101927497	198.728	2.88108	0.478171	6.02521	1.68894e-09	2.61283e-08
RPS6KA2	808.924	3.00969	0.499704	6.02294	1.71275e-09	2.64551e-08
CEACAM4	406.844	3.09258	0.51358	6.02161	1.72695e-09	2.66536e-08
MX1	2254.67	5.11429	0.849434	6.02082	1.73532e-09	2.67618e-08
CCNE1	482.826	-1.82562	0.303303	-6.01911	1.75377e-09	2.70253e-08
VWA5A	2673.17	-3.38693	0.562972	-6.01616	1.78602e-09	2.75007e-08
EML5	104.855	-4.89762	0.814441	-6.01347	1.81597e-09	2.79402e-08
LDLRAD2	293.839	3.77327	0.627802	6.0103	1.85186e-09	2.8448e-08
FEN1	2656.51	-1.87106	0.311321	-6.01009	1.85425e-09	2.84625e-08
KIF20A	1203.8	-3.08744	0.513882	-6.00807	1.87742e-09	2.87958e-08
NANP	536.691	-2.3952	0.398957	-6.00366	1.92919e-09	2.95669e-08
ATP2A3	12306.1	3.00537	0.500713	6.00218	1.9469e-09	2.98151e-08
NCK2	1826.96	1.97765	0.329575	6.00063	1.96557e-09	3.00779e-08
CDC14B	1004.2	-4.68326	0.780653	-5.99916	1.98335e-09	3.03264e-08
KCNH3	212.369	5.87685	0.980231	5.99537	2.0302e-09	3.09707e-08
EPHB6	1072.97	2.28372	0.380968	5.99453	2.04079e-09	3.11083e-08
SLC44A1	17653.1	-2.01972	0.336978	-5.99363	2.05212e-09	3.12568e-08
NBPF15	446.082	2.7299	0.455542	5.99264	2.06458e-09	3.14224e-08
LRRC37BP1	769.388	1.62906	0.271866	5.99216	2.07067e-09	3.14908e-08
SEC22C	2981.11	-2.00366	0.334462	-5.99069	2.08952e-09	3.17529e-08
KIAA1462	121.101	4.85057	0.810062	5.98789	2.12577e-09	3.2279e-08
DOCK2	18301.4	2.31984	0.38752	5.98638	2.14561e-09	3.25552e-08
DGKD	5598.53	2.19554	0.366785	5.9859	2.15199e-09	3.26269e-08
ANLN	1922.25	-2.74147	0.458085	-5.98462	2.16889e-09	3.2858e-08
SGOL1	641.603	-3.26815	0.546185	-5.9836	2.18265e-09	3.30411e-08
MZT1	1008.53	-3.05844	0.51128	-5.98193	2.20502e-09	3.3332e-08
PSMD12	2624.16	-1.84796	0.308925	-5.98192	2.20525e-09	3.3332e-08
S100A13	216.86	1.81573	0.303599	5.9807	2.22187e-09	3.35493e-08
TMCC2	2603.92	-3.8634	0.645987	-5.98061	2.22302e-09	3.35493e-08
CECR5	1056.91	2.17506	0.363841	5.97805	2.25824e-09	3.40547e-08
VSTM1	313.902	6.16406	1.03167	5.97485	2.30309e-09	3.46516e-08
LTBR	2533.6	2.10088	0.351679	5.97386	2.3171e-09	3.48359e-08
CDC27	5682.12	-2.99726	0.5018	-5.97301	2.32913e-09	3.49901e-08
RORA	263.398	-4.45715	0.746346	-5.97196	2.34421e-09	3.51899e-08
PPP2R5E	1792.52	-1.90563	0.319139	-5.97116	2.35568e-09	3.53084e-08
ECT2	1389.15	-3.10413	0.519952	-5.97003	2.37209e-09	3.55274e-08
CDYL2	536.883	2.53645	0.424909	5.9694	2.38123e-09	3.56372e-08
CTNNBIP1	1546.02	2.28598	0.383124	5.96667	2.42145e-09	3.62117e-08
CCL5	728.227	3.99212	0.669225	5.96529	2.44205e-09	3.64921e-08
TMEM63B	1247.13	-3.12423	0.524667	-5.95469	2.6057e-09	3.88786e-08
LOC729683	499.973	3.35601	0.563913	5.9513	2.66027e-09	3.96629e-08
ARRB1	9176.33	1.76484	0.296821	5.9458	2.75106e-09	4.09857e-08
GLIPR2	3972.18	1.99044	0.334869	5.94395	2.78241e-09	4.14214e-08
EGFL7	5426.43	3.54968	0.59723	5.94358	2.7887e-09	4.14838e-08
C7orf73	2093.73	-2.11827	0.356504	-5.94179	2.81928e-09	4.19071e-08
ST18	1441.27	5.02674	0.846211	5.94029	2.84517e-09	4.22602e-08
NUDT19	1025.87	-1.84716	0.311026	-5.93893	2.86893e-09	4.25809e-08
TRIB1	3536.88	2.90981	0.490004	5.93833	2.87932e-09	4.2703e-08
GOT1	964.501	-2.08166	0.350668	-5.93627	2.91585e-09	4.32124e-08
BCAS4	126.579	4.64607	0.782794	5.93523	2.93427e-09	4.34229e-08
SLA	3031.04	2.70339	0.455482	5.93522	2.93445e-09	4.34229e-08
RHBDF1	200.46	2.76485	0.465943	5.93387	2.95873e-09	4.37494e-08
SPPL2A	1699.52	-1.55547	0.262168	-5.9331	2.97273e-09	4.39235e-08
PPT2	473.983	-2.25273	0.380289	-5.92372	3.14746e-09	4.6401e-08
PATZ1	1728.44	1.598	0.269778	5.92337	3.15414e-09	4.64648e-08
GLT1D1	988.859	5.72983	0.967427	5.92275	3.16611e-09	4.66063e-08
EIF4E3	1711.27	3.52015	0.594463	5.92156	3.18901e-09	4.69084e-08
MLKL	1764.22	2.40742	0.406577	5.92119	3.19627e-09	4.69802e-08
FUT1	838.462	-4.10288	0.692954	-5.92086	3.20259e-09	4.70381e-08
CCDC68	536.859	-5.75947	0.972876	-5.92005	3.21847e-09	4.7166e-08
PIK3CD	5827.27	3.25581	0.549952	5.92017	3.21612e-09	4.7166e-08
DBF4	1397.52	-2.81431	0.475683	-5.91635	3.29172e-09	4.8168e-08
EMC3	2278.85	-1.88193	0.318217	-5.914	3.33888e-09	4.87857e-08
SCRN2	835.175	2.28634	0.386739	5.91185	3.38294e-09	4.93563e-08
TMEM2	3940.95	-2.61216	0.441886	-5.91139	3.39235e-09	4.94572e-08
PLAC8	3460.91	3.46861	0.586979	5.90926	3.43643e-09	5.00628e-08
POMP	2234.72	-2.1269	0.360054	-5.90718	3.48024e-09	5.06263e-08
MYOZ3	113.232	4.6282	0.783788	5.90491	3.52831e-09	5.12878e-08
RBX1	1949.71	-1.88412	0.319168	-5.90322	3.56481e-09	5.17803e-08
ANGPT1	5134.2	4.10905	0.696718	5.89773	3.68543e-09	5.3493e-08
CD93	11391.3	3.70873	0.629056	5.89571	3.73071e-09	5.41103e-08
NEGR1	353.945	6.07102	1.03008	5.89373	3.77567e-09	5.47223e-08
SERPINI1	244.353	-2.48187	0.421112	-5.89361	3.77859e-09	5.47244e-08
FAM179A	207.416	5.80695	0.985581	5.8919	3.81777e-09	5.52514e-08
ARPC1B	13039.3	1.9059	0.323644	5.8889	3.88783e-09	5.6224e-08
RNF187	3096.17	-1.93581	0.328931	-5.88515	3.97698e-09	5.7429e-08
MFHAS1	1741.28	-2.66353	0.452845	-5.88176	4.05931e-09	5.85323e-08
GUCY1A3	3983.26	4.08773	0.695236	5.87963	4.11187e-09	5.9247e-08
DSCC1	550.374	-2.51649	0.428093	-5.87838	4.14299e-09	5.96518e-08
FCGR1A	384.447	3.45024	0.587053	5.87722	4.17214e-09	6.00277e-08
PLXNB2	11219.1	3.70861	0.631471	5.87298	4.28032e-09	6.14498e-08
HIVEP3	692.469	4.84268	0.825641	5.86535	4.48179e-09	6.42487e-08
FXYD5	4788.82	1.69593	0.289271	5.86278	4.55187e-09	6.51587e-08
NUDT11	144.425	-5.41898	0.924744	-5.85999	4.62905e-09	6.62155e-08
NTSR1	128.387	6.79306	1.15951	5.85855	4.6693e-09	6.67429e-08
CD300C	681.391	3.65988	0.625142	5.85447	4.78526e-09	6.83015e-08
FLII	9054.41	1.5195	0.259598	5.8533	4.81917e-09	6.86863e-08
SC5D	2034.31	-2.76806	0.472901	-5.85336	4.81738e-09	6.86863e-08
GALNT5	452.739	-5.7342	0.981394	-5.84291	5.12957e-09	7.28473e-08
TMEM14C	2626.65	-2.28308	0.390792	-5.8422	5.15167e-09	7.31086e-08
TMEM206	969.305	1.55787	0.266917	5.83653	5.32993e-09	7.55297e-08
SLC12A9	2386.71	2.51337	0.430644	5.83629	5.33751e-09	7.55828e-08
TBC1D20	2265.79	-1.6329	0.279825	-5.83545	5.36462e-09	7.59123e-08
ARHGAP11B	366.633	-2.37095	0.406336	-5.83494	5.38085e-09	7.60874e-08
LINC00877	444.601	4.77388	0.818285	5.834	5.41134e-09	7.64637e-08
KRT10	295.093	-2.36037	0.404635	-5.83332	5.43359e-09	7.66684e-08
TNS3	3920.25	2.66991	0.458495	5.8232	5.77322e-09	8.12863e-08
POC1A	499.025	-1.93562	0.332563	-5.82033	5.87317e-09	8.26347e-08
PRKG1	503.634	-5.94659	1.02185	-5.81945	5.90403e-09	8.30096e-08
PLEKHG5	123.206	6.47018	1.11219	5.81754	5.97215e-09	8.39076e-08
APLNR	103.907	-8.78684	1.51087	-5.81577	6.03565e-09	8.47395e-08
HLA-B	60123	3.07039	0.528193	5.813	6.13636e-09	8.60922e-08
OBFC1	1032.62	2.2509	0.387249	5.81254	6.15333e-09	8.6269e-08
SLC9A7P1	719.223	5.25511	0.904604	5.80929	6.2739e-09	8.7897e-08
OXER1	164.809	3.30273	0.568721	5.8073	6.34866e-09	8.88183e-08
GAS7	7275.78	2.81832	0.485559	5.80428	6.46448e-09	9.03746e-08
CDC6	1401.75	-2.36918	0.408519	-5.79945	6.6532e-09	9.29471e-08
STRN3	2558.25	-1.77374	0.30593	-5.79787	6.71606e-09	9.36927e-08
GP6	1167.74	-3.41569	0.58918	-5.79735	6.73692e-09	9.39172e-08
TMEM25	193.276	3.69605	0.637708	5.79584	6.79801e-09	9.4702e-08
CAPN3	997.975	2.7841	0.480793	5.79063	7.01233e-09	9.74813e-08
CFD	2597.15	3.08141	0.532127	5.79075	7.00743e-09	9.74813e-08
CMTM3	2045.57	1.68536	0.29138	5.78407	7.29167e-09	1.0108e-07
AGR2	156.153	7.03731	1.21757	5.7798	7.47898e-09	1.03604e-07
BTN2A1	1356.23	1.74893	0.302649	5.77872	7.52691e-09	1.04194e-07
SMPD2	468.76	1.86528	0.322888	5.77685	7.61133e-09	1.05142e-07
BAIAP2-AS1	1036.24	2.56345	0.443907	5.77475	7.70686e-09	1.06387e-07
GRK5	547.174	3.13019	0.542122	5.77395	7.74356e-09	1.06819e-07
OSBPL6	430.139	-6.1376	1.06309	-5.77335	7.77108e-09	1.07124e-07
TYMS	3684.05	-2.06589	0.358181	-5.76774	8.03411e-09	1.10672e-07
SRI	2364.78	-2.0698	0.35897	-5.76593	8.12104e-09	1.11792e-07
HAGHL	374.79	2.5555	0.443431	5.76301	8.26285e-09	1.13585e-07
NAPSB	885.377	6.15248	1.06782	5.76174	8.32495e-09	1.1428e-07
TRIM71	338.487	5.34893	0.928569	5.76041	8.39109e-09	1.15108e-07
RAG2	163.822	-7.55585	1.31204	-5.75888	8.46761e-09	1.16077e-07
PLPPR3	590.403	4.13343	0.717832	5.75821	8.50097e-09	1.16453e-07
FAM65C	2304.9	-5.40002	0.937892	-5.75761	8.53127e-09	1.16787e-07
GIMAP2	1448.7	3.08704	0.536218	5.75707	8.55876e-09	1.17001e-07
GFI1	1217.26	3.7113	0.644683	5.75679	8.57305e-09	1.17066e-07
DONSON	859.339	-2.19737	0.381758	-5.75592	8.61716e-09	1.17555e-07
LOC646214	391.817	4.95864	0.862441	5.74955	8.94825e-09	1.21904e-07
CYYR1	244.146	-6.93535	1.20643	-5.74866	8.99542e-09	1.22462e-07
IKZF5	1213.1	-1.78305	0.310307	-5.74607	9.134e-09	1.24177e-07
NFAM1	4253.2	3.81962	0.664863	5.74497	9.19381e-09	1.24904e-07
CD2AP	3689.93	-2.19959	0.382946	-5.74387	9.25382e-09	1.25633e-07
RNF122	332.278	2.56518	0.446921	5.73966	9.48648e-09	1.28615e-07
SEPT9	9775.98	2.33962	0.407617	5.73974	9.48211e-09	1.28615e-07
VNN2	3013.62	5.24278	0.914144	5.73518	9.74096e-09	1.31884e-07
NAA50	6912.38	-1.95946	0.341938	-5.73046	1.00159e-08	1.35513e-07
KBTBD8	972.338	-3.26148	0.56922	-5.72973	1.00588e-08	1.36e-07
HLA-A	37380.2	2.62661	0.458481	5.72894	1.01057e-08	1.36541e-07
DCBLD1	150.805	-4.98066	0.869885	-5.72566	1.03035e-08	1.3911e-07
FANCD2	2718.17	-2.1381	0.373434	-5.7255	1.0313e-08	1.3911e-07
ZNF620	254.081	-1.81326	0.316722	-5.72507	1.03391e-08	1.39313e-07
CCM2	2504.44	2.40905	0.420984	5.72244	1.05007e-08	1.41395e-07
ABCA1	2215.72	3.65375	0.639787	5.71088	1.12393e-08	1.51236e-07
DPYSL3	474.459	5.53628	0.970004	5.70749	1.14656e-08	1.54072e-07
FAM122B	2183.76	-1.96486	0.344297	-5.70688	1.15064e-08	1.54514e-07
CENPF	10652.1	-2.9343	0.514241	-5.70607	1.15614e-08	1.55147e-07
AMPD2	5651.21	1.65728	0.29045	5.70591	1.15726e-08	1.55192e-07
ANKRD9	531.43	-4.28114	0.750448	-5.70478	1.16494e-08	1.56116e-07
SLC26A2	2045.29	-2.01798	0.353751	-5.70452	1.16671e-08	1.56247e-07
MTFR2	282.588	-2.35652	0.413123	-5.70416	1.1692e-08	1.56475e-07
MCM10	1434.05	-2.62779	0.46077	-5.70305	1.17685e-08	1.57392e-07
WDFY4	4883.91	2.76333	0.484944	5.69824	1.2105e-08	1.61782e-07
FAM171B	123.795	-4.35264	0.764279	-5.6951	1.23302e-08	1.6468e-07
CXorf21	1115.74	2.9581	0.519495	5.69418	1.23967e-08	1.65457e-07
C10orf11	553.248	2.44064	0.428662	5.69362	1.24375e-08	1.65777e-07
PKN1	6440.23	2.04575	0.359537	5.68994	1.27086e-08	1.69162e-07
KIAA1715	2149.15	-2.41351	0.424806	-5.68145	1.33556e-08	1.77655e-07
SLCO5A1	120.234	6.15618	1.08393	5.67949	1.35099e-08	1.79466e-07
AREG	242.048	4.38791	0.772915	5.67709	1.37007e-08	1.81755e-07
FTH1	65885.3	-2.89206	0.509484	-5.67644	1.37523e-08	1.82318e-07
SH3BP2	6775.73	2.23712	0.394196	5.67514	1.38573e-08	1.83586e-07
TRIM58	3386.75	-2.26818	0.399756	-5.67391	1.39573e-08	1.84787e-07
SLC7A1	4911.47	-2.32415	0.409736	-5.67231	1.40886e-08	1.864e-07
CENPI	582.601	-3.19823	0.564044	-5.67017	1.42658e-08	1.88618e-07
ZMAT1	988.535	3.17109	0.559342	5.66933	1.43358e-08	1.89417e-07
SLC22A23	1931.56	-5.69592	1.0049	-5.66813	1.44367e-08	1.90622e-07
SELENBP1	980.446	-6.06083	1.06937	-5.66768	1.44747e-08	1.90997e-07
HCP5	1006.13	4.41968	0.780955	5.65932	1.5197e-08	2.0026e-07
HACD3	2124.59	-1.87355	0.331098	-5.6586	1.52617e-08	2.00978e-07
APOOL	1367.05	-1.65321	0.292387	-5.65417	1.56599e-08	2.05673e-07
FBXW8	640.864	1.61795	0.286141	5.65439	1.564e-08	2.05673e-07
GALNT10	3866.78	-1.91837	0.339279	-5.65424	1.56533e-08	2.05673e-07
AZU1	4319.05	4.34827	0.769541	5.65047	1.60014e-08	2.09878e-07
RASIP1	134.563	-4.71114	0.833955	-5.64916	1.61234e-08	2.11339e-07
HAL	824.784	2.95389	0.523031	5.64765	1.62659e-08	2.13065e-07
CDCA5	1449.44	-1.89466	0.335495	-5.64734	1.62949e-08	2.13303e-07
RAB11FIP4	818.938	4.1478	0.734498	5.64712	1.63155e-08	2.13431e-07
CNDP2	3688.65	1.63358	0.289492	5.64291	1.67195e-08	2.18427e-07
PRX	1138.31	4.06946	0.721247	5.64226	1.67835e-08	2.19117e-07
CUL7	1150.51	2.11173	0.374294	5.64191	1.68175e-08	2.19417e-07
TDRD9	582.354	3.53589	0.627286	5.6368	1.73235e-08	2.25869e-07
HK3	4330.52	4.83975	0.858877	5.63498	1.75077e-08	2.2812e-07
TPGS2	2732.72	-1.68024	0.29827	-5.63329	1.76802e-08	2.30216e-07
NCAPG2	3075.5	-2.05546	0.364996	-5.63146	1.78685e-08	2.32362e-07
ZCWPW1	187.247	1.99185	0.353759	5.63053	1.79657e-08	2.33471e-07
NAP1L3	308.08	-4.76295	0.846384	-5.62742	1.82929e-08	2.37567e-07
REPS2	960.031	-2.50681	0.445476	-5.62726	1.8309e-08	2.3762e-07
TPPP	216.862	6.88752	1.22413	5.62645	1.83958e-08	2.3859e-07
NBAS	9981.91	-2.19197	0.389667	-5.62523	1.85258e-08	2.40118e-07
POU2F2	1951.83	4.02573	0.716094	5.62179	1.88984e-08	2.44787e-07
MAP4K1	1208.3	2.06236	0.367059	5.61861	1.92505e-08	2.48857e-07
SH3D21	240.783	3.61469	0.643601	5.61635	1.95037e-08	2.51965e-07
AGPAT4	1335.94	-2.67373	0.476171	-5.61506	1.9649e-08	2.53676e-07
MACF1	37563.8	2.24019	0.399002	5.6145	1.97136e-08	2.54232e-07
TMEM220	341.956	2.60087	0.463244	5.61446	1.97178e-08	2.54232e-07
CAMK2D	1360.8	-3.01618	0.537682	-5.60961	2.02788e-08	2.61295e-07
GPLD1	123.463	-3.72445	0.664371	-5.60598	2.07084e-08	2.66483e-07
BRE-AS1	695.923	4.82517	0.860785	5.60555	2.07594e-08	2.66964e-07
SARM1	588.694	2.15037	0.383824	5.60249	2.11292e-08	2.71366e-07
HECTD4	8968.23	-1.98185	0.35382	-5.60129	2.12763e-08	2.73079e-07
SRXN1	2470.36	-2.5418	0.453944	-5.59938	2.15116e-08	2.75919e-07
MBNL2	3276.05	-3.1844	0.568877	-5.5977	2.1721e-08	2.78244e-07
EPHB2	276.642	5.23846	0.935891	5.59729	2.17726e-08	2.78542e-07
CD79A	716.403	4.66832	0.834337	5.59525	2.20307e-08	2.81518e-07
EFCC1	144.504	5.63275	1.00671	5.59522	2.20337e-08	2.81518e-07
PLXND1	7374.33	2.14229	0.383002	5.59342	2.22644e-08	2.84282e-07
RFK	1034.43	-2.36923	0.423743	-5.59119	2.25516e-08	2.87577e-07
H2AFZ	10104.8	-1.80043	0.322192	-5.58808	2.29598e-08	2.92593e-07
PCSK9	163.285	-9.43815	1.68907	-5.58777	2.30005e-08	2.92923e-07
KCNMB1	126.251	3.44652	0.617139	5.58467	2.34146e-08	2.98004e-07
FAM129C	823.443	5.67479	1.0166	5.58215	2.37562e-08	3.02156e-07
BACE1	835.333	1.81259	0.324804	5.58057	2.39732e-08	3.04661e-07
SASS6	904.257	-3.20391	0.574128	-5.58049	2.3984e-08	3.04661e-07
NLRP1	4907.93	3.47821	0.62348	5.57871	2.42306e-08	3.07597e-07
PIEZO2	206.9	-6.93567	1.24417	-5.57455	2.48174e-08	3.14843e-07
WDFY2	2323.75	1.6659	0.298911	5.57321	2.50081e-08	3.17058e-07
C5orf51	1806.89	-2.28438	0.409908	-5.57292	2.5051e-08	3.17399e-07
MGMT	627.523	1.73994	0.31242	5.56923	2.55864e-08	3.23767e-07
WIPF1	6605.75	1.71643	0.308205	5.56911	2.56048e-08	3.23792e-07
PARD6B	132.85	-2.91779	0.523979	-5.56853	2.56899e-08	3.24659e-07
TREM1	2310.56	4.95095	0.889831	5.56392	2.63776e-08	3.33137e-07
KAT2B	2697.82	-2.52109	0.453301	-5.56162	2.67284e-08	3.36921e-07
TPM2	941.522	3.32591	0.598229	5.55959	2.70413e-08	3.40494e-07
TMEM98	200.478	-5.98215	1.07614	-5.55887	2.71526e-08	3.41614e-07
STAC3	464.157	2.52481	0.454405	5.55629	2.75563e-08	3.46472e-07
DCAF6	3279.42	-1.83199	0.32973	-5.55603	2.75974e-08	3.46767e-07
SMIM1	324.32	-4.56642	0.821962	-5.55552	2.76792e-08	3.47574e-07
VAMP5	464.742	3.11051	0.559994	5.55454	2.7834e-08	3.49297e-07
HCAR3	481.742	5.09054	0.916853	5.55218	2.82127e-08	3.53824e-07
TMEM45A	289.399	-3.96436	0.714425	-5.54902	2.87275e-08	3.60051e-07
ANXA4	1294.33	1.8601	0.335238	5.54859	2.87983e-08	3.60709e-07
RTKN	182.491	2.43468	0.438823	5.54821	2.88603e-08	3.61257e-07
RTP4	121.521	3.26011	0.58769	5.54733	2.90072e-08	3.62865e-07
KLHL3	355.549	2.89427	0.52226	5.54182	2.99342e-08	3.74225e-07
RNF11	2966.26	-1.82497	0.329356	-5.54102	3.00718e-08	3.75707e-07
MITF	639.027	-3.1975	0.577194	-5.53972	3.02948e-08	3.78254e-07
NLRP3	16463.1	3.84394	0.69401	5.53874	3.0466e-08	3.80151e-07
GMIP	3203.23	3.30931	0.597561	5.53803	3.05893e-08	3.81449e-07
ARV1	672.725	-2.84015	0.512877	-5.53768	3.06503e-08	3.81789e-07
ATP13A3	7617.44	-2.19497	0.396492	-5.53598	3.09501e-08	3.85217e-07
MTFR1	581.63	-1.99135	0.359827	-5.53419	3.12667e-08	3.88912e-07
CASP7	776.246	1.87444	0.338722	5.53387	3.13246e-08	3.89143e-07
TBPL1	1482.01	-3.13261	0.566074	-5.53392	3.13152e-08	3.89143e-07
FNDC3B	4743.46	2.25272	0.407247	5.53158	3.17364e-08	3.93762e-07
IRF5	2750.62	2.57515	0.465635	5.53041	3.19487e-08	3.96148e-07
DNMT3A	2573.8	2.33694	0.42293	5.52561	3.28343e-08	4.06873e-07
RAB3D	3303.48	2.41752	0.437561	5.52498	3.29514e-08	4.08068e-07
HMGCR	6218.65	-1.88533	0.341271	-5.52445	3.30517e-08	4.08808e-07
MAN2B1	9054.93	2.10963	0.381872	5.52445	3.30526e-08	4.08808e-07
CEBPA	3520.54	3.2473	0.587932	5.52326	3.32759e-08	4.11312e-07
DGKZ	6220.24	2.33722	0.42317	5.52313	3.33014e-08	4.1137e-07
MAN2B2	1747.39	1.78266	0.322781	5.5228	3.33631e-08	4.11875e-07
FLT4	577.747	5.67567	1.0281	5.52052	3.38006e-08	4.16495e-07
VLDLR	125.575	-4.97498	0.901173	-5.52056	3.37927e-08	4.16495e-07
HIC1	244.617	5.39347	0.977207	5.51927	3.4041e-08	4.19195e-07
OSBPL5	1490.51	2.71679	0.492278	5.51882	3.41287e-08	4.19751e-07
NLRC3	2086.47	2.92213	0.529571	5.51792	3.43027e-08	4.21366e-07
C2CD2	1037.4	2.66579	0.483166	5.51733	3.44184e-08	4.22408e-07
WFS1	161.497	3.43208	0.622061	5.51727	3.44304e-08	4.22408e-07
CUL9	2394.22	1.97029	0.357182	5.5162	3.46404e-08	4.24458e-07
FCHO1	1092.26	2.8754	0.521292	5.51592	3.46963e-08	4.2488e-07
TMEM97	1409.24	-2.0811	0.377302	-5.51573	3.47328e-08	4.25062e-07
CREG1	7194.11	-2.54961	0.462314	-5.51489	3.48996e-08	4.26574e-07
FGGY	285.708	1.72586	0.31308	5.51253	3.53716e-08	4.32076e-07
HS3ST3B1	408.734	4.33197	0.785974	5.5116	3.55582e-08	4.34087e-07
GRASP	2005.24	3.50788	0.636659	5.50982	3.59205e-08	4.38239e-07
ELMO1	6336.7	1.89256	0.343743	5.50572	3.67653e-08	4.48269e-07
ARHGEF3	2390.02	3.24638	0.589899	5.50329	3.7277e-08	4.54227e-07
CDK1	2689.47	-4.40951	0.801342	-5.50266	3.74105e-08	4.55573e-07
PF4V1	375.209	-7.21353	1.31105	-5.50209	3.75316e-08	4.56766e-07
MRPL14	767.114	-1.50148	0.272903	-5.5019	3.7572e-08	4.56975e-07
MECOM	330.577	-4.97339	0.904079	-5.50105	3.77532e-08	4.58897e-07
KANK2	1216.06	-3.20994	0.583615	-5.50011	3.7956e-08	4.61078e-07
SMIM10	360.403	-3.11851	0.567044	-5.49959	3.80682e-08	4.62156e-07
SPIB	444.039	5.28616	0.961313	5.49889	3.82182e-08	4.63692e-07
TSTA3	1199.63	-1.85038	0.33662	-5.49693	3.86457e-08	4.68303e-07
IKZF2	811.698	3.63009	0.660431	5.49655	3.87295e-08	4.69031e-07
MYH11	447.614	6.30974	1.14807	5.49594	3.88635e-08	4.70366e-07
C16orf74	152.633	3.45773	0.629341	5.4942	3.92483e-08	4.74441e-07
BCL2	1643.57	3.29363	0.599696	5.49217	3.97027e-08	4.79347e-07
MMP14	2514.98	3.35742	0.61131	5.49218	3.97009e-08	4.79347e-07
CRACR2A	701.626	2.45546	0.447367	5.48869	4.04914e-08	4.8857e-07
STOM	26116	-2.36325	0.430832	-5.48531	4.1275e-08	4.9772e-07
GBP3	959.454	2.85734	0.520983	5.48452	4.14604e-08	4.99577e-07
C10orf25	169.171	3.12678	0.570542	5.48036	4.24454e-08	5.10275e-07
HLA-H	982.334	3.80805	0.695209	5.47756	4.3122e-08	5.17778e-07
WDR54	340.546	1.56198	0.285158	5.4776	4.31129e-08	5.17778e-07
SIGLEC7	372.159	5.0864	0.928625	5.47734	4.31767e-08	5.1812e-07
ENO2	903.875	-3.04247	0.555664	-5.47537	4.36586e-08	5.23585e-07
DHX58	717.473	3.4506	0.630415	5.47354	4.41135e-08	5.28719e-07
DCLRE1B	760.28	-1.70586	0.311717	-5.47245	4.43865e-08	5.31668e-07
GDPD5	628.555	-3.29971	0.603196	-5.47038	4.49068e-08	5.37566e-07
WT1-AS	209.674	4.56269	0.834089	5.47028	4.49334e-08	5.37566e-07
HOOK1	187.681	-4.68806	0.857135	-5.46945	4.51425e-08	5.39742e-07
HSPA13	3037.51	-2.84307	0.520129	-5.46609	4.60077e-08	5.4942e-07
TSPAN17	980.392	-2.05822	0.376537	-5.46618	4.59838e-08	5.4942e-07
SH3BGRL3	10165.7	2.4204	0.443102	5.46239	4.69776e-08	5.60663e-07
E2F7	877.951	-3.99835	0.732013	-5.46213	4.70454e-08	5.61133e-07
UBAP1	2660.02	-1.70424	0.312044	-5.46152	4.72066e-08	5.62716e-07
KIF24	593.183	-1.94927	0.357058	-5.45926	4.78136e-08	5.68921e-07
MEST	8637.72	3.50792	0.642562	5.45926	4.78113e-08	5.68921e-07
ZC3H12D	389.769	3.93436	0.720721	5.45892	4.79039e-08	5.69653e-07
NIN	13257.4	2.04501	0.374808	5.45614	4.86603e-08	5.78299e-07
COL4A1	160.762	8.08736	1.4824	5.45558	4.88144e-08	5.79781e-07
SHANK1	500.138	4.13356	0.757826	5.4545	4.91101e-08	5.82943e-07
KLHL6	3752.85	1.5229	0.279262	5.45332	4.9438e-08	5.86482e-07
HIGD1A	2623.59	-2.89272	0.530533	-5.45247	4.96742e-08	5.8893e-07
TLE4	3262.27	1.81658	0.333218	5.45161	4.99158e-08	5.9144e-07
ATL1	287.984	3.7315	0.684751	5.44943	5.05311e-08	5.97678e-07
SYNJ2	1095.26	2.06824	0.379535	5.44942	5.05331e-08	5.97678e-07
EXOC6B	415.889	-2.95318	0.542005	-5.44862	5.07625e-08	6.00031e-07
UBLCP1	973.012	-2.12484	0.390038	-5.44778	5.10012e-08	6.02492e-07
HBA2	11675.2	-5.66677	1.04073	-5.44501	5.18036e-08	6.11605e-07
MORC4	108.574	-2.98739	0.548986	-5.44166	5.27876e-08	6.22849e-07
KIAA0125	6472.3	2.91313	0.535631	5.43869	5.36725e-08	6.32613e-07
LRRC61	271.734	3.68807	0.678347	5.43685	5.42322e-08	6.38749e-07
CDKN2C	863.202	-2.29068	0.421461	-5.4351	5.47666e-08	6.44659e-07
ANKHD1	334.179	-2.09977	0.386639	-5.43082	5.60957e-08	6.59125e-07
DAGLB	1882.73	2.16013	0.397786	5.43038	5.62339e-08	6.60355e-07
FBN1	733.736	-3.86558	0.712034	-5.42893	5.66923e-08	6.65342e-07
DUSP27	482.032	4.30185	0.792768	5.42637	5.75114e-08	6.74554e-07
ANGPTL6	336.72	4.61475	0.850733	5.42444	5.81378e-08	6.81496e-07
ASF1B	1101.35	-1.61226	0.297238	-5.42414	5.82353e-08	6.82235e-07
CTH	221.908	-3.47329	0.640363	-5.42394	5.82982e-08	6.82566e-07
INCENP	2052.63	-1.76175	0.324818	-5.4238	5.83447e-08	6.82706e-07
RAP2A	3355.94	-2.13532	0.393746	-5.42308	5.85814e-08	6.85069e-07
ATP1B2	154.803	-6.11175	1.12789	-5.41875	6.00166e-08	7.01437e-07
STAT2	6227.47	1.99664	0.3689	5.41243	6.21756e-08	7.2624e-07
CNRIP1	734.277	-3.81923	0.705694	-5.41202	6.23167e-08	7.27458e-07
SLC25A27	136.412	-5.61242	1.03726	-5.41081	6.2739e-08	7.31954e-07
FGFR1	474.522	2.81164	0.519776	5.40934	6.32587e-08	7.37147e-07
HENMT1	1095.31	2.12399	0.392646	5.40942	6.32301e-08	7.37147e-07
CKAP5	10858.1	-1.79863	0.332523	-5.40905	6.33608e-08	7.37901e-07
TMC8	5094.15	1.86383	0.344665	5.40767	6.38489e-08	7.42709e-07
TDRD7	971.044	1.88113	0.347883	5.40736	6.396e-08	7.43126e-07
YIPF6	1702.34	-1.93123	0.357146	-5.40739	6.3951e-08	7.43126e-07
ITGB2	24747.3	2.9518	0.546148	5.40477	6.48923e-08	7.53514e-07
MIER3	1575.47	-2.2533	0.416965	-5.40405	6.5153e-08	7.56096e-07
HOMER3	872.028	4.68847	0.86765	5.40364	6.5302e-08	7.5738e-07
PECAM1	7267.19	2.03326	0.376465	5.40093	6.62975e-08	7.68475e-07
LYVE1	315.984	-6.08898	1.1275	-5.40042	6.64852e-08	7.70199e-07
VEGFA	3468.86	-4.43353	0.821056	-5.39979	6.67202e-08	7.72467e-07
CUBN	209.151	2.66662	0.494066	5.3973	6.76528e-08	7.82347e-07
PICALM	15111.1	-2.101	0.389337	-5.39636	6.80076e-08	7.85922e-07
PFKL	7555.88	2.3532	0.43628	5.39379	6.89881e-08	7.95924e-07
TNFRSF10D	637.643	2.19552	0.407293	5.39051	7.02562e-08	8.09135e-07
ACSL6	376.912	-6.42368	1.19184	-5.3897	7.05761e-08	8.12345e-07
AFF3	866.517	3.54227	0.657356	5.38867	7.09793e-08	8.15678e-07
TCF7L2	706.507	2.5114	0.466055	5.38865	7.09896e-08	8.15678e-07
FMNL1	7369.6	3.33884	0.619783	5.38712	7.15953e-08	8.22159e-07
LILRB2	2157.31	3.58973	0.666863	5.38301	7.32488e-08	8.40657e-07
ADAM19	1504.31	5.39122	1.00162	5.38249	7.34615e-08	8.42609e-07
ADAMTS1	224.819	-3.78037	0.702658	-5.3801	7.44457e-08	8.53401e-07
POLM	824.438	3.26149	0.606571	5.37694	7.57628e-08	8.67493e-07
HMGB2	14889.3	-2.05926	0.383163	-5.37437	7.68518e-08	8.79452e-07
H2AFY2	136.895	-4.2814	0.796689	-5.37399	7.70116e-08	8.8077e-07
LOC101927151	213.797	1.8544	0.345272	5.37084	7.83724e-08	8.95296e-07
POLR3D	835.816	1.55371	0.289345	5.36973	7.88541e-08	9.00214e-07
OSTM1	2108.92	-1.81003	0.33717	-5.36831	7.94786e-08	9.06359e-07
SIPA1	3733.75	2.08218	0.387911	5.36766	7.97664e-08	9.09116e-07
DSG2	539.799	-5.02672	0.936708	-5.36637	8.03383e-08	9.15105e-07
TK1	1900.76	-1.77639	0.331223	-5.36312	8.17971e-08	9.31185e-07
SLC9A3R1	2538.79	1.98417	0.370063	5.36169	8.24463e-08	9.38034e-07
GIMAP8	1253.43	3.45781	0.644934	5.3615	8.25355e-08	9.38509e-07
SDK2	794.917	7.48675	1.39653	5.36095	8.27865e-08	9.40821e-07
PSRC1	476.632	-2.33685	0.436002	-5.35973	8.33479e-08	9.46655e-07
HSPA5	17198.4	-1.99986	0.373199	-5.35871	8.38187e-08	9.51456e-07
PC	296.831	-4.36458	0.814503	-5.35858	8.38785e-08	9.51587e-07
LPCAT4	530.263	2.08692	0.389605	5.35651	8.48427e-08	9.61973e-07
LGALS2	866.835	5.25338	0.98147	5.35256	8.67186e-08	9.82678e-07
ELOVL5	6167.62	-1.61495	0.301793	-5.3512	8.73745e-08	9.89542e-07
LARP4	2888.04	-2.03931	0.38121	-5.34957	8.81645e-08	9.97917e-07
GTF2A1	3016.09	-2.16722	0.405285	-5.34741	8.92234e-08	1.00875e-06
HMGN5	593.211	-3.25031	0.607934	-5.34649	8.96775e-08	1.0133e-06
SLC2A4	237.378	-2.93371	0.549373	-5.3401	9.28974e-08	1.04728e-06
VWDE	242.678	-5.50426	1.03097	-5.3389	9.35114e-08	1.053e-06
BAK1	1025.07	1.9293	0.361462	5.33747	9.42508e-08	1.06072e-06
GLRX2	310.623	-1.641	0.307514	-5.33635	9.48353e-08	1.06609e-06
MRPS17	350.432	-1.81514	0.340287	-5.33414	9.59989e-08	1.07855e-06
EMID1	1429.77	-3.97077	0.744599	-5.33277	9.67284e-08	1.0849e-06
H6PD	3057.78	2.92101	0.547738	5.33285	9.66822e-08	1.0849e-06
ENGASE	2329.65	2.51881	0.472561	5.33012	9.81458e-08	1.09954e-06
TSPAN32	2697.73	-1.86793	0.350771	-5.32522	1.00832e-07	1.12772e-06
CLTC	23506.6	-1.87267	0.352006	-5.31999	1.03775e-07	1.15932e-06
NPDC1	663.475	2.20111	0.413943	5.31742	1.05248e-07	1.17445e-06
TOP1	6082.74	-1.88453	0.354623	-5.31419	1.07131e-07	1.19411e-06
NADSYN1	3672.41	1.53686	0.289221	5.31379	1.07368e-07	1.19608e-06
CCDC71L	2322.96	-3.08892	0.581364	-5.31323	1.077e-07	1.1991e-06
TINAGL1	116.346	5.70122	1.07326	5.31206	1.08392e-07	1.20544e-06
EMP1	2941.91	3.87243	0.729029	5.31177	1.08567e-07	1.20671e-06
LINC00997	254.122	-1.82641	0.344053	-5.30852	1.10516e-07	1.22492e-06
DOK4	235.438	2.56849	0.484034	5.30642	1.11799e-07	1.23845e-06
AHNAK	108869	2.4711	0.465744	5.30571	1.12236e-07	1.24259e-06
AKR1C1	256.077	-4.25269	0.802551	-5.29897	1.16459e-07	1.28862e-06
NAPEPLD	498.177	-2.15567	0.406906	-5.29771	1.17263e-07	1.29679e-06
KIRREL	156.024	3.69446	0.697628	5.29574	1.18532e-07	1.30863e-06
PCDH9	470.808	-3.89151	0.735341	-5.29211	1.20912e-07	1.33341e-06
PI4K2B	1875.7	-1.7435	0.329519	-5.29104	1.21625e-07	1.34052e-06
CCDC117	1528.42	-2.06485	0.390327	-5.29004	1.2229e-07	1.3471e-06
NEIL3	464.598	-2.89113	0.546692	-5.28841	1.23382e-07	1.35837e-06
CDHR1	347.051	-5.13975	0.972631	-5.28438	1.26134e-07	1.38712e-06
ITM2C	4239.95	1.97382	0.37389	5.27913	1.29798e-07	1.42583e-06
MAP1LC3B	3446.64	-2.47254	0.468375	-5.27898	1.29904e-07	1.4262e-06
TSHZ1	1052.26	1.54464	0.292619	5.27868	1.30118e-07	1.42776e-06
ESPL1	1682.25	-2.84396	0.538885	-5.27749	1.30967e-07	1.43548e-06
RNF125	2217.43	2.85308	0.541236	5.27141	1.35383e-07	1.48223e-06
PYCARD	1486.45	1.91114	0.362733	5.26874	1.37363e-07	1.50307e-06
BZRAP1	3995.24	3.32792	0.631757	5.26773	1.38123e-07	1.51055e-06
RABEP2	967.985	3.37641	0.641173	5.26599	1.39437e-07	1.52324e-06
ACE	327.665	4.48936	0.852644	5.26522	1.40019e-07	1.52875e-06
GPR162	454.54	2.20384	0.41873	5.26314	1.41616e-07	1.54533e-06
KCNC4	123.012	3.2775	0.622744	5.263	1.41727e-07	1.54569e-06
ZNF469	552.578	5.16958	0.982697	5.2606	1.43586e-07	1.56509e-06
UBASH3B	6617.71	2.44845	0.465549	5.25926	1.44635e-07	1.57479e-06
ADCK4	916.756	1.70213	0.323786	5.25694	1.4647e-07	1.59301e-06
HLA-F	4156.55	4.59997	0.875262	5.25554	1.47589e-07	1.6043e-06
CHAC1	304.089	-6.07265	1.15559	-5.25504	1.47994e-07	1.60782e-06
CSK	4651.04	2.15611	0.410385	5.25386	1.48942e-07	1.61723e-06
DGKG	1924.44	2.28392	0.434924	5.25132	1.51013e-07	1.63838e-06
UCHL1	130.128	-5.22939	0.995841	-5.25123	1.51086e-07	1.63838e-06
EVA1C	166.535	-3.9267	0.747919	-5.25016	1.51964e-07	1.64642e-06
BAMBI	130.191	-3.37516	0.643018	-5.24894	1.52975e-07	1.65646e-06
HNRNPH3	5283.99	-1.8428	0.351157	-5.24779	1.53936e-07	1.66595e-06
OPRL1	413.042	2.34826	0.447976	5.24193	1.5891e-07	1.7179e-06
CARD11	641.155	3.11798	0.594873	5.24142	1.59343e-07	1.72067e-06
LINC00476	324.028	2.13993	0.408997	5.23214	1.67563e-07	1.80256e-06
TWF2	3162.8	1.90328	0.363998	5.22883	1.70585e-07	1.83407e-06
PER1	5729.84	2.33055	0.445785	5.22797	1.71385e-07	1.84167e-06
IL2RG	1676.05	3.1749	0.607416	5.2269	1.7238e-07	1.85135e-06
HBS1L	3824.67	-1.91464	0.366361	-5.22611	1.73115e-07	1.85823e-06
PLEKHO2	4049.34	2.57109	0.492043	5.22533	1.73843e-07	1.86504e-06
SLC6A8	511.425	-5.03358	0.963523	-5.22414	1.74964e-07	1.87502e-06
TAL1	13156.3	-4.20616	0.805232	-5.22353	1.75541e-07	1.88018e-06
IL17RA	9763.8	2.34278	0.448583	5.22263	1.76404e-07	1.8884e-06
UNC119	892.659	2.01951	0.386751	5.22173	1.7726e-07	1.89654e-06
PACS1	2111.07	2.17283	0.416164	5.22109	1.77877e-07	1.90211e-06
SFXN3	1705.35	1.89284	0.362689	5.2189	1.7999e-07	1.92262e-06
COL18A1	1154.85	-4.277	0.819662	-5.218	1.80864e-07	1.93092e-06
AIFM2	249.055	-3.26939	0.626612	-5.21757	1.81283e-07	1.93434e-06
ACCS	2007.28	3.13866	0.601606	5.21713	1.81713e-07	1.93684e-06
CUEDC1	392.898	3.02261	0.579358	5.21718	1.81671e-07	1.93684e-06
ACOT11	589.039	2.66813	0.511465	5.21664	1.82201e-07	1.94099e-06
S1PR4	2124.91	3.041	0.583278	5.21364	1.85171e-07	1.9705e-06
CRACR2B	234.291	2.9758	0.570989	5.21167	1.87152e-07	1.98944e-06
TNXB	377.422	-3.27455	0.628309	-5.2117	1.87121e-07	1.98944e-06
NKD2	321.673	7.68272	1.47448	5.21046	1.88377e-07	2.00138e-06
CA5B	851.747	3.3115	0.635579	5.21021	1.88627e-07	2.00295e-06
MARCO	338.897	5.89388	1.13167	5.20814	1.90743e-07	2.02433e-06
TMEM198B	893.429	1.57218	0.301904	5.20756	1.91338e-07	2.02895e-06
SNX25	245.901	-2.87357	0.552016	-5.20559	1.93377e-07	2.04899e-06
PAOX	194.87	3.09007	0.5943	5.19951	1.99816e-07	2.11494e-06
LYN	9070.77	1.64107	0.315631	5.19931	2.00024e-07	2.11601e-06
GPSM1	1902.43	3.87298	0.745496	5.19517	2.04531e-07	2.16253e-06
TMEM63A	3455.31	1.55356	0.299106	5.19401	2.05817e-07	2.17496e-06
CLMN	1855.99	2.38957	0.460131	5.19324	2.06664e-07	2.18275e-06
BDNF	398.769	-6.63745	1.27841	-5.19196	2.08094e-07	2.19563e-06
UNC13D	9272.4	1.87168	0.360655	5.18965	2.1069e-07	2.21933e-06
PCK2	1634.11	-1.61821	0.311945	-5.18751	2.13129e-07	2.24143e-06
HOMER1	121.186	-3.58426	0.691015	-5.18695	2.13767e-07	2.24694e-06
C9orf47	148.49	6.50338	1.25382	5.18684	2.1389e-07	2.24704e-06
GSTP1	7649.37	1.5165	0.292422	5.186	2.1486e-07	2.25602e-06
C15orf52	438.486	2.58501	0.498493	5.18565	2.15267e-07	2.2591e-06
ELF4	3222.17	1.7194	0.33158	5.18548	2.15455e-07	2.25987e-06
ANKRD18B	555.304	-8.75311	1.68942	-5.18113	2.20548e-07	2.30961e-06
PRKCB	13585.3	2.20835	0.426325	5.17998	2.21914e-07	2.32145e-06
SPATA20	1305.92	3.12004	0.602554	5.17802	2.24248e-07	2.34338e-06
CTSO	971.856	2.74346	0.529881	5.17751	2.24867e-07	2.34861e-06
ACER3	4544.8	-2.44284	0.47184	-5.17726	2.25173e-07	2.34932e-06
TNFRSF11A	527.798	4.4282	0.855704	5.17492	2.28008e-07	2.37639e-06
TNFRSF10C	126.392	3.14072	0.607759	5.1677	2.36988e-07	2.46737e-06
TTC39B	673.958	-2.46799	0.477754	-5.16582	2.39384e-07	2.49101e-06
MRPL22	564.215	-1.63019	0.315588	-5.16556	2.39725e-07	2.49306e-06
TNFAIP8L2	834.533	2.29519	0.444333	5.16547	2.39833e-07	2.49306e-06
KIAA0232	4841.48	-2.08361	0.403689	-5.16142	2.45082e-07	2.54494e-06
CD53	9156.28	2.71149	0.5254	5.1608	2.45892e-07	2.552e-06
COL4A2	194.039	6.63546	1.28582	5.16048	2.46315e-07	2.55505e-06
ZDHHC24	499.512	2.35909	0.457351	5.15816	2.49393e-07	2.58426e-06
CASS4	1858.06	2.49133	0.483023	5.1578	2.49874e-07	2.58788e-06
DYRK3	654.826	-2.28836	0.443733	-5.15705	2.50871e-07	2.59685e-06
DNA2	1174.96	-2.27682	0.441557	-5.15636	2.51802e-07	2.60513e-06
ABCB4	146.533	-4.9103	0.952417	-5.15562	2.52795e-07	2.61403e-06
DUSP18	392.928	2.01078	0.390098	5.15455	2.54236e-07	2.62755e-06
LRRC25	2199.16	3.04295	0.590373	5.15429	2.54599e-07	2.62993e-06
TBC1D8	1499.61	3.13101	0.608029	5.14944	2.61262e-07	2.69733e-06
ABCG2	327.755	-6.06523	1.17804	-5.14859	2.62456e-07	2.70825e-06
RUNX1-IT1	654.02	2.83636	0.550917	5.14843	2.62676e-07	2.70911e-06
ZNF367	1137.35	-1.84421	0.358283	-5.14736	2.64175e-07	2.72314e-06
CPEB3	463.386	-1.82635	0.354826	-5.14718	2.64437e-07	2.72441e-06
GIMAP4	2113.93	4.8598	0.945251	5.14128	2.72876e-07	2.80697e-06
CD36	20559.9	-4.0822	0.794092	-5.14072	2.73689e-07	2.81387e-06
GPR176	285.104	-5.88316	1.14467	-5.1396	2.75326e-07	2.82922e-06
DDAH1	117.111	-5.03437	0.979635	-5.13902	2.76168e-07	2.8364e-06
CACNA1H	125.557	6.42086	1.24967	5.13804	2.77621e-07	2.84984e-06
MRI1	1459.98	1.5778	0.307294	5.13449	2.82908e-07	2.90109e-06
CALHM2	528.954	2.69773	0.525507	5.13357	2.84302e-07	2.91387e-06
NT5E	1009.9	7.98121	1.55515	5.13212	2.86501e-07	2.93337e-06
SVIP	825.228	-1.93473	0.377115	-5.13034	2.89225e-07	2.95933e-06
ZNF792	1288.3	2.04021	0.39781	5.12859	2.91913e-07	2.98259e-06
FAM20C	532.218	4.75007	0.926273	5.12816	2.92594e-07	2.988e-06
EEF1E1	237.593	-3.07236	0.599854	-5.12184	3.02566e-07	3.08665e-06
GTSF1	318.371	4.06825	0.794613	5.11979	3.05883e-07	3.11887e-06
LOC102724279	302.265	5.45102	1.06477	5.11943	3.06465e-07	3.12319e-06
MYCBPAP	306.453	4.36087	0.852124	5.11765	3.09371e-07	3.15118e-06
NARFL	1061.48	2.18601	0.427214	5.1169	3.10604e-07	3.1621e-06
LOC100130476	424.311	4.03762	0.789353	5.1151	3.13582e-07	3.18707e-06
RAVER2	2083.52	-2.56062	0.500648	-5.11461	3.14389e-07	3.19241e-06
ZNF175	1285.46	-1.59915	0.312817	-5.11208	3.1863e-07	3.23381e-06
HAGH	1158.94	-2.16349	0.423818	-5.10476	3.31211e-07	3.35288e-06
LOC155060	348.211	2.4243	0.474993	5.10387	3.32782e-07	3.36706e-06
SKA2	1517.4	-2.70903	0.530797	-5.10371	3.33057e-07	3.36811e-06
DENND2C	470.844	-4.5935	0.900653	-5.10018	3.39329e-07	3.42803e-06
UBE2B	1707.81	-2.74109	0.537582	-5.09892	3.41591e-07	3.44734e-06
CHRNB1	245.815	1.90931	0.374524	5.09797	3.43312e-07	3.46294e-06
DHRS12	247.934	1.65047	0.323759	5.09785	3.43538e-07	3.46346e-06
GIMAP7	463.328	4.29347	0.842766	5.09449	3.49672e-07	3.5217e-06
PAX5	648.716	6.20535	1.21821	5.09381	3.50939e-07	3.53265e-06
ABHD15	943.159	2.11761	0.415879	5.09188	3.54526e-07	3.56331e-06
HTR2A	241.372	-6.66364	1.30881	-5.09138	3.55459e-07	3.57087e-06
SLC2A13	514.793	-3.18118	0.624861	-5.09102	3.56139e-07	3.57589e-06
CCDC189	347.715	1.66802	0.327667	5.09059	3.56957e-07	3.58227e-06
BCL2A1	5192.36	4.57147	0.898155	5.08984	3.58357e-07	3.59449e-06
ARNTL	713.446	-2.11502	0.415591	-5.08918	3.59607e-07	3.6052e-06
FAM57A	281.711	-2.49001	0.48929	-5.08903	3.59894e-07	3.60625e-06
FGD5	269.573	4.2766	0.840469	5.08834	3.61202e-07	3.61752e-06
SEC16B	104.764	3.54369	0.696811	5.08558	3.66498e-07	3.6687e-06
LRG1	421.88	4.03236	0.793401	5.08238	3.72742e-07	3.72553e-06
TMEM170B	7530.96	-2.91586	0.574187	-5.07825	3.80936e-07	3.80358e-06
AUNIP	495.019	-2.56657	0.505505	-5.07724	3.82949e-07	3.81989e-06
GDE1	3216.02	-1.8089	0.356276	-5.07724	3.82956e-07	3.81989e-06
APOL4	170.958	-5.59737	1.10268	-5.07616	3.85146e-07	3.83785e-06
IGF2R	7277.14	-3.20322	0.631024	-5.07623	3.85001e-07	3.83785e-06
KCNK17	393.061	4.31764	0.85065	5.0757	3.86079e-07	3.8452e-06
NMNAT3	518.711	-3.18919	0.628543	-5.07395	3.8965e-07	3.87882e-06
FRA10AC1	641.146	-1.68736	0.332568	-5.07375	3.90055e-07	3.88089e-06
KIAA0226L	478.897	4.58247	0.903381	5.07258	3.92454e-07	3.90083e-06
SH2B2	142.943	4.2277	0.833883	5.06989	3.98042e-07	3.95438e-06
AK1	544.874	-2.85036	0.562231	-5.06973	3.98385e-07	3.95579e-06
PDE3A	2314.54	-3.94076	0.777376	-5.06931	3.99265e-07	3.96254e-06
HSPA2	354.889	-3.78295	0.746327	-5.06875	4.00438e-07	3.97019e-06
CACNB3	328.012	1.83033	0.361446	5.06392	4.10722e-07	4.06806e-06
RFTN1	1908.16	2.71203	0.535646	5.0631	4.12486e-07	4.08349e-06
ANP32B	6762.75	-1.96248	0.387612	-5.06299	4.12735e-07	4.08391e-06
BAG3	348.536	-4.34063	0.857893	-5.05964	4.20054e-07	4.15424e-06
TMEM106A	1073.83	2.79115	0.552181	5.05477	4.30904e-07	4.25941e-06
PCSK5	614.423	-3.10768	0.614868	-5.05423	4.32134e-07	4.26943e-06
GDF15	4708.25	-7.37175	1.45872	-5.05359	4.33589e-07	4.28167e-06
TNNI2	119.594	3.83592	0.759225	5.05241	4.36261e-07	4.30589e-06
THSD7A	202.736	5.2819	1.04551	5.05199	4.37224e-07	4.31325e-06
SHISA7	156.707	-8.51489	1.68653	-5.04877	4.44671e-07	4.38233e-06
LOC101930370	181.861	2.92763	0.579986	5.04776	4.47011e-07	4.401e-06
SFMBT2	1835.97	2.12873	0.4218	5.04678	4.49307e-07	4.42139e-06
STAMBPL1	188.845	3.36133	0.667077	5.03889	4.68238e-07	4.6031e-06
KIAA1524	1363.57	-2.57192	0.510534	-5.0377	4.71168e-07	4.62959e-06
RFC3	1547.48	-2.65409	0.526859	-5.03757	4.7148e-07	4.63036e-06
ITIH4	527.548	2.6516	0.526535	5.03595	4.75491e-07	4.66279e-06
TPCN2	1847.33	1.84146	0.365659	5.03599	4.75386e-07	4.66279e-06
MGAM	217.555	3.4716	0.689716	5.03337	4.81919e-07	4.72114e-06
CAPS	501.49	2.71328	0.539198	5.03208	4.85197e-07	4.75088e-06
F2R	12028	-2.30294	0.457768	-5.03081	4.88408e-07	4.77759e-06
FCHSD1	1166.65	1.72586	0.343423	5.02545	5.02252e-07	4.9033e-06
RASA4CP	138.823	2.96705	0.590541	5.02429	5.05297e-07	4.93058e-06
C1orf116	259.994	-3.28389	0.653671	-5.02376	5.06685e-07	4.94152e-06
ZYX	9922.45	3.36424	0.669676	5.02368	5.06919e-07	4.94152e-06
CDCP1	335.147	3.52568	0.702303	5.02017	5.16251e-07	5.03e-06
MGME1	1192.18	-1.84951	0.368547	-5.01838	5.21081e-07	5.07456e-06
HPGD	1331.84	-4.05986	0.809503	-5.01526	5.29626e-07	5.15524e-06
CEBPD	2308.02	2.59462	0.517561	5.01317	5.3541e-07	5.20897e-06
LTBP1	24389.8	-4.60454	0.918602	-5.01255	5.37137e-07	5.2232e-06
EVA1B	661.401	2.7156	0.542891	5.00211	5.67065e-07	5.50608e-06
TMEM57	2392.02	-1.8091	0.362146	-4.99551	5.86807e-07	5.69217e-06
GSDMD	2981.04	2.14613	0.429757	4.99382	5.91959e-07	5.73369e-06
CKS1B	957.849	-2.20949	0.44251	-4.99309	5.94201e-07	5.74977e-06
GCHFR	256.54	-2.76183	0.553651	-4.98839	6.08834e-07	5.8856e-06
ORAI2	6295.5	3.06565	0.614971	4.98504	6.19484e-07	5.98269e-06
ADGRG3	211.941	5.10157	1.02394	4.98227	6.28435e-07	6.06617e-06
USP12	4156.45	-2.38847	0.479736	-4.97873	6.40041e-07	6.17216e-06
GLYCTK	658.616	2.41333	0.484979	4.97615	6.48616e-07	6.25179e-06
PON2	837.485	-1.88197	0.378213	-4.97594	6.49324e-07	6.25557e-06
PIK3R6	933.353	2.39262	0.481061	4.97364	6.57081e-07	6.32104e-06
GANC	1459.56	1.51374	0.30449	4.9714	6.64722e-07	6.39143e-06
PVR	837.198	-1.95855	0.394133	-4.96925	6.7211e-07	6.45618e-06
ATAD5	2269.92	-2.50454	0.504097	-4.96836	6.75212e-07	6.47652e-06
PAPPA	125.545	-6.56481	1.32131	-4.9684	6.75079e-07	6.47652e-06
CCDC144CP	255.942	-2.44373	0.491894	-4.96799	6.76505e-07	6.48577e-06
NDFIP1	2936.32	-2.20906	0.444714	-4.96738	6.78643e-07	6.50312e-06
INPP4B	1505.58	-2.18169	0.439507	-4.96394	6.90762e-07	6.61282e-06
LRFN1	216.332	3.71831	0.749194	4.96308	6.93856e-07	6.63923e-06
CRIM1	1164.85	3.1802	0.640974	4.96151	6.99485e-07	6.68984e-06
GHRL	127.824	3.50714	0.707058	4.96019	7.04236e-07	6.73202e-06
CLCN2	166.761	-2.82469	0.569523	-4.95975	7.05837e-07	6.74143e-06
USP6	394.196	6.32373	1.27514	4.95923	7.07737e-07	6.75567e-06
RIOK3	6287.12	-2.25892	0.455722	-4.9568	7.16652e-07	6.83746e-06
TPST1	168.687	3.7486	0.756698	4.9539	7.27415e-07	6.93345e-06
KLHL21	2544.87	-1.90042	0.383733	-4.95247	7.32792e-07	6.97796e-06
PADI4	1775.54	3.22327	0.650902	4.95201	7.34517e-07	6.99102e-06
DOLPP1	766.702	-1.53448	0.309931	-4.95105	7.38125e-07	7.02197e-06
RYBP	4786	-2.22964	0.450449	-4.94982	7.42837e-07	7.05999e-06
LYRM7	1565.87	-1.62533	0.328485	-4.94796	7.49946e-07	7.12413e-06
TP53I13	1040.81	2.54041	0.5135	4.94724	7.52727e-07	7.14711e-06
HAUS6	2227.32	-1.86206	0.376559	-4.94493	7.617e-07	7.22188e-06
COL6A3	698.743	4.08322	0.82577	4.94474	7.62463e-07	7.22564e-06
TBKBP1	569.391	3.44001	0.695724	4.94451	7.63358e-07	7.23065e-06
NCAPD3	3270.43	-1.54573	0.31272	-4.94287	7.69818e-07	7.28835e-06
DSC2	777.972	-4.84056	0.979721	-4.94075	7.78212e-07	7.36076e-06
SLC30A1	1747.21	-3.14726	0.637059	-4.94029	7.80056e-07	7.37467e-06
FRRS1	1346.81	-3.06832	0.621107	-4.94008	7.8089e-07	7.37902e-06
IL6R	5392.51	1.74953	0.354171	4.93978	7.82116e-07	7.38707e-06
C9orf9	130.449	3.16365	0.640624	4.93839	7.87711e-07	7.43636e-06
PAG1	3451	2.61323	0.529395	4.93625	7.96398e-07	7.50759e-06
PDE6G	151.361	1.89987	0.385036	4.93427	8.04496e-07	7.58031e-06
TMEM51	230.088	3.21797	0.652675	4.93043	8.20492e-07	7.72734e-06
SLC16A1	2188.61	-3.94563	0.801303	-4.92402	8.47838e-07	7.96589e-06
RPS6KA4	2858.74	2.25284	0.457546	4.92374	8.49039e-07	7.97337e-06
KCNH2	2671.98	-5.62243	1.14236	-4.92176	8.57695e-07	8.047e-06
ACVR1B	950.586	1.86629	0.379233	4.92124	8.59996e-07	8.06476e-06
GRIK4	225.662	-4.90974	0.998049	-4.91934	8.68378e-07	8.1395e-06
ARHGEF1	7168.49	2.36706	0.481495	4.91607	8.82991e-07	8.27254e-06
KCNJ2	668.048	-5.26621	1.07178	-4.9135	8.94645e-07	8.37377e-06
MARCH8	3408.18	-1.57076	0.319714	-4.91302	8.96858e-07	8.38874e-06
TGM2	773.21	-4.75809	0.968476	-4.91296	8.97093e-07	8.38874e-06
ILDR2	115.878	3.60927	0.734726	4.91241	8.99658e-07	8.40874e-06
EFNA1	115.005	4.09186	0.83342	4.90972	9.12046e-07	8.51874e-06
FZD5	695.812	-2.27674	0.463726	-4.90967	9.12291e-07	8.51874e-06
LOC101929709	502.525	2.19076	0.446393	4.9077	9.21499e-07	8.59659e-06
ZNF850	1369.9	-2.24815	0.458156	-4.90695	9.25044e-07	8.62558e-06
PLK1	1151.92	-3.01928	0.615719	-4.90367	9.40605e-07	8.76655e-06
SMIM14	1341.88	1.79739	0.366628	4.90249	9.4631e-07	8.81555e-06
ECE1	3308.72	-2.72205	0.55528	-4.90212	9.48082e-07	8.82373e-06
SMIM15	1422.01	-1.63324	0.333165	-4.90218	9.47772e-07	8.82373e-06
KLF3-AS1	194.243	2.68208	0.547443	4.89929	9.61825e-07	8.94321e-06
SLC6A12	113.307	4.57873	0.934598	4.89915	9.6254e-07	8.94564e-06
RARRES3	433.907	2.39824	0.48975	4.89687	9.73758e-07	9.03713e-06
CLIC4	7935.9	-2.34328	0.478577	-4.89635	9.76337e-07	9.05681e-06
PIK3R5	3485.53	2.95094	0.602696	4.89624	9.76901e-07	9.05778e-06
GHITM	8048.16	-1.90831	0.390118	-4.89162	1.00009e-06	9.26822e-06
GGT1	675.589	2.99469	0.612237	4.89139	1.00127e-06	9.26828e-06
GINS3	429.331	-2.00159	0.409211	-4.89135	1.00148e-06	9.26828e-06
KIF26A	468.423	-4.87149	0.996028	-4.89091	1.00369e-06	9.28435e-06
TPM4	22793.8	1.71981	0.351729	4.8896	1.01043e-06	9.34235e-06
ALOX15	243.403	6.54384	1.33962	4.88486	1.03501e-06	9.54721e-06
SEC62	5700.58	-2.42733	0.496922	-4.88474	1.03565e-06	9.54867e-06
CCDC191	267.206	2.09268	0.428605	4.88254	1.04728e-06	9.64511e-06
IGF2BP3	1445.12	-3.48294	0.713354	-4.88248	1.04757e-06	9.64511e-06
SLC3A2	7625.56	-1.93874	0.397144	-4.8817	1.05177e-06	9.67921e-06
RBM38	4771.38	-3.43053	0.703026	-4.87966	1.06267e-06	9.77044e-06
C1RL	1249.06	1.87115	0.383625	4.87754	1.07415e-06	9.8714e-06
ITGB2-AS1	725.268	3.58418	0.734851	4.87743	1.07479e-06	9.87262e-06
ASB9	161.076	2.82418	0.579146	4.87646	1.08007e-06	9.90733e-06
IGF1R	3025.51	-3.76686	0.772445	-4.87655	1.0796e-06	9.90733e-06
AGPAT2	1546.56	2.44738	0.502056	4.87472	1.08961e-06	9.98556e-06
SP110	1587.89	1.95888	0.401837	4.87481	1.08914e-06	9.98556e-06
NR6A1	359.15	-2.909	0.59755	-4.86821	1.12616e-06	1.03073e-05
RAB3C	102.221	-6.27251	1.28873	-4.86721	1.13187e-06	1.03536e-05
ATPAF1	1168.28	-1.81343	0.372787	-4.86452	1.14734e-06	1.04757e-05
CACNA1C-AS1	216.08	3.00045	0.616802	4.86453	1.14729e-06	1.04757e-05
SPATA6	264.767	-3.06832	0.630933	-4.86314	1.15536e-06	1.0544e-05
PTGIR	1100.68	4.07221	0.838713	4.85531	1.20196e-06	1.09592e-05
UMAD1	495.805	-1.81162	0.37315	-4.85493	1.20429e-06	1.09754e-05
UGCG	1156.32	-2.08727	0.4301	-4.85298	1.2162e-06	1.10788e-05
NADK2	1534.15	-1.61102	0.332004	-4.85241	1.21971e-06	1.11057e-05
TIMP2	3290.36	2.49226	0.513719	4.8514	1.2259e-06	1.11569e-05
COPG2	764.386	1.51359	0.311997	4.85129	1.22662e-06	1.11583e-05
L2HGDH	600.356	-1.94349	0.400799	-4.84904	1.2406e-06	1.12802e-05
HOOK2	453.353	1.94454	0.401072	4.84835	1.24495e-06	1.13146e-05
CLSTN1	3403.36	2.33292	0.48121	4.84804	1.2469e-06	1.13271e-05
GATA1	3146.85	-4.67099	0.964009	-4.84538	1.26371e-06	1.14745e-05
ABLIM3	232.017	-4.86225	1.00359	-4.84488	1.26691e-06	1.14983e-05
KLHL13	227.847	2.27934	0.47048	4.84471	1.26799e-06	1.15028e-05
BUB1B	1787.59	-2.30442	0.475673	-4.84454	1.26903e-06	1.1507e-05
ETS2	9562.63	2.26207	0.467119	4.8426	1.28149e-06	1.16146e-05
KIF20B	2877.26	-2.61192	0.539627	-4.84023	1.2969e-06	1.17435e-05
ZNF609	4978.11	1.87514	0.387453	4.83965	1.30069e-06	1.17724e-05
TMPRSS13	120.58	2.79764	0.578176	4.83873	1.30674e-06	1.18217e-05
GMDS	524.375	1.76337	0.364552	4.83709	1.31752e-06	1.19083e-05
PRCD	145.036	7.24574	1.49874	4.83456	1.33439e-06	1.20553e-05
TNFAIP2	17935	3.06906	0.634864	4.83421	1.33678e-06	1.20659e-05
KRBA1	477.168	2.72638	0.564084	4.8333	1.3429e-06	1.21156e-05
EXOC5	4147.63	-1.89061	0.391219	-4.83261	1.34755e-06	1.21464e-05
ESYT2	9265.99	2.11782	0.438297	4.83194	1.35212e-06	1.21821e-05
ARRB2	6056.02	1.54268	0.319351	4.83066	1.36079e-06	1.22545e-05
HGD	1460.11	-3.1237	0.646685	-4.83033	1.36309e-06	1.22696e-05
RET	131.884	4.3901	0.90917	4.8287	1.37429e-06	1.23536e-05
NEK11	124.116	2.64617	0.548187	4.82712	1.38521e-06	1.24404e-05
TRAPPC6A	775.938	1.86487	0.386557	4.82429	1.40501e-06	1.26068e-05
CLTCL1	311.653	-2.39081	0.49568	-4.82329	1.4121e-06	1.26589e-05
ACAA1	1776.81	1.68339	0.349108	4.82198	1.4214e-06	1.27364e-05
ALAS2	7961.58	-6.64448	1.37823	-4.82102	1.42829e-06	1.27924e-05
PDE2A	397.068	5.0304	1.0435	4.82069	1.4306e-06	1.28073e-05
LY75	640.65	3.3372	0.692515	4.81896	1.44312e-06	1.29018e-05
ZNF711	1105.4	-3.7203	0.772367	-4.81675	1.45916e-06	1.30393e-05
SEC11C	677.457	-1.59196	0.33058	-4.81567	1.46703e-06	1.31037e-05
NSMCE2	835.124	-1.77588	0.368798	-4.81533	1.46957e-06	1.31204e-05
ELANE	4404.99	3.82418	0.794672	4.81228	1.49219e-06	1.33043e-05
LINC00996	158.304	3.7498	0.779555	4.81018	1.50798e-06	1.3439e-05
SCN1B	165.998	3.99954	0.832033	4.80695	1.5325e-06	1.36391e-05
HEMGN	4533.39	-4.96293	1.03293	-4.8047	1.54986e-06	1.37874e-05
MS4A4A	258.547	3.55361	0.739812	4.8034	1.55997e-06	1.38711e-05
PLXNB1	378.942	3.58941	0.747462	4.80213	1.56983e-06	1.39525e-05
TTC21A	199.596	2.59128	0.539891	4.79964	1.58951e-06	1.41147e-05
ACAD11	126.538	1.83933	0.383268	4.79907	1.59404e-06	1.41485e-05
IFI44L	795.53	4.04196	0.842478	4.79771	1.60491e-06	1.42322e-05
PSME4	8859.09	-2.01606	0.420239	-4.79742	1.60725e-06	1.42466e-05
CMBL	582.524	-2.08801	0.435422	-4.79536	1.62382e-06	1.43806e-05
RWDD3	227.132	-1.82232	0.380101	-4.79429	1.63248e-06	1.44508e-05
PKP2	297.053	-4.1774	0.871666	-4.79243	1.64775e-06	1.45663e-05
PPL	277.165	6.08182	1.26919	4.79188	1.65226e-06	1.45997e-05
TREM2	133.718	5.18046	1.08115	4.79165	1.65419e-06	1.46102e-05
USP14	2698.55	-1.79874	0.375459	-4.79078	1.66132e-06	1.46666e-05
NAV2	118.989	2.46688	0.515231	4.78791	1.68531e-06	1.48717e-05
TNFSF12	223.492	3.4953	0.730885	4.78229	1.73309e-06	1.52729e-05
TBX19	128.992	2.4405	0.510706	4.77867	1.76462e-06	1.55368e-05
BSG	9344.23	-1.62538	0.340305	-4.77624	1.78602e-06	1.56973e-05
TRIM26	1653.56	1.57494	0.329739	4.77631	1.78541e-06	1.56973e-05
TRMT5	564.184	-1.79003	0.374861	-4.77517	1.79558e-06	1.57743e-05
ZNF737	466.164	1.99689	0.418201	4.77496	1.79743e-06	1.57835e-05
C9orf91	964.305	2.06746	0.432999	4.77474	1.7994e-06	1.57938e-05
PXYLP1	211.051	2.78396	0.583581	4.77048	1.83785e-06	1.61169e-05
SALL2	638.076	-4.04347	0.847675	-4.77007	1.84161e-06	1.61355e-05
SNHG15	1504.96	1.81086	0.379641	4.76993	1.84291e-06	1.61398e-05
MPZ	116.315	2.21444	0.464293	4.76949	1.84696e-06	1.6168e-05
HIST1H2AB	1564.65	-2.98406	0.625688	-4.76924	1.84918e-06	1.61803e-05
CPEB2	1317.52	-1.69339	0.355103	-4.76874	1.85381e-06	1.62065e-05
RYR2	115.622	-6.09116	1.27749	-4.76806	1.8601e-06	1.62542e-05
RBM41	1481.23	-1.71198	0.359089	-4.76756	1.86466e-06	1.62869e-05
CLEC3B	164.127	4.50721	0.945698	4.76601	1.87912e-06	1.63987e-05
CKAP2	3083.59	-2.40371	0.504505	-4.7645	1.89326e-06	1.65075e-05
SEPT1	299.666	3.03662	0.637432	4.76383	1.89949e-06	1.65472e-05
AARS	7176.62	-2.19454	0.460834	-4.76211	1.91576e-06	1.66816e-05
LINC00926	419.054	4.14919	0.871406	4.76149	1.92167e-06	1.67257e-05
TSC22D3	13389.5	4.29474	0.902171	4.76045	1.93161e-06	1.68047e-05
BORA	739.373	-2.24907	0.472677	-4.75816	1.9537e-06	1.69894e-05
SERPINE1	869.496	3.15733	0.663816	4.75634	1.97139e-06	1.71207e-05
TIMM21	517.687	-1.74303	0.366535	-4.75544	1.98016e-06	1.71817e-05
NOTCH2NL	4901.98	1.68509	0.354652	4.75139	2.02023e-06	1.75139e-05
USP40	1135.48	1.60368	0.337596	4.75029	2.03129e-06	1.76021e-05
STEAP4	1131.46	-4.94634	1.04139	-4.74975	2.03671e-06	1.76414e-05
EFHD2	5580.39	2.61295	0.55019	4.74917	2.0425e-06	1.76838e-05
METAP2	4909.23	-2.0137	0.424364	-4.74522	2.08284e-06	1.80093e-05
MFAP3L	2526.7	-3.26609	0.688712	-4.74232	2.11287e-06	1.8261e-05
SGSM3	2758.75	1.81003	0.381726	4.7417	2.1193e-06	1.83085e-05
ZNF521	1871	2.79887	0.590355	4.74101	2.1266e-06	1.83635e-05
RILPL2	4198.29	2.20562	0.46545	4.73867	2.15123e-06	1.85681e-05
RASSF3	3590.35	1.95745	0.413137	4.73802	2.15813e-06	1.86195e-05
SPDL1	777.395	-2.32898	0.491621	-4.73734	2.16537e-06	1.86738e-05
ZNF93	286.961	1.86522	0.393919	4.73505	2.19006e-06	1.88621e-05
CENPU	2533.05	-2.46765	0.521175	-4.73479	2.19286e-06	1.88779e-05
KIF18A	1283.43	-3.24523	0.685562	-4.73368	2.2049e-06	1.89733e-05
SOWAHD	120.949	3.88885	0.822737	4.72672	2.2817e-06	1.96016e-05
SSC5D	206.393	5.62671	1.19059	4.72597	2.29024e-06	1.96562e-05
PPP1R9A	150.494	-4.127	0.873695	-4.72362	2.31684e-06	1.98672e-05
FAAH	713.329	2.76258	0.585007	4.72231	2.33185e-06	1.99873e-05
ALOX12	344.301	-4.10744	0.869882	-4.72184	2.33725e-06	2.00249e-05
DOK1	2103.99	1.95103	0.4134	4.71947	2.36456e-06	2.02501e-05
ARRDC5	155.583	4.15741	0.880986	4.71904	2.36957e-06	2.02842e-05
PNKD	2927.2	2.27841	0.482878	4.71839	2.37715e-06	2.03403e-05
RNASE2	2205.89	3.07463	0.651738	4.71759	2.38654e-06	2.04029e-05
SAP25	530.759	3.52238	0.746639	4.71765	2.38585e-06	2.04029e-05
MRPL35	1116.87	-1.69222	0.358876	-4.71534	2.41303e-06	2.06115e-05
SNAI3	206.803	3.67212	0.778867	4.71469	2.42079e-06	2.06689e-05
UBN2	3402.78	-1.94377	0.412296	-4.7145	2.42303e-06	2.0679e-05
IL6ST	10033.7	-3.02472	0.64173	-4.71339	2.43633e-06	2.07836e-05
HPRT1	1289.28	-1.97661	0.419696	-4.70962	2.4818e-06	2.11623e-05
MYH9	69919.7	2.11095	0.448267	4.70915	2.48757e-06	2.12024e-05
MFAP4	110.466	3.55003	0.754392	4.70582	2.5285e-06	2.15233e-05
RHOH	820.26	2.67119	0.568516	4.69853	2.62038e-06	2.22862e-05
RSC1A1	467.058	-2.3426	0.498733	-4.69711	2.6387e-06	2.24323e-05
PLEKHA1	303.572	-1.65397	0.352222	-4.69581	2.65555e-06	2.25562e-05
HES1	455.266	-5.19591	1.10661	-4.69533	2.66172e-06	2.25989e-05
SELP	9140.03	-3.83046	0.816017	-4.6941	2.67787e-06	2.27262e-05
TMEM91	704.92	2.53313	0.539667	4.69388	2.68065e-06	2.274e-05
LOC102606465	166.517	2.03423	0.433454	4.69306	2.69152e-06	2.28028e-05
TTK	1393.25	-3.61891	0.771117	-4.69308	2.69126e-06	2.28028e-05
MXRA7	343.058	3.1225	0.665681	4.69069	2.72284e-06	2.30089e-05
CDC45	1060.67	-1.51238	0.322516	-4.68931	2.74128e-06	2.31549e-05
PI4K2A	1381.21	-2.54918	0.543671	-4.68882	2.7478e-06	2.32e-05
MYLK4	469.51	3.02869	0.646139	4.68736	2.76747e-06	2.33431e-05
SLC35D3	454.071	-4.67424	0.997231	-4.68721	2.76948e-06	2.33431e-05
XKR8	379.693	1.82999	0.390417	4.68726	2.76888e-06	2.33431e-05
CERCAM	344.59	2.73023	0.582795	4.68472	2.80338e-06	2.36087e-05
B3GALT4	320.474	2.00927	0.429035	4.68323	2.82383e-06	2.37505e-05
S100Z	374.557	3.07457	0.656691	4.68192	2.84206e-06	2.38936e-05
PELI2	3402.42	-3.37047	0.720015	-4.68111	2.85325e-06	2.39775e-05
RAD51AP1	1037.38	-2.68385	0.573393	-4.68065	2.85963e-06	2.40107e-05
NSUN5P2	474.24	2.46547	0.526882	4.67936	2.87765e-06	2.4135e-05
LOC642852	605.79	1.55903	0.333211	4.6788	2.88555e-06	2.41872e-05
PRELID3B	1316.41	-2.44484	0.523534	-4.66988	3.01382e-06	2.52409e-05
LINC00152	1768.89	-2.20607	0.472642	-4.66752	3.04854e-06	2.55208e-05
CASP8	2890.28	1.95264	0.418757	4.66295	3.11704e-06	2.60289e-05
PKN3	865.749	1.85151	0.397155	4.66193	3.13262e-06	2.61471e-05
JMJD7	195.882	1.90807	0.409405	4.66059	3.15307e-06	2.62844e-05
PLCD3	171.723	2.66599	0.572086	4.66012	3.1602e-06	2.63106e-05
VAV3	3856.92	2.30616	0.495429	4.65488	3.24162e-06	2.69745e-05
TPK1	518.186	2.54062	0.546381	4.6499	3.32089e-06	2.75902e-05
ZNRF3	150.843	-1.8201	0.391448	-4.64967	3.32469e-06	2.76101e-05
EMC10	2923.51	1.72013	0.370203	4.64645	3.37691e-06	2.79967e-05
HAVCR2	1046.35	2.65002	0.570326	4.64651	3.37602e-06	2.79967e-05
BTN3A2	2197.16	1.95951	0.421742	4.64624	3.3804e-06	2.80139e-05
DNAJC4	895.691	1.74513	0.375789	4.64391	3.41874e-06	2.83079e-05
ANKRD13D	4038.09	3.03427	0.653471	4.64331	3.42866e-06	2.83781e-05
CD83	10531.3	3.09185	0.666037	4.64216	3.44782e-06	2.85008e-05
TTC7A	6314.89	2.58702	0.557361	4.64156	3.45795e-06	2.85726e-05
THAP5	1034.23	-2.19999	0.47438	-4.63762	3.52448e-06	2.90858e-05
YPEL4	541.818	-4.63498	0.999484	-4.63738	3.52855e-06	2.91072e-05
HIST1H3G	3451.47	-3.20483	0.691317	-4.63583	3.55505e-06	2.93136e-05
HHEX	1747.31	1.5541	0.335326	4.63458	3.57666e-06	2.94794e-05
FOPNL	2281.29	-2.4945	0.538623	-4.63126	3.63442e-06	2.9943e-05
PLEKHA8	1203.63	-3.07909	0.665093	-4.62956	3.66444e-06	3.01777e-05
SERPING1	829.167	2.00597	0.433314	4.62936	3.66798e-06	3.01943e-05
HIST1H3H	6053.57	-2.44046	0.527344	-4.62782	3.69527e-06	3.03936e-05
IFFO1	1464.15	2.13156	0.460743	4.62636	3.72147e-06	3.05964e-05
RFXAP	330.245	-2.51538	0.54381	-4.62548	3.73734e-06	3.0714e-05
EMP2	170.424	-5.1757	1.11911	-4.62485	3.74878e-06	3.07953e-05
ANKMY1	732.728	2.29246	0.495862	4.62319	3.77879e-06	3.1016e-05
JAKMIP2	313.171	-3.42094	0.740177	-4.62178	3.80454e-06	3.11884e-05
WBP5	1503.69	-3.14797	0.681917	-4.61635	3.90549e-06	3.19893e-05
BIN2	9795.46	1.67436	0.362736	4.61591	3.91379e-06	3.20441e-05
NOTCH2	18555.2	1.83979	0.398837	4.6129	3.97088e-06	3.2498e-05
RIN3	3040.46	1.94352	0.421399	4.61206	3.98692e-06	3.26158e-05
TMEM204	137.877	5.15752	1.11883	4.60974	4.03172e-06	3.29686e-05
TSPAN14	4603.16	-1.75996	0.381841	-4.60914	4.0433e-06	3.30496e-05
DUSP6	7058.2	3.14954	0.683372	4.60883	4.04945e-06	3.30811e-05
RNF166	2604.94	2.13627	0.463522	4.60877	4.05051e-06	3.30811e-05
TBXA2R	393.764	2.14159	0.46474	4.60815	4.06264e-06	3.31527e-05
TCN2	525.461	3.64096	0.790462	4.60611	4.10271e-06	3.34659e-05
FGD3	3145.48	2.10368	0.45681	4.60517	4.12138e-06	3.35904e-05
ERV3-1	844.7	1.86738	0.405614	4.60383	4.14786e-06	3.37898e-05
[truncated: 1,150 more rows]

## Sheet: inv(16)_vs_Mega
Supplementary Table S1c. Differentially expressed genes between inv(16) AML blasts and normal megakaryocytes.
genes	baseMean	log2FoldChange	lfcSE	stat	pvalue	padj
MPO	104218	13.5844	0.529749	25.643	5.05473e-145	1.03809e-140
CSF3R	12308	9.04199	0.430324	21.0121	5.08688e-98	5.22347e-94
PRKAR2B	11672.8	-8.73782	0.421031	-20.7534	1.14281e-95	7.24801e-92
RAB3IP	1006.91	-6.17952	0.297906	-20.7432	1.4117e-95	7.24801e-92
RECK	636.742	-7.55697	0.369642	-20.444	6.78878e-93	2.78842e-89
ITGB7	1583.95	8.78441	0.441024	19.9182	2.82905e-88	9.68337e-85
BAALC	1983.97	7.58336	0.38698	19.5963	1.66422e-85	4.27226e-82
PBX1	2651.46	-10.3548	0.52829	-19.6006	1.52888e-85	4.27226e-82
HVCN1	1177.21	7.88732	0.405154	19.4675	2.07193e-84	4.72791e-81
EPHB6	1072.97	7.92157	0.407842	19.4231	4.91906e-84	1.01023e-80
DNM3	6587.87	-7.89742	0.409461	-19.2874	6.85753e-83	1.2803e-79
AHNAK	108869	7.9843	0.419041	19.0537	6.1174e-81	1.04694e-77
CDC42BPA	2875.9	-11.2998	0.594903	-18.9943	1.90023e-80	3.00193e-77
C6orf25	2708.79	-8.54332	0.450768	-18.9528	4.18553e-80	6.13987e-77
ICAM3	5465.83	7.15513	0.377755	18.9412	5.2177e-80	7.14373e-77
TMTC2	1155.69	8.09508	0.430608	18.7992	7.66959e-79	9.8444e-76
PROS1	5797.64	-13.1326	0.701032	-18.7333	2.65117e-78	3.20277e-75
LIMS1	16543.2	-4.32226	0.231535	-18.6678	9.0445e-78	1.03193e-74
PRKCH	1628.75	6.48337	0.348687	18.5937	3.61525e-77	3.90771e-74
ALDH1A1	2877.32	-8.28471	0.446269	-18.5644	6.24201e-77	6.4096e-74
ARHGEF18	4384.99	3.01196	0.162418	18.5445	9.04085e-77	8.84153e-74
UGGT2	1013.62	-8.47682	0.458787	-18.4766	3.18587e-76	2.97401e-73
ITGA2B	34843.7	-8.1326	0.441806	-18.4076	1.1412e-75	1.01899e-72
GAS7	7275.78	8.59271	0.467724	18.3714	2.22795e-75	1.90648e-72
PF4	14589.2	-13.6221	0.751092	-18.1364	1.64513e-73	1.35144e-70
OAF	769.627	5.27602	0.292529	18.0359	1.01803e-72	8.04123e-70
DHRS3	447.617	8.24233	0.460799	17.887	1.48785e-71	1.13171e-68
CD38	2396.28	9.82334	0.549984	17.8611	2.36772e-71	1.73663e-68
SLC44A1	17653.1	-5.37343	0.301913	-17.798	7.3295e-71	5.19055e-68
PDE5A	4059.43	-12.454	0.699972	-17.7921	8.13591e-71	5.56957e-68
LAIR1	3916.78	7.81645	0.44008	17.7614	1.40572e-70	9.31264e-68
ANXA1	19518.6	9.42729	0.532238	17.7126	3.355e-70	2.15318e-67
SLC9A9	2464.44	-8.42001	0.476776	-17.6603	8.47611e-70	5.27497e-67
MED12L	9560.26	-7.10588	0.403911	-17.5927	2.8023e-69	1.69267e-66
ANXA6	5542.6	6.40821	0.364483	17.5817	3.40352e-69	1.99709e-66
PCYT1B	1300.32	-10.9604	0.623558	-17.5772	3.68597e-69	2.10274e-66
TBC1D2	1416.23	5.12611	0.29199	17.5558	5.36967e-69	2.98046e-66
BNIP3	683.024	-5.25911	0.29996	-17.5327	8.05805e-69	4.35495e-66
ELOVL7	3303.02	-11.6731	0.666769	-17.5069	1.26889e-68	6.68187e-66
RGS10	3764.3	-5.11805	0.293311	-17.4492	3.48817e-68	1.74723e-65
SYNGR1	1396.44	7.51083	0.430408	17.4505	3.41226e-68	1.74723e-65
SORL1	15282.7	9.10858	0.526289	17.3072	4.15363e-67	2.03103e-64
CMTM5	2392.95	-12.2574	0.717776	-17.0768	2.20734e-65	1.05424e-62
DNMT3B	1793.07	-6.24072	0.365729	-17.0638	2.75967e-65	1.28808e-62
DNAJC6	3142.13	-9.74679	0.576399	-16.9098	3.81088e-64	1.7392e-61
PLCD1	234.178	4.76731	0.285487	16.6988	1.33645e-62	5.96665e-60
ARHGAP6	3061.05	-14.1974	0.853061	-16.6429	3.4079e-62	1.48911e-59
NFIB	2434.13	-12.9395	0.782671	-16.5324	2.1432e-61	9.16975e-59
GP5	1338.61	-10.9872	0.665188	-16.5175	2.7466e-61	1.15116e-58
C2orf88	4357.86	-11.7045	0.711098	-16.4598	7.13223e-61	2.92949e-58
TJP2	5215.35	-5.48473	0.334519	-16.3959	2.04681e-60	8.24222e-58
ITGB3	51995.2	-12.318	0.757638	-16.2584	1.9486e-59	7.69583e-57
ABCA5	800.109	-7.04273	0.434812	-16.1972	5.27847e-59	2.04536e-56
STON1	334.642	-6.56623	0.405719	-16.1842	6.52315e-59	2.48085e-56
CEBPA	3520.54	9.16229	0.567498	16.1451	1.2299e-58	4.52937e-56
TRAF5	1331.13	7.06618	0.437675	16.1448	1.23506e-58	4.52937e-56
EMILIN2	8074.88	4.3878	0.272798	16.0844	3.28035e-58	1.1819e-55
F2R	12028	-6.58967	0.410779	-16.0419	6.51394e-58	2.3065e-55
MEG3	3534.8	-11.5541	0.721953	-16.0039	1.19945e-57	4.17509e-55
LY6G6F	1929.52	-12.8329	0.80212	-15.9987	1.30406e-57	4.46357e-55
IL6R	5392.51	5.0967	0.320754	15.8897	7.46346e-57	2.51274e-54
TUBB1	6534.78	-11.2442	0.71076	-15.8199	2.26711e-56	7.5096e-54
GNAZ	1580.35	-11.0459	0.698844	-15.8059	2.83337e-56	9.23633e-54
RUNX2	1731.52	9.65934	0.614964	15.7072	1.351e-55	4.33524e-53
NAAA	1595.9	5.38611	0.343447	15.6825	1.99206e-55	6.29398e-53
PKHD1L1	9888.47	-15.521	0.993759	-15.6185	5.4496e-55	1.69573e-52
TPM1	3165.83	-4.85574	0.31093	-15.6168	5.59505e-55	1.71501e-52
NDRG1	3558.61	4.70996	0.301828	15.6048	6.75106e-55	2.03892e-52
CD44	20715.2	6.72316	0.431445	15.5829	9.51658e-55	2.83249e-52
PKIA	457.084	-8.37156	0.537733	-15.5682	1.19636e-54	3.50994e-52
INPP4B	1505.58	-6.13073	0.394051	-15.5582	1.39993e-54	4.04936e-52
TNS3	3920.25	6.50099	0.418471	15.5351	2.00748e-54	5.72605e-52
FADS1	9598.84	-3.96517	0.255721	-15.5058	3.16866e-54	8.91435e-52
GP6	1167.74	-8.25275	0.53259	-15.4955	3.72089e-54	1.03265e-51
XK	3604.76	-9.01973	0.584848	-15.4223	1.15829e-53	3.1717e-51
MOB3B	726.856	6.78486	0.442517	15.3324	4.6437e-53	1.25484e-50
BAG2	341.706	-5.52871	0.361921	-15.276	1.10492e-52	2.94699e-50
RGS6	2111.66	-11.1019	0.726876	-15.2735	1.14866e-52	3.02436e-50
CLCN4	4961.58	-10.4697	0.687763	-15.2228	2.49454e-52	6.48485e-50
SH3BGRL2	1959.74	-7.41698	0.48801	-15.1984	3.62321e-52	9.30124e-50
HMGCS1	8167.8	-4.37352	0.288174	-15.1767	5.04804e-52	1.2799e-49
AASS	754.346	-7.78048	0.514839	-15.1124	1.34076e-51	3.35795e-49
C1orf186	1735.05	11.8591	0.785648	15.0946	1.75651e-51	4.34621e-49
CYB561	714.676	6.33	0.421346	15.0233	5.16891e-51	1.26374e-48
KALRN	2852.59	-10.9386	0.733029	-14.9224	2.35487e-50	5.68963e-48
RAB44	1889.07	8.63632	0.579101	14.9133	2.69924e-50	6.44585e-48
C8orf88	465.887	-7.80015	0.525492	-14.8435	7.66205e-50	1.80868e-47
IL12RB1	354.225	5.33309	0.361614	14.748	3.16856e-49	7.39463e-47
PBK	493.544	-5.81045	0.394577	-14.7258	4.40477e-49	1.01641e-46
RHAG	7045.59	-11.6756	0.793571	-14.7128	5.33919e-49	1.21834e-46
CD53	9156.28	7.03363	0.479377	14.6724	9.68262e-49	2.18519e-46
LANCL3	339.006	-5.99145	0.408565	-14.6646	1.08635e-48	2.42504e-46
LILRA2	1670.11	7.77863	0.530731	14.6564	1.22513e-48	2.70544e-46
CCDC149	718.603	7.4675	0.512744	14.5638	4.77301e-48	1.0428e-45
BANK1	1498.69	-6.8593	0.471904	-14.5354	7.23141e-48	1.56328e-45
SLC22A17	1365.62	-10.3056	0.710983	-14.4948	1.3064e-47	2.79473e-45
CXorf21	1115.74	7.17331	0.496295	14.4537	2.37514e-47	5.0287e-45
AIM1	3427.8	8.20962	0.56904	14.4271	3.49322e-47	7.32043e-45
PLD4	1455.95	8.89725	0.620227	14.3452	1.14251e-46	2.37008e-44
LAPTM4B	3905.17	-6.2524	0.435916	-14.3431	1.17648e-46	2.41613e-44
TIMP3	7594.21	-8.79249	0.613734	-14.3262	1.50074e-46	3.05156e-44
AK5	1135.05	9.31912	0.651388	14.3066	1.99136e-46	4.00947e-44
MSMO1	1718.7	-4.69561	0.329952	-14.2312	5.86641e-46	1.16969e-43
GLIPR1	7573.69	8.04788	0.568273	14.162	1.57492e-45	3.11002e-43
CYTH4	3703.41	5.07312	0.35927	14.1206	2.83386e-45	5.54275e-43
SERPINB8	1452.68	8.01132	0.567585	14.1147	3.08144e-45	5.97015e-43
CYBA	6720.03	5.32176	0.377097	14.1124	3.184e-45	6.1112e-43
MEGF10	539.237	7.05084	0.500646	14.0835	4.79763e-45	9.12304e-43
CNN3	953.992	-8.71543	0.618962	-14.0807	4.99061e-45	9.40294e-43
PRKCE	697.994	5.24164	0.372474	14.0725	5.60694e-45	1.04682e-42
TOM1L1	397.201	-10.1924	0.724524	-14.0677	6.00123e-45	1.11034e-42
PTGER3	1066.7	-12.0387	0.858191	-14.028	1.05145e-44	1.928e-42
PLCB1	1743.46	5.43272	0.387815	14.0085	1.38226e-44	2.51216e-42
FLT3	4195.03	10.5317	0.752364	13.9981	1.59995e-44	2.8823e-42
CLEC1B	2332.04	-9.31881	0.66655	-13.9807	2.04553e-44	3.65296e-42
SLAIN1	535.821	-6.80971	0.48919	-13.9204	4.76411e-44	8.43453e-42
CECR1	6496.88	6.05405	0.435105	13.914	5.20863e-44	9.14271e-42
RCSD1	8367.87	7.65611	0.550675	13.9031	6.06268e-44	1.05516e-41
ALOX5	3483.67	8.94441	0.643956	13.8898	7.30542e-44	1.26077e-41
SMIM14	1341.88	4.75442	0.342737	13.8719	9.3723e-44	1.60399e-41
ADAM28	2113.66	7.51096	0.541933	13.8596	1.1134e-43	1.87426e-41
FKBP1B	299.139	-4.52331	0.326354	-13.8601	1.10504e-43	1.87426e-41
SULF2	5436	8.91527	0.644748	13.8275	1.73892e-43	2.90343e-41
JMY	2259.42	-5.41377	0.391599	-13.8248	1.80656e-43	2.99204e-41
CEBPD	2308.02	7.15546	0.518365	13.8039	2.41473e-43	3.9673e-41
HAAO	359.495	4.96974	0.360308	13.793	2.80726e-43	4.57562e-41
SFMBT2	1835.97	5.2922	0.384125	13.7773	3.49177e-43	5.6465e-41
CMAS	2922.62	-3.61036	0.263139	-13.7204	7.66599e-43	1.22997e-40
HGF	1207.91	11.4135	0.832666	13.7071	9.20229e-43	1.46502e-40
GCLM	2168.97	-4.53705	0.332026	-13.6647	1.64869e-42	2.60456e-40
TIMM8A	636.579	-2.94697	0.216064	-13.6393	2.33717e-42	3.66401e-40
TRPC6	1957.07	-13.5182	0.991652	-13.632	2.58311e-42	4.01889e-40
CFD	2597.15	6.6507	0.488158	13.6241	2.8809e-42	4.4485e-40
MTHFD2	6290.7	-3.5815	0.262907	-13.6227	2.93637e-42	4.50031e-40
SCML1	445.647	-9.10326	0.669062	-13.606	3.6889e-42	5.61178e-40
PLOD2	834.368	-9.65985	0.71302	-13.5478	8.16448e-42	1.2329e-39
GFI1	1217.26	8.30036	0.612777	13.5455	8.4259e-42	1.26309e-39
PPBP	27180.9	-10.6867	0.789022	-13.5443	8.56716e-42	1.27495e-39
RHBDF1	200.46	6.89359	0.509535	13.5292	1.05213e-41	1.55451e-39
SLC40A1	8559.94	-6.9796	0.516795	-13.5056	1.45013e-41	2.12724e-39
PXN	2630.83	6.43807	0.477653	13.4785	2.09221e-41	3.04735e-39
MAGI2-AS3	765.071	-10.6169	0.788769	-13.4601	2.6857e-41	3.88425e-39
TTC39B	673.958	-5.77218	0.429045	-13.4535	2.93462e-41	4.21457e-39
DPPA4	998.53	-8.89433	0.661897	-13.4376	3.63919e-41	5.19014e-39
CALD1	1681.55	-11.2116	0.834742	-13.4312	3.96837e-41	5.62058e-39
CLU	4533.37	-6.2544	0.465811	-13.4269	4.20689e-41	5.9176e-39
MYCT1	2069.71	-13.9851	1.045	-13.3828	7.62179e-41	1.06482e-38
MZB1	785.51	8.46622	0.632821	13.3785	8.07196e-41	1.12009e-38
ITGB2	24747.3	6.58825	0.493115	13.3605	1.0292e-40	1.41857e-38
PTPRCAP	1082.18	4.33414	0.324758	13.3457	1.25417e-40	1.71712e-38
ADAM8	5728.61	8.97324	0.674751	13.2986	2.35854e-40	3.20777e-38
ADGRE5	7494.41	3.92208	0.295002	13.2951	2.47085e-40	3.33841e-38
ARHGEF40	3022.28	5.21124	0.39284	13.2656	3.66656e-40	4.92158e-38
ARAP2	2670.16	5.42976	0.410077	13.2408	5.09759e-40	6.798e-38
AZU1	4319.05	11.3562	0.858468	13.2285	6.00808e-40	7.96051e-38
PTPN12	3887.71	-3.28118	0.248084	-13.2261	6.20439e-40	8.16793e-38
HGD	1460.11	-7.71381	0.5833	-13.2244	6.3411e-40	8.29473e-38
FAT4	459.167	-9.6292	0.72835	-13.2206	6.67549e-40	8.67687e-38
AUTS2	654.357	5.32009	0.40273	13.21	7.67768e-40	9.91676e-38
PRAM1	2578.34	9.43737	0.715003	13.1991	8.88259e-40	1.14014e-37
BIRC5	1925.85	-2.64744	0.200852	-13.181	1.12825e-39	1.43918e-37
TSPYL5	506.254	-6.15354	0.46747	-13.1635	1.42318e-39	1.80419e-37
SLC2A5	929.899	8.61977	0.655356	13.1528	1.63964e-39	2.06585e-37
NLRP1	4907.93	7.58695	0.577123	13.1461	1.79068e-39	2.24239e-37
TCTN1	237.24	2.75832	0.209887	13.142	1.89282e-39	2.35593e-37
RHPN1	1252.35	9.30221	0.709592	13.1092	2.91471e-39	3.60599e-37
TTC24	295.565	8.26158	0.631136	13.09	3.75506e-39	4.61783e-37
ARHGAP26	4684.68	5.37561	0.412204	13.0411	7.13808e-39	8.72587e-37
SNCA	2743.53	-3.23018	0.24781	-13.0349	7.74528e-39	9.41212e-37
SERPINE2	2090.39	-6.23973	0.479056	-13.0251	8.81282e-39	1.06464e-36
FGD2	2778.12	9.52571	0.733043	12.9948	1.31029e-38	1.57364e-36
IGSF3	345.165	-6.92387	0.532946	-12.9917	1.36381e-38	1.62841e-36
OAS1	1107.98	7.19263	0.553893	12.9856	1.47683e-38	1.75316e-36
ASNS	2376	-3.51039	0.270901	-12.9582	2.11157e-38	2.49226e-36
MEGF6	2386.16	7.48539	0.57775	12.9561	2.16992e-38	2.5465e-36
SYTL4	2322.66	-9.79644	0.756415	-12.9512	2.31458e-38	2.70082e-36
ADRA2A	997.717	-8.70402	0.672282	-12.947	2.44412e-38	2.83587e-36
APLP2	30407	2.35418	0.182993	12.8648	7.0992e-38	8.1908e-36
RAB3D	3303.48	5.18395	0.403225	12.8562	7.93608e-38	9.10521e-36
IRF8	4953.29	7.54363	0.586823	12.855	8.05988e-38	9.19587e-36
PRSS57	4462.32	5.9171	0.460508	12.8491	8.70543e-38	9.87753e-36
CARD11	641.155	7.55243	0.588724	12.8285	1.13593e-37	1.28179e-35
CTTNBP2	1903.31	-13.9232	1.08563	-12.825	1.18743e-37	1.33258e-35
SDPR	10963.9	-9.47599	0.739309	-12.8174	1.31073e-37	1.46296e-35
DENND5A	6629.52	2.92735	0.229115	12.7768	2.21015e-37	2.4535e-35
DEPTOR	891.396	5.59221	0.438023	12.7669	2.50816e-37	2.76936e-35
OAS2	2124.6	7.38081	0.578357	12.7617	2.68315e-37	2.94673e-35
SIRPB2	1259.81	6.77989	0.531362	12.7595	2.76129e-37	3.01642e-35
GBP1	1341.11	8.63279	0.677627	12.7397	3.55584e-37	3.86382e-35
CR1L	1053.26	-11.0763	0.86956	-12.7378	3.64616e-37	3.94112e-35
NKG7	339.839	7.44193	0.58553	12.7097	5.22089e-37	5.61369e-35
GAB2	4419.9	3.6835	0.290053	12.6994	5.96032e-37	6.37537e-35
TRPC1	212.402	-7.5156	0.593145	-12.6708	8.58664e-37	9.13699e-35
SASH3	4976.9	4.55328	0.359904	12.6514	1.09915e-36	1.16357e-34
ERG	2444.13	6.97548	0.551977	12.6373	1.31539e-36	1.38534e-34
SEL1L3	3319.03	-5.20343	0.411786	-12.6362	1.33281e-36	1.39653e-34
GSAP	3263.81	-3.61025	0.285877	-12.6287	1.46707e-36	1.5294e-34
RPL3	66859.8	1.60683	0.127693	12.5835	2.60269e-36	2.69957e-34
PDE3A	2314.54	-8.853	0.704112	-12.5733	2.96138e-36	3.05617e-34
LRRC25	2199.16	7.37431	0.587348	12.5553	3.71993e-36	3.81981e-34
FKBP10	269.978	-9.46914	0.754299	-12.5536	3.79976e-36	3.88237e-34
CLIP3	458.732	7.18879	0.573783	12.5288	5.19584e-36	5.2565e-34
EMP1	2941.91	8.4	0.671006	12.5185	5.91244e-36	5.95215e-34
CYP51A1	6666.03	-3.63269	0.290199	-12.5179	5.95672e-36	5.96747e-34
LIPH	613.691	-10.657	0.851921	-12.5093	6.63852e-36	6.61821e-34
CTR9	6536.97	-3.31157	0.265016	-12.4957	7.87651e-36	7.81448e-34
GBP2	6123.95	6.33355	0.507657	12.476	1.00874e-35	9.95987e-34
VIM	70757.5	4.87189	0.39116	12.455	1.31423e-35	1.29141e-33
SLC27A3	1092.6	3.76747	0.302604	12.4502	1.39501e-35	1.36426e-33
IGLL1	3286.92	10.4996	0.845363	12.4203	2.02871e-35	1.97458e-33
TRAF3IP3	2220.49	5.57008	0.449	12.4055	2.4396e-35	2.3633e-33
LRRC32	1294.82	-11.3955	0.920167	-12.3842	3.182e-35	3.06802e-33
FAM92A1	219.426	-7.21319	0.58255	-12.3821	3.26675e-35	3.13501e-33
IFT122	1170.52	2.68394	0.217322	12.35	4.86959e-35	4.65147e-33
PSAT1	1324.57	-8.43289	0.684011	-12.3286	6.35603e-35	6.04323e-33
DLK1	632.115	-10.4501	0.847664	-12.3282	6.38901e-35	6.0466e-33
HHAT	232.92	4.3828	0.355529	12.3275	6.438e-35	6.06501e-33
CFH	503.346	-6.94073	0.564349	-12.2986	9.21107e-35	8.6378e-33
LY6G6D	699.578	-11.8237	0.964212	-12.2626	1.43881e-34	1.34313e-32
UBE2C	2179.51	-4.50711	0.367839	-12.2529	1.62014e-34	1.50556e-32
SMAD3	1722.9	4.03784	0.329579	12.2515	1.64887e-34	1.52535e-32
GNB5	2094.36	-4.42272	0.361226	-12.2436	1.81698e-34	1.67333e-32
DAAM1	5464.78	-4.23432	0.34631	-12.227	2.23116e-34	2.0456e-32
AMHR2	213.297	-7.7956	0.637716	-12.2242	2.3072e-34	2.10591e-32
CSF1R	5569.85	6.82127	0.559006	12.2025	3.01397e-34	2.73884e-32
PHYHD1	105.712	6.63015	0.544217	12.1829	3.83371e-34	3.46841e-32
GIMAP8	1253.43	8.56609	0.704094	12.1661	4.70933e-34	4.24191e-32
FNBP1L	2507.65	-3.71398	0.305338	-12.1635	4.86273e-34	4.36096e-32
SYTL1	1247.16	4.57752	0.37691	12.1449	6.10831e-34	5.45419e-32
MYEF2	1040.39	-7.44915	0.613493	-12.1422	6.31016e-34	5.61004e-32
TSPAN32	2697.73	-3.81398	0.314282	-12.1355	6.8452e-34	6.05947e-32
SQLE	6095.74	-4.3656	0.35982	-12.1327	7.08471e-34	6.24458e-32
MYL4	997.467	-8.05066	0.664074	-12.1231	7.96453e-34	6.99007e-32
SHF	242.469	4.575	0.378223	12.096	1.10822e-33	9.68494e-32
C6orf223	1693.92	-10.4809	0.866646	-12.0936	1.14114e-33	9.93031e-32
UNC13B	522.333	-6.12532	0.506962	-12.0824	1.30839e-33	1.13378e-31
FAXDC2	2591.32	-5.18527	0.429606	-12.0698	1.5244e-33	1.31541e-31
SLC31A2	1397.22	5.83268	0.485455	12.0149	2.96803e-33	2.5504e-31
WASF3	590.679	-9.54648	0.794975	-12.0085	3.20502e-33	2.74256e-31
EIF5A2	219.819	-6.97332	0.581308	-11.9959	3.73328e-33	3.18134e-31
CASP1	4042.94	6.48386	0.540594	11.994	3.82174e-33	3.24327e-31
AKR1C3	1012.65	7.14328	0.596557	11.9742	4.85253e-33	4.10109e-31
PDLIM2	743.262	4.92246	0.411317	11.9676	5.25397e-33	4.42216e-31
PARD3	444.721	-5.52159	0.46153	-11.9637	5.50706e-33	4.61627e-31
GSTM3	367.648	-5.41582	0.452844	-11.9596	5.78644e-33	4.83074e-31
PTH2R	173.117	8.05783	0.67396	11.9559	6.04457e-33	5.0258e-31
GP9	3243.62	-6.49698	0.543789	-11.9476	6.68234e-33	5.53368e-31
SGK223	598.533	9.17838	0.768299	11.9464	6.78215e-33	5.59377e-31
DENND2C	470.844	-9.95272	0.83398	-11.934	7.86992e-33	6.46498e-31
PAWR	355.418	-6.40915	0.538512	-11.9016	1.16104e-32	9.49975e-31
RTKN2	246.877	-7.26599	0.610935	-11.8932	1.28326e-32	1.04581e-30
COLGALT1	5549.58	2.31102	0.194633	11.8737	1.62094e-32	1.31578e-30
STOM	26116	-4.57881	0.386482	-11.8474	2.21959e-32	1.79463e-30
MDFIC	1523.22	4.84627	0.409697	11.8289	2.76719e-32	2.22862e-30
SELP	9140.03	-8.72911	0.738267	-11.8238	2.94129e-32	2.35958e-30
FAM127A	445.87	-5.03486	0.42614	-11.815	3.26463e-32	2.60879e-30
SKA1	869.606	-3.61403	0.305911	-11.814	3.30611e-32	2.63169e-30
PROM1	2681.37	7.86981	0.667047	11.798	3.99735e-32	3.16963e-30
PTPRE	10523.4	5.59689	0.474824	11.7873	4.53898e-32	3.58527e-30
KBTBD11	1550.09	7.47902	0.635274	11.7729	5.38384e-32	4.23632e-30
FGFR1	474.522	5.82973	0.495517	11.765	5.91594e-32	4.63724e-30
PTGER4	3634.24	6.62504	0.563559	11.7557	6.60012e-32	5.15386e-30
NRP1	1372.51	7.79246	0.663911	11.7372	8.21611e-32	6.39145e-30
LY9	135.361	6.42683	0.547647	11.7353	8.3979e-32	6.50822e-30
TPTEP1	326.028	-9.6889	0.826789	-11.7187	1.0221e-31	7.89127e-30
PRKG1	503.634	-11.4614	0.978438	-11.714	1.08044e-31	8.31048e-30
TOP1MT	1700.13	4.67468	0.399877	11.6903	1.42888e-31	1.09496e-29
TNFSF8	1219.17	8.97854	0.7681	11.6893	1.44596e-31	1.10393e-29
PLCB4	604.871	-10.8751	0.930754	-11.6842	1.53596e-31	1.1683e-29
AKNA	7373.39	5.73205	0.490993	11.6744	1.72288e-31	1.30564e-29
CCR2	3201.9	10.099	0.865417	11.6695	1.82576e-31	1.37852e-29
SLC12A4	1176.56	4.40762	0.377924	11.6627	1.97666e-31	1.48698e-29
RNF125	2217.43	5.77042	0.495083	11.6555	2.15187e-31	1.61288e-29
ZEB1	850.407	8.40006	0.721101	11.6489	2.32363e-31	1.73529e-29
CEACAM4	406.844	9.67377	0.830762	11.6445	2.44895e-31	1.82225e-29
CCNA2	3494.06	-3.65819	0.315791	-11.5842	4.9556e-31	3.67412e-29
ELANE	4404.99	12.676	1.09432	11.5835	4.99826e-31	3.69242e-29
PSTPIP1	1465.8	7.12878	0.617746	11.54	8.29448e-31	6.10551e-29
SEMA3C	804.932	-8.62016	0.747219	-11.5363	8.65427e-31	6.3476e-29
KRT8	222.006	4.63637	0.402526	11.5182	1.06851e-30	7.80924e-29
CYTH1	4971.88	3.22072	0.279873	11.5078	1.20512e-30	8.77173e-29
LY86	1277.84	6.40616	0.556692	11.5075	1.20874e-30	8.77173e-29
MN1	1330.56	7.57932	0.659396	11.4943	1.40852e-30	1.01855e-28
LDLRAD3	814.309	-7.34144	0.639426	-11.4813	1.63817e-30	1.18046e-28
CLEC5A	623.432	9.60184	0.837327	11.4673	1.92683e-30	1.38361e-28
WDR17	283.462	-5.76748	0.503236	-11.4608	2.07607e-30	1.48558e-28
GNG2	3066.59	6.61221	0.577298	11.4537	2.2526e-30	1.60631e-28
HLA-DMB	4237.47	6.09608	0.532294	11.4525	2.28584e-30	1.62437e-28
KEL	1706.71	-6.51887	0.569345	-11.4498	2.35755e-30	1.66955e-28
SLC25A17	861.967	-2.09558	0.183162	-11.4411	2.6044e-30	1.83802e-28
CD226	2529.57	-7.15815	0.6257	-11.4402	2.63186e-30	1.85104e-28
MNDA	9876.2	8.63896	0.75528	11.4381	2.69722e-30	1.89054e-28
WDFY3	5379	-4.47057	0.391009	-11.4334	2.84649e-30	1.98838e-28
APBB1IP	2348.17	4.09656	0.358644	11.4223	3.23421e-30	2.25156e-28
MPP1	9757.89	-2.88786	0.253036	-11.4129	3.60619e-30	2.50203e-28
CDC14B	1004.2	-8.08757	0.708877	-11.409	3.77068e-30	2.60736e-28
TRIM22	4815.36	4.75301	0.417555	11.383	5.08427e-30	3.50388e-28
ADCK3	2889.07	2.94603	0.259368	11.3585	6.73062e-30	4.62297e-28
RAB11FIP1	6550.96	4.12614	0.363656	11.3463	7.73737e-30	5.29675e-28
ANXA2	8650.96	5.64232	0.497303	11.3459	7.7761e-30	5.30557e-28
LINC00865	277.921	8.41588	0.742189	11.3393	8.38369e-30	5.70119e-28
JAML	6151.06	6.89037	0.608164	11.3298	9.34314e-30	6.33267e-28
RARRES3	433.907	5.32083	0.470623	11.3059	1.22667e-29	8.28687e-28
RBPMS	375.789	7.48436	0.662059	11.3047	1.24436e-29	8.37884e-28
MPEG1	23208.6	6.65189	0.588457	11.304	1.25439e-29	8.41878e-28
MS4A6A	6468.96	8.48757	0.751399	11.2957	1.37805e-29	9.2186e-28
PIK3CD	5827.27	5.609	0.496805	11.2901	1.46798e-29	9.78827e-28
TTLL7	238.779	-7.29499	0.646318	-11.287	1.52169e-29	1.01136e-27
CLMN	1855.99	4.9127	0.436019	11.2672	1.90632e-29	1.26291e-27
ZNF609	4978.11	3.92224	0.348167	11.2654	1.9449e-29	1.28432e-27
TUBA8	1440.58	-6.33373	0.562641	-11.2571	2.13555e-29	1.4057e-27
CD86	2191.81	7.05606	0.627253	11.2492	2.33818e-29	1.53416e-27
HMMR	1826.64	-4.20869	0.374256	-11.2455	2.43697e-29	1.59389e-27
HBBP1	919.023	-11.1564	0.992743	-11.2379	2.65491e-29	1.73092e-27
DPY19L1	3103.31	-4.77805	0.42524	-11.2361	2.71007e-29	1.76129e-27
RNASE2	2205.89	11.6273	1.03547	11.2289	2.93981e-29	1.90457e-27
TMSB10	20063.1	3.46442	0.308566	11.2275	2.9879e-29	1.92964e-27
PSRC1	476.632	-4.3833	0.391409	-11.1988	4.13452e-29	2.66178e-27
TMEM40	920.032	-13.0517	1.16551	-11.1982	4.15943e-29	2.66945e-27
LYZ	164101	6.48931	0.580303	11.1826	4.95999e-29	3.17331e-27
CDC20	1587.65	-2.78141	0.249262	-11.1586	6.50222e-29	4.14708e-27
MMP2	1225.31	9.3831	0.842832	11.1328	8.68304e-29	5.52086e-27
ZNF175	1285.46	-3.1177	0.280116	-11.13	8.95942e-29	5.679e-27
TTYH2	1042.28	4.8474	0.435721	11.125	9.47865e-29	5.98963e-27
STAR	159.347	6.88634	0.619392	11.1179	1.02655e-28	6.46696e-27
SUSD3	548.699	-4.97746	0.447897	-11.113	1.08486e-28	6.81339e-27
SPCS2	1268.59	-1.90214	0.171435	-11.0954	1.32083e-28	8.27009e-27
ITGA9	2091.31	7.1522	0.644948	11.0896	1.40971e-28	8.79976e-27
CD180	722.098	9.5693	0.863011	11.0883	1.43027e-28	8.90106e-27
TMEM45A	289.399	-7.19027	0.650257	-11.0576	2.01454e-28	1.24993e-26
EVI2B	3892.16	6.75521	0.611456	11.0477	2.24785e-28	1.38631e-26
TBC1D16	645.544	7.29409	0.660232	11.0478	2.24708e-28	1.38631e-26
GRIK4	225.662	-10.4764	0.949275	-11.0362	2.55699e-28	1.57224e-26
AVPR1A	463.497	-6.77204	0.614126	-11.0271	2.82827e-28	1.73386e-26
WIPI1	1500.02	-5.18074	0.469836	-11.0267	2.84089e-28	1.73641e-26
RLTPR	972.314	4.81662	0.437654	11.0056	3.59302e-28	2.18961e-26
L3MBTL4	288.358	7.56214	0.687488	10.9997	3.83561e-28	2.33053e-26
BEND4	501.091	-7.22951	0.658021	-10.9868	4.42524e-28	2.68086e-26
IDI1	4324.15	-3.04354	0.277061	-10.9851	4.50837e-28	2.72319e-26
S100A9	57132	10.0973	0.920482	10.9696	5.35124e-28	3.22283e-26
FCGR1A	384.447	7.07619	0.64529	10.9659	5.57355e-28	3.3469e-26
GRAP2	4413.5	-5.42363	0.49521	-10.9522	6.48624e-28	3.88361e-26
PKP2	297.053	-9.01266	0.823031	-10.9506	6.60356e-28	3.94237e-26
RTN4R	132.335	7.4933	0.684391	10.9489	6.72952e-28	4.00592e-26
LOC728392	336.153	7.02974	0.642847	10.9353	7.81246e-28	4.63713e-26
ADCY9	900.571	5.22758	0.478743	10.9194	9.31146e-28	5.51094e-26
FAM49A	2575.69	5.78631	0.53024	10.9126	1.00316e-27	5.92006e-26
SALL2	638.076	-8.42532	0.772207	-10.9107	1.02457e-27	6.02913e-26
PTK2	2200.54	-4.97785	0.45625	-10.9103	1.02861e-27	6.03561e-26
PLPPR3	590.403	9.17485	0.84177	10.8995	1.15926e-27	6.78283e-26
ZNF608	569.212	5.53281	0.507852	10.8945	1.22396e-27	7.14105e-26
ST18	1441.27	8.50702	0.782926	10.8657	1.67965e-27	9.77192e-26
GCNT4	257.487	-7.35606	0.677465	-10.8582	1.82298e-27	1.05758e-25
PTPRM	1063.79	7.08827	0.653876	10.8404	2.21529e-27	1.28156e-25
CAPG	3956.94	3.96286	0.365737	10.8353	2.34244e-27	1.35131e-25
ZC3H12C	6157.36	-5.31426	0.491519	-10.8119	3.02277e-27	1.7389e-25
KCNA3	2273.61	-6.31017	0.583646	-10.8116	3.03171e-27	1.73917e-25
SLC35D3	454.071	-9.96582	0.922804	-10.7995	3.4608e-27	1.97979e-25
IMPA2	1546.51	4.45265	0.412771	10.7872	3.9563e-27	2.25696e-25
TBC1D2B	2623.67	2.82171	0.261686	10.7828	4.14987e-27	2.36083e-25
ZNF438	621.758	2.2903	0.212551	10.7753	4.503e-27	2.55465e-25
VWF	8438.22	-6.15975	0.57167	-10.775	4.51654e-27	2.55527e-25
CD1C	456.05	10.3362	0.960394	10.7624	5.17832e-27	2.92163e-25
NAP1L3	308.08	-8.56711	0.796157	-10.7606	5.28337e-27	2.97273e-25
DDO	186.626	5.27752	0.49108	10.7468	6.13665e-27	3.4434e-25
TNFRSF1B	11324	7.69812	0.716363	10.7461	6.18046e-27	3.45853e-25
GAS2L3	606.866	-4.89308	0.456155	-10.7268	7.61824e-27	4.25152e-25
NCKAP1	2069.08	-8.98261	0.837901	-10.7204	8.1669e-27	4.54536e-25
MRVI1	2616.58	-6.88291	0.642101	-10.7194	8.25685e-27	4.583e-25
S100Z	374.557	7.11243	0.663776	10.7151	8.64522e-27	4.78563e-25
SGPL1	1464.44	4.726	0.441105	10.714	8.74996e-27	4.83059e-25
PRUNE	1430.37	-3.3877	0.316655	-10.6984	1.0356e-26	5.70193e-25
TLR2	5957.37	5.97121	0.558298	10.6954	1.06987e-26	5.87487e-25
TRPM2	2293.87	7.75224	0.726917	10.6646	1.49114e-26	8.16628e-25
GPAT3	1228.7	5.15674	0.48382	10.6584	1.59332e-26	8.70265e-25
IGF2BP1	859.062	-12.8311	1.2046	-10.6518	1.71079e-26	9.29485e-25
KIF2C	1931.07	-2.64572	0.248378	-10.652	1.70632e-26	9.29485e-25
PDE8B	184.57	-6.26807	0.588749	-10.6464	1.81198e-26	9.81861e-25
MPDZ	611.137	-11.8809	1.11614	-10.6446	1.84802e-26	9.98759e-25
LILRB2	2157.31	6.99259	0.657036	10.6426	1.88738e-26	1.01735e-24
PRTN3	4772.95	11.1573	1.04885	10.6377	1.9903e-26	1.07002e-24
PARD3B	188.652	-10.1326	0.952775	-10.6348	2.05268e-26	1.10068e-24
BCL6	2945.83	5.55251	0.522771	10.6213	2.37204e-26	1.26861e-24
CLEC10A	2039.07	9.91126	0.933319	10.6194	2.42194e-26	1.29193e-24
MBOAT7	3641.66	3.6477	0.343537	10.6181	2.45569e-26	1.30654e-24
BAMBI	130.191	-6.20656	0.584746	-10.6141	2.56223e-26	1.35971e-24
DNAH14	417.254	-4.02714	0.379677	-10.6068	2.77206e-26	1.46726e-24
RNF220	3916.58	2.17221	0.204884	10.6022	2.91184e-26	1.53729e-24
CAPN2	6097.38	3.98171	0.376255	10.5825	3.59354e-26	1.89232e-24
SPTAN1	5877.12	3.72962	0.352523	10.5798	3.69824e-26	1.94247e-24
SH3TC1	3339.04	7.3912	0.698742	10.5779	3.77481e-26	1.97764e-24
PLXDC2	15210.7	-3.50802	0.331668	-10.5769	3.81324e-26	1.99268e-24
HLA-DOA	1553.65	8.43338	0.797955	10.5687	4.16048e-26	2.16863e-24
CERK	3230.31	3.51571	0.332692	10.5674	4.21854e-26	2.19332e-24
IKBKE	1455.06	3.71854	0.352123	10.5603	4.55008e-26	2.35972e-24
LINC00539	204.202	6.25836	0.592718	10.5587	4.62794e-26	2.39405e-24
STK32B	493.171	6.96091	0.659873	10.5489	5.14211e-26	2.65336e-24
C1orf95	371.763	-9.75224	0.924577	-10.5478	5.20087e-26	2.67695e-24
HSH2D	3713.81	4.22448	0.400595	10.5455	5.32851e-26	2.73579e-24
RDH11	5240.15	-3.48896	0.331198	-10.5344	5.99937e-26	3.07255e-24
LSP1	7156.3	7.64859	0.72697	10.5212	6.90016e-26	3.52509e-24
CBX2	1002.94	4.25318	0.404779	10.5074	7.98521e-26	4.06929e-24
ITGAL	6540.72	4.82768	0.459606	10.504	8.28375e-26	4.21097e-24
PDLIM5	3480.44	-3.09931	0.295474	-10.4893	9.67692e-26	4.90703e-24
RASA1	3724.76	-2.08928	0.199244	-10.486	1.0016e-25	5.06648e-24
CCDC189	347.715	3.18337	0.303829	10.4775	1.09613e-25	5.53102e-24
SOX4	7126.88	3.07467	0.293477	10.4767	1.10505e-25	5.56235e-24
ARL4C	2909.85	7.32746	0.700035	10.4673	1.221e-25	6.13095e-24
HBD	7627.31	-7.75581	0.741503	-10.4596	1.32444e-25	6.63417e-24
DOPEY2	1663.62	3.53796	0.338277	10.4588	1.33583e-25	6.67493e-24
EVPL	403.228	9.79353	0.936423	10.4584	1.34041e-25	6.68156e-24
MBOAT2	2187.79	-5.73939	0.549076	-10.4528	1.42245e-25	7.07333e-24
SPTA1	16543	-3.94305	0.377446	-10.4466	1.51797e-25	7.53009e-24
EPOR	1444.04	-4.5236	0.433068	-10.4455	1.5369e-25	7.60563e-24
S1PR1	339.199	5.38178	0.515354	10.4429	1.57928e-25	7.79655e-24
HOMER3	872.028	9.12281	0.874337	10.434	1.73493e-25	8.54443e-24
WDR49	835.159	7.901	0.75768	10.4279	1.84951e-25	9.08692e-24
SLC30A5	4766.35	-3.15459	0.302738	-10.4202	2.00554e-25	9.83001e-24
BEND5	128.67	5.53309	0.531098	10.4182	2.04739e-25	1.00113e-23
P2RY2	904.945	7.7909	0.747982	10.4159	2.09797e-25	1.02342e-23
VCL	25326.9	-2.66081	0.255554	-10.4119	2.18748e-25	1.06456e-23
FAM127C	113.401	-7.84913	0.756042	-10.3819	2.99824e-25	1.45567e-23
PIK3CB	5950.79	-3.24532	0.312719	-10.3777	3.13075e-25	1.51642e-23
ACER3	4544.8	-4.39049	0.42356	-10.3657	3.55222e-25	1.71249e-23
VCAN	107191	9.55953	0.923066	10.3563	3.91876e-25	1.88477e-23
PDE7B	113.839	6.89148	0.665667	10.3527	4.06655e-25	1.95128e-23
PLB1	488.404	4.65782	0.450327	10.3432	4.49391e-25	2.15132e-23
SCMH1	1625.03	2.55826	0.247483	10.3371	4.78858e-25	2.28705e-23
GPR155	689.532	-3.69091	0.357187	-10.3333	4.98254e-25	2.37416e-23
GAB3	4183.59	-2.15363	0.208669	-10.3208	5.67353e-25	2.69716e-23
FAM64A	284.915	-3.60477	0.349823	-10.3046	6.72029e-25	3.18741e-23
RFX8	280.664	9.30247	0.903187	10.2996	7.07474e-25	3.34779e-23
WHAMMP2	210.798	-5.51988	0.536327	-10.292	7.65568e-25	3.61436e-23
TBC1D8B	240.624	-9.40475	0.914921	-10.2793	8.73588e-25	4.11488e-23
COL4A5	526.399	-11.1454	1.08588	-10.2639	1.02489e-24	4.81649e-23
SLC9A3R2	550.467	4.92633	0.480502	10.2525	1.1537e-24	5.40948e-23
MYO5C	1326.48	5.67512	0.553706	10.2494	1.19135e-24	5.57331e-23
CCPG1	803.232	-3.10339	0.302835	-10.2478	1.21069e-24	5.65088e-23
ZFPM2	175.966	-8.36079	0.816328	-10.2419	1.28626e-24	5.99001e-23
SNX24	317.22	-6.501	0.635145	-10.2355	1.37539e-24	6.39056e-23
FAM117A	4133.94	3.90848	0.382597	10.2157	1.6871e-24	7.8212e-23
DPEP2	1085.2	3.68538	0.360927	10.2109	1.7724e-24	8.18254e-23
SAMHD1	12591.9	4.79917	0.470007	10.2109	1.77301e-24	8.18254e-23
PFKM	1030.06	-3.49555	0.342373	-10.2098	1.79281e-24	8.25535e-23
SELL	14741.8	6.36126	0.623285	10.206	1.86353e-24	8.56181e-23
MAMDC2	1408.46	13.5025	1.32344	10.2025	1.93136e-24	8.85367e-23
TMEM41B	2221.29	-2.81298	0.275832	-10.1982	2.01994e-24	9.23908e-23
DOCK4	662.702	4.73255	0.464829	10.1813	2.40394e-24	1.09711e-22
ARHGAP23	915.456	6.32508	0.621387	10.179	2.46143e-24	1.11917e-22
PIWIL4	489.91	3.52862	0.34666	10.1789	2.46319e-24	1.11917e-22
IL15RA	387.919	4.6234	0.454488	10.1728	2.62356e-24	1.1894e-22
SLC22A4	691.534	10.3826	1.02108	10.1683	2.74674e-24	1.24251e-22
PHKA1	424.509	-5.2102	0.513245	-10.1515	3.26349e-24	1.47302e-22
CD200	483.57	8.67007	0.85421	10.1498	3.32e-24	1.49524e-22
TMEM71	1726.64	6.24868	0.615792	10.1474	3.40376e-24	1.52961e-22
LILRA1	1593.06	9.73244	0.960002	10.1379	3.74936e-24	1.68124e-22
CPEB2	1317.52	-3.22084	0.318089	-10.1256	4.25439e-24	1.90354e-22
CCDC112	460.521	-3.16537	0.312846	-10.118	4.59877e-24	2.0487e-22
STMN3	908.197	3.98314	0.394085	10.1073	5.12822e-24	2.27962e-22
GBP5	1351.43	3.46234	0.342683	10.1036	5.32336e-24	2.36125e-22
RBM47	2275.79	6.28796	0.623388	10.0868	6.32234e-24	2.79832e-22
S100A8	21311.8	9.50915	0.943551	10.078	6.90916e-24	3.05147e-22
LGALS9	3773.96	4.07346	0.404349	10.0741	7.19122e-24	3.16923e-22
RASA3	3758.43	-3.27809	0.32557	-10.0688	7.59298e-24	3.33912e-22
PLEK	50514	-4.1312	0.410608	-10.0612	8.20116e-24	3.59887e-22
TTC27	3180.66	-3.48021	0.345996	-10.0585	8.42302e-24	3.68835e-22
LRP1	14636.9	6.47317	0.643927	10.0526	8.94323e-24	3.90781e-22
PDE4B	8660.15	7.2076	0.717408	10.0467	9.49663e-24	4.14081e-22
IFT22	169.379	2.88374	0.287137	10.0431	9.85272e-24	4.28698e-22
MCUR1	1750.38	-2.63655	0.262611	-10.0398	1.01931e-23	4.42571e-22
RXFP1	290.556	10.9249	1.08993	10.0235	1.20175e-23	5.20684e-22
P3H4	131.229	-3.45434	0.345175	-10.0075	1.4127e-23	6.10792e-22
RANBP17	294.642	-10.5012	1.05081	-9.99341	1.62872e-23	7.02712e-22
TUBGCP4	1681.29	-2.63811	0.264427	-9.9767	1.92769e-23	8.29959e-22
TTC7A	6314.89	5.01025	0.502425	9.97214	2.01841e-23	8.67198e-22
NFAM1	4253.2	6.0551	0.607775	9.96273	2.21878e-23	9.51295e-22
CYTIP	5253.29	6.18644	0.621386	9.95588	2.37709e-23	1.01705e-21
ARHGEF12	8563.86	-3.89394	0.391758	-9.93965	2.79802e-23	1.19466e-21
CXCL1	666.926	-7.27883	0.732663	-9.93476	2.93897e-23	1.25223e-21
ENPP4	867.77	-5.95647	0.600072	-9.92626	3.20041e-23	1.36081e-21
KRT17	1217.39	13.4928	1.35946	9.92513	3.23683e-23	1.37345e-21
ATP13A4	269.396	-4.28958	0.432292	-9.92287	3.31095e-23	1.402e-21
CD34	5935.6	9.86046	0.993903	9.92095	3.37538e-23	1.4248e-21
MYOM1	1528.94	-4.60916	0.464593	-9.92085	3.37866e-23	1.4248e-21
CORO1C	14683.1	-2.42857	0.244817	-9.91994	3.40974e-23	1.43496e-21
VAT1	3374.04	2.4314	0.245123	9.91909	3.43886e-23	1.44425e-21
NEDD4L	1018.56	-3.71949	0.375249	-9.91206	3.68951e-23	1.54636e-21
CCDC88C	3762.64	1.96016	0.198066	9.89651	4.3107e-23	1.80303e-21
TC2N	3030.44	-7.35802	0.744225	-9.88682	4.74863e-23	1.98217e-21
BDNF	398.769	-12.1664	1.23128	-9.88112	5.02659e-23	2.09394e-21
SLC14A1	537.214	6.62739	0.670773	9.88023	5.07144e-23	2.10834e-21
TSPAN18	289.156	-8.07153	0.817279	-9.8761	5.28502e-23	2.19269e-21
LCP1	47830.3	3.52911	0.357609	9.86862	5.69417e-23	2.35769e-21
LINC00674	3054.31	-3.37355	0.341939	-9.86594	5.84859e-23	2.41675e-21
CDH26	283.832	-3.64727	0.369804	-9.8627	6.04016e-23	2.4909e-21
EXOC3L4	141.657	-6.38659	0.648345	-9.85061	6.81325e-23	2.80408e-21
NLK	3590.76	-3.05586	0.310248	-9.84974	6.87212e-23	2.82265e-21
SNHG24	241.226	-12.0686	1.22583	-9.8452	7.18987e-23	2.94727e-21
TARP	172.695	6.55146	0.665731	9.841	7.49609e-23	3.06668e-21
NCF2	11818.4	6.6703	0.678249	9.83459	7.98931e-23	3.26196e-21
HPSE	5658.7	-5.47178	0.556602	-9.83069	8.30454e-23	3.38393e-21
CTSO	971.856	4.83536	0.492126	9.82544	8.74934e-23	3.55812e-21
FCMR	414.745	7.15922	0.729377	9.81552	9.65384e-23	3.9182e-21
ACAT2	3001.96	-3.00517	0.306248	-9.81289	9.90928e-23	4.01394e-21
TNFRSF10D	637.643	3.64037	0.371348	9.80314	1.09144e-22	4.4124e-21
PYCR1	991.558	-2.40496	0.245414	-9.79961	1.13022e-22	4.56016e-21
FLNB	4752.25	4.19526	0.428989	9.77942	1.37999e-22	5.55703e-21
ADAM19	1504.31	11.4451	1.17172	9.76771	1.54919e-22	6.22618e-21
SORBS3	600.421	6.14404	0.629662	9.75767	1.71036e-22	6.85705e-21
TIMP2	3290.36	4.52851	0.464105	9.75752	1.71284e-22	6.85705e-21
ABCB6	3149.6	-4.24966	0.436028	-9.74629	1.91331e-22	7.64467e-21
TRIM71	338.487	10.8945	1.11801	9.74453	1.9468e-22	7.76337e-21
NTNG2	373.733	10.9273	1.1222	9.73738	2.0886e-22	8.29664e-21
ADGRA2	501.338	7.06697	0.726153	9.73207	2.20075e-22	8.70844e-21
F2RL2	1531.63	-10.4305	1.07174	-9.73224	2.19694e-22	8.70844e-21
C1orf116	259.994	-5.74644	0.590818	-9.72625	2.33026e-22	9.20317e-21
SLC52A3	135.233	6.70943	0.690255	9.72022	2.47248e-22	9.74612e-21
APOOL	1367.05	-2.54556	0.26191	-9.71923	2.49661e-22	9.82239e-21
PLAG1	728.426	-6.75378	0.695233	-9.71442	2.61744e-22	1.02781e-20
KYNU	2333.27	6.06744	0.624653	9.71329	2.64648e-22	1.03723e-20
WNT11	236.626	-6.13986	0.632512	-9.70711	2.81194e-22	1.09998e-20
NRGN	1645.22	-4.25335	0.438473	-9.70035	3.00474e-22	1.17316e-20
LINC00996	158.304	8.99419	0.927657	9.6956	3.14784e-22	1.2267e-20
CLEC14A	285.974	9.49219	0.979432	9.69152	3.27604e-22	1.27424e-20
CXCR2P1	471.233	-6.08133	0.627959	-9.68429	3.51646e-22	1.36517e-20
UMODL1	410.258	12.0454	1.24385	9.68394	3.5285e-22	1.36726e-20
SFMBT1	414.939	-3.80101	0.392518	-9.68368	3.53753e-22	1.36818e-20
CDCA8	1087.03	-2.54436	0.262764	-9.68306	3.55895e-22	1.37387e-20
PGRMC2	1621.59	-2.87743	0.297266	-9.67965	3.67989e-22	1.4179e-20
CSGALNACT1	782.561	5.51413	0.569833	9.67675	3.78566e-22	1.45592e-20
HOPX	545.368	11.5742	1.1963	9.67499	3.85127e-22	1.47839e-20
MAP3K13	635.382	-3.25486	0.336432	-9.67466	3.86386e-22	1.48045e-20
GLCCI1	677.909	-2.9729	0.307337	-9.67309	3.9236e-22	1.50054e-20
N4BP2L1	1284.02	2.3455	0.242762	9.66171	4.38477e-22	1.67069e-20
RPS19	26625.9	1.68705	0.174657	9.65924	4.49164e-22	1.70824e-20
LTBP1	24389.8	-8.02003	0.833315	-9.62424	6.31723e-22	2.39809e-20
CPOX	3605.42	-2.93179	0.30464	-9.62381	6.34356e-22	2.40365e-20
FZD3	467.943	-6.48629	0.674571	-9.61543	6.88183e-22	2.6028e-20
HMGCR	6218.65	-2.93591	0.305813	-9.60037	7.96589e-22	3.00727e-20
DSEL	226.535	-5.58253	0.581606	-9.59848	8.11289e-22	3.05715e-20
SPINK2	865.168	8.37938	0.873245	9.59567	8.33713e-22	3.13589e-20
ASAP2	2196.87	-4.13018	0.430567	-9.59243	8.6037e-22	3.23024e-20
APBA2	525.636	-5.66735	0.590917	-9.59076	8.74359e-22	3.27677e-20
NCF1B	659.395	5.8366	0.609245	9.58006	9.69907e-22	3.62823e-20
TMEM231	159.741	-3.37116	0.352203	-9.57166	1.05204e-21	3.9283e-20
ITGB2-AS1	725.268	7.87803	0.823489	9.56666	1.10419e-21	4.11555e-20
FAM213A	906.896	-7.01072	0.73294	-9.5652	1.11984e-21	4.16635e-20
MYLK	6770.77	-6.2883	0.657484	-9.56419	1.13085e-21	4.19968e-20
RNASE3	649.202	9.1969	0.961623	9.56394	1.13358e-21	4.20223e-20
ISCA1	2413.31	-3.60304	0.37725	-9.55082	1.28679e-21	4.76159e-20
SLC37A1	5556.51	-3.44601	0.361071	-9.54387	1.37597e-21	5.08244e-20
ALDOC	770.141	-4.044	0.423818	-9.54184	1.40323e-21	5.17381e-20
LIPC	236.504	-5.23249	0.548621	-9.53753	1.46274e-21	5.38356e-20
RAB38	757.587	-5.77474	0.60562	-9.53526	1.49513e-21	5.49293e-20
IFT43	153.927	2.98662	0.313231	9.53487	1.50074e-21	5.5037e-20
SETBP1	216.43	6.01626	0.631114	9.53277	1.53146e-21	5.60634e-20
MPV17L	162.072	-6.59371	0.69187	-9.53027	1.56875e-21	5.73264e-20
ATG16L2	3923.61	2.82208	0.296145	9.52938	1.5822e-21	5.77152e-20
IGFBP7	1846.93	4.43777	0.466188	9.51927	1.74392e-21	6.35016e-20
CYSLTR2	350.501	7.91395	0.832334	9.50815	1.94088e-21	7.05486e-20
SMPD2	468.76	2.78559	0.293013	9.50672	1.96777e-21	7.13996e-20
EIF4G3	7020.32	-2.30871	0.242861	-9.50631	1.97555e-21	7.15553e-20
PALD1	570.662	7.08046	0.745015	9.50378	2.0241e-21	7.31847e-20
DYSF	2229.09	7.00541	0.737278	9.50173	2.06432e-21	7.45078e-20
NLRP12	1611.07	8.98296	0.945467	9.50109	2.07713e-21	7.48388e-20
CD40LG	112.895	-6.19353	0.65195	-9.50001	2.0987e-21	7.54835e-20
ADA	1623.84	3.02692	0.318761	9.49587	2.18384e-21	7.84083e-20
HLA-DRA	38741.7	5.31411	0.559739	9.4939	2.22544e-21	7.97625e-20
CYSLTR1	908.106	5.32193	0.560811	9.4897	2.3169e-21	8.28959e-20
SH3BP5	4004.51	-6.17501	0.65086	-9.48747	2.36712e-21	8.45454e-20
PLS3	338.531	-10.8333	1.14424	-9.46769	2.86093e-21	1.01828e-19
RPH3AL	249.473	3.56319	0.376676	9.45957	3.09221e-21	1.0987e-19
B3GNTL1	532.135	3.82758	0.405053	9.44956	3.4026e-21	1.2069e-19
ACE	327.665	8.14896	0.862546	9.44756	3.46809e-21	1.228e-19
TOP2A	12546.5	-3.48726	0.369247	-9.44425	3.5795e-21	1.26527e-19
SC5D	2034.31	-4.00975	0.424665	-9.44214	3.65236e-21	1.28881e-19
LITAF	3044.32	4.42214	0.468605	9.43682	3.8427e-21	1.35365e-19
NAV1	1169.24	4.26954	0.452575	9.43387	3.95229e-21	1.38987e-19
IFI30	15356.9	6.55805	0.695224	9.43301	3.98475e-21	1.39888e-19
GFI1B	4210.63	-4.04887	0.429389	-9.42937	4.12553e-21	1.44584e-19
MX2	1837.36	5.45703	0.579361	9.41905	4.55188e-21	1.59254e-19
ACKR3	203.147	8.20428	0.871463	9.41438	4.75889e-21	1.66213e-19
PCGF5	3979.89	-3.60576	0.38328	-9.40762	5.07516e-21	1.76959e-19
RASGEF1A	126.007	4.98911	0.530526	9.40408	5.24857e-21	1.82695e-19
TMEM41A	1170.24	-2.34425	0.249608	-9.3917	5.90395e-21	2.0516e-19
FDPS	5804.61	-2.03369	0.216696	-9.385	6.29183e-21	2.18269e-19
GRPEL2	1089.98	-3.14435	0.335131	-9.38244	6.44616e-21	2.23246e-19
MS4A3	1167.29	7.36989	0.785985	9.37662	6.81221e-21	2.35526e-19
PYCARD	1486.45	3.07214	0.327747	9.37351	7.01566e-21	2.42152e-19
RAB23	232.386	-5.96244	0.636302	-9.37045	7.22233e-21	2.48867e-19
EXOSC5	546.531	2.64254	0.282013	9.37026	7.23556e-21	2.48906e-19
RPL39L	110.226	4.23505	0.45204	9.36875	7.33964e-21	2.52064e-19
NUP62CL	210.134	-9.02555	0.964408	-9.35864	8.07682e-21	2.76918e-19
TSPAN6	218.396	-9.74704	1.04308	-9.34451	9.23168e-21	3.15459e-19
EVI2A	3616.06	6.02802	0.645446	9.33931	9.69639e-21	3.30789e-19
FCER2	445.574	11.607	1.24284	9.33906	9.71914e-21	3.31015e-19
ATP10A	686.845	4.48575	0.480546	9.33469	1.01286e-20	3.44389e-19
TYSND1	535.791	3.3029	0.354094	9.32776	1.08134e-20	3.67067e-19
GOLM1	995.568	-5.67874	0.609024	-9.32434	1.1168e-20	3.78478e-19
IL7	180.526	-6.7188	0.720598	-9.32392	1.12119e-20	3.79341e-19
PLSCR4	334.431	-9.01757	0.967988	-9.31579	1.21051e-20	4.08885e-19
SGMS1	2654.29	-2.33816	0.251467	-9.2981	1.42978e-20	4.82158e-19
SLC17A9	2005.7	3.20126	0.344386	9.29554	1.46458e-20	4.93082e-19
EIF2AK1	7956.53	-1.79298	0.192935	-9.29321	1.4971e-20	5.03206e-19
PF4V1	375.209	-11.5917	1.24823	-9.28651	1.59423e-20	5.34978e-19
TMOD2	1280	4.91008	0.528899	9.28358	1.6387e-20	5.49005e-19
NFIA	2060.18	-4.3951	0.473835	-9.27558	1.76662e-20	5.90896e-19
WBP5	1503.69	-5.69918	0.614883	-9.26873	1.88381e-20	6.2907e-19
MGAT4A	1066.74	4.76499	0.514242	9.26605	1.93163e-20	6.43991e-19
FAM20C	532.218	8.39891	0.906475	9.26546	1.94235e-20	6.46517e-19
HIVEP3	692.469	7.15739	0.772572	9.26436	1.96254e-20	6.5218e-19
YARS	5818.73	-1.96415	0.212099	-9.26057	2.03347e-20	6.7466e-19
CLEC11A	3694.52	3.3441	0.36127	9.25653	2.11182e-20	6.98396e-19
H2AFY	17951.2	1.98635	0.214588	9.25656	2.11116e-20	6.98396e-19
ARHGAP18	5812.01	-3.31119	0.358186	-9.24432	2.36749e-20	7.81689e-19
HTR2A	241.372	-11.6604	1.26288	-9.23322	2.62617e-20	8.6571e-19
ABLIM3	232.017	-8.58697	0.931017	-9.22322	2.88305e-20	9.48865e-19
LINC00989	187.211	-11.0036	1.19322	-9.22177	2.92226e-20	9.60231e-19
NAP1L5	252.739	-2.99762	0.32529	-9.21524	3.10581e-20	1.01892e-18
TBC1D12	851.628	-5.32836	0.57841	-9.21209	3.19843e-20	1.04763e-18
ANTXR2	5212.09	2.24182	0.243469	9.20783	3.32794e-20	1.08831e-18
PLAC8	3460.91	4.88069	0.530173	9.20585	3.38992e-20	1.10506e-18
ZDHHC1	157.325	4.82537	0.52423	9.20467	3.4273e-20	1.11548e-18
ALOX12	344.301	-7.29902	0.793059	-9.20363	3.46059e-20	1.12453e-18
DOK6	197.344	-10.3976	1.13015	-9.20017	3.57379e-20	1.15948e-18
FUT7	417.389	7.30616	0.795635	9.1828	4.20008e-20	1.36052e-18
KRT18	672.204	4.66735	0.508586	9.17712	4.42785e-20	1.43204e-18
ICOSLG	1805.3	10.0472	1.09484	9.17684	4.43939e-20	1.43352e-18
ANXA3	275.907	-6.26747	0.683231	-9.17327	4.58869e-20	1.4794e-18
C1QTNF4	648.849	7.74733	0.845662	9.16126	5.12966e-20	1.65122e-18
LDLRAD2	293.839	5.57604	0.609286	9.15177	5.6009e-20	1.80009e-18
CSTA	1715.17	7.2893	0.796745	9.14886	5.75386e-20	1.84636e-18
MSLN	531.116	12.8865	1.40898	9.14594	5.91113e-20	1.89387e-18
PRRG1	175.459	-10.3111	1.12781	-9.14259	6.09756e-20	1.95055e-18
VLDLR	125.575	-7.63077	0.834695	-9.14198	6.1317e-20	1.95843e-18
CCND3	9692.34	-2.80422	0.306762	-9.14135	6.16801e-20	1.96696e-18
LCN10	337.463	10.1548	1.11137	9.13717	6.41085e-20	2.04123e-18
PADI2	1956.81	9.49969	1.03972	9.13675	6.4357e-20	2.04598e-18
SLC38A6	707.471	-3.09862	0.339442	-9.12856	6.94176e-20	2.20345e-18
ACPP	703.191	9.86006	1.08104	9.12088	7.4516e-20	2.36163e-18
MYO18A	7918.04	2.57916	0.282999	9.11368	7.96337e-20	2.51993e-18
ZBTB8A	391.522	4.06889	0.44688	9.1051	8.61832e-20	2.72299e-18
DPY19L2P1	231.437	-9.39119	1.03295	-9.09159	9.75971e-20	3.07888e-18
C1orf228	1170.68	3.04171	0.334624	9.08992	9.91091e-20	3.12178e-18
TSPAN5	1405.77	-5.12251	0.563608	-9.08878	1.00153e-19	3.14984e-18
TLR7	802.426	5.81997	0.640469	9.08705	1.01765e-19	3.19563e-18
EGF	1438.18	-6.05854	0.666942	-9.08407	1.04593e-19	3.27944e-18
LILRB1	1126.4	7.30939	0.804904	9.08107	1.07515e-19	3.36591e-18
CEBPE	203.829	9.18831	1.01222	9.07738	1.11223e-19	3.47671e-18
GPR12	150.513	7.74496	0.854011	9.06893	1.20196e-19	3.75145e-18
MOB1B	9068.37	-4.09931	0.452133	-9.06662	1.22771e-19	3.82601e-18
WDFY4	4883.91	3.9514	0.435848	9.066	1.23464e-19	3.84178e-18
ACY3	176.242	10.6362	1.17326	9.06544	1.24099e-19	3.8557e-18
FN3K	269.52	-5.57683	0.615511	-9.06049	1.29871e-19	4.02896e-18
TREM1	2310.56	7.65978	0.845886	9.05533	1.36149e-19	4.21734e-18
MYO1G	8388.19	2.40685	0.265981	9.04897	1.44322e-19	4.46376e-18
EVA1C	166.535	-6.18198	0.683565	-9.04373	1.51415e-19	4.67609e-18
B3GNT5	1544.56	4.48158	0.495659	9.04165	1.54318e-19	4.75147e-18
C12orf10	839.096	1.89747	0.209997	9.03571	1.62942e-19	5.00201e-18
C9orf139	367.565	8.6452	0.956777	9.03575	1.62877e-19	5.00201e-18
IGSF6	1848.89	5.7971	0.642299	9.02554	1.78808e-19	5.48088e-18
DCBLD1	150.805	-7.25824	0.804269	-9.02464	1.8028e-19	5.51776e-18
RAB11FIP4	818.938	6.31421	0.699988	9.02045	1.87323e-19	5.72479e-18
TRIO	6311.91	3.02684	0.335718	9.01602	1.95047e-19	5.95199e-18
TMEM87B	3018.08	-2.84007	0.315121	-9.01264	2.01162e-19	6.12947e-18
DTD1	1054.2	-2.58394	0.287007	-9.00307	2.19495e-19	6.67816e-18
CSPG4	392.237	9.85546	1.0952	8.99879	2.28229e-19	6.93364e-18
CACNA2D4	737.022	3.65706	0.406406	8.99855	2.28727e-19	6.93851e-18
TWSG1	2313.53	-2.87217	0.319264	-8.99621	2.33651e-19	7.07743e-18
CD59	2753.15	-4.5677	0.507996	-8.99161	2.43644e-19	7.36925e-18
PSTPIP2	7273.76	-4.05874	0.45188	-8.98189	2.66151e-19	8.03816e-18
MORC4	108.574	-4.4702	0.497771	-8.98043	2.6971e-19	8.13367e-18
LOC100507351	410.35	-7.40267	0.824422	-8.97923	2.72679e-19	8.19912e-18
KCNT2	146.188	-10.9184	1.2162	-8.97749	2.77021e-19	8.31752e-18
C19orf38	1780.45	4.87441	0.543698	8.9653	3.09449e-19	9.2776e-18
LCN6	500.396	11.6438	1.29956	8.95978	3.25319e-19	9.73917e-18
ABCA2	2188.39	4.85307	0.541704	8.95889	3.27953e-19	9.80373e-18
GMPR	2906.44	-3.54824	0.396205	-8.95559	3.37936e-19	1.00728e-17
PTGFRN	543.775	5.61873	0.628309	8.94262	3.80042e-19	1.13095e-17
RBPMS2	173.55	-7.79559	0.871748	-8.94248	3.80525e-19	1.13095e-17
SLC25A29	2038.03	3.5266	0.394573	8.93778	3.9708e-19	1.17844e-17
SERPINA1	8370.64	7.91941	0.886179	8.93659	4.01377e-19	1.18948e-17
TPPP3	715.076	11.8369	1.32509	8.93287	4.15086e-19	1.22833e-17
COMMD7	1769.45	-2.14014	0.239811	-8.92424	4.48753e-19	1.32605e-17
BST2	2482.66	5.99933	0.672799	8.91696	4.79253e-19	1.41414e-17
GARS	6689.49	-2.43332	0.272967	-8.91433	4.90765e-19	1.44603e-17
HJURP	2060.31	-3.18016	0.356932	-8.90971	5.11679e-19	1.5055e-17
ANKRD44	5210.35	3.7689	0.423227	8.90516	5.3308e-19	1.56398e-17
TMEM243	513.559	3.6152	0.406544	8.89253	5.97327e-19	1.74997e-17
OSM	1996	5.46803	0.615524	8.88355	6.47616e-19	1.8946e-17
TCN2	525.461	6.57085	0.74189	8.85691	8.22652e-19	2.39983e-17
MYH10	2828.2	-5.94304	0.67124	-8.85382	8.45703e-19	2.46358e-17
THBS1	208451	-7.75084	0.875878	-8.84923	8.81283e-19	2.55996e-17
MYCL	825.978	7.13484	0.806995	8.84125	9.46517e-19	2.74169e-17
NAPSB	885.377	10.7323	1.21388	8.84133	9.45846e-19	2.74169e-17
C1orf162	1664.16	3.7976	0.429714	8.83751	9.78773e-19	2.82715e-17
PACSIN1	182.415	9.6653	1.09401	8.83471	1.0036e-18	2.89479e-17
CD274	627.7	-4.50867	0.510468	-8.83242	1.02434e-18	2.95047e-17
NCAPH	1661.27	-2.3116	0.261985	-8.82341	1.11024e-18	3.19341e-17
MVP	4047.25	3.78134	0.428863	8.81712	1.17443e-18	3.37333e-17
GPA33	175.689	10.0207	1.13684	8.81457	1.20147e-18	3.44616e-17
SLC27A1	928.801	3.93876	0.447318	8.80528	1.30527e-18	3.73869e-17
PRICKLE1	1504.96	-6.0745	0.691749	-8.78136	1.61506e-18	4.61957e-17
SGSH	638.953	7.02346	0.799987	8.77947	1.64252e-18	4.69159e-17
MAPRE2	5381.35	-2.50761	0.285649	-8.77865	1.65449e-18	4.71921e-17
EBP	1971.86	-2.13739	0.243636	-8.77285	1.74195e-18	4.95491e-17
CTTN	2049.23	-6.1663	0.703006	-8.77134	1.7655e-18	5.01494e-17
AURKB	1023.09	-2.24732	0.25622	-8.77107	1.76976e-18	5.02012e-17
HSPA4L	334.248	-5.55219	0.633043	-8.77063	1.77666e-18	5.03272e-17
AMMECR1	1888.02	-2.86333	0.326576	-8.76773	1.82312e-18	5.15723e-17
CCDC68	536.859	-7.79081	0.888639	-8.76712	1.83288e-18	5.1777e-17
NFIX	1214.46	3.82842	0.436745	8.76581	1.85442e-18	5.23136e-17
KLHDC8B	2071.62	-4.77982	0.545352	-8.76464	1.87367e-18	5.27841e-17
PXDN	837.527	-7.5912	0.866278	-8.76301	1.90107e-18	5.34825e-17
FCAR	2703.66	7.86742	0.898075	8.76031	1.94712e-18	5.47031e-17
RYR2	115.622	-10.8712	1.24186	-8.75397	2.05967e-18	5.77861e-17
PREX1	10388.3	3.58274	0.409649	8.7459	2.2125e-18	6.19891e-17
CDHR1	347.051	-7.78023	0.890011	-8.74173	2.29563e-18	6.42308e-17
ADCY6	9805.66	-3.5593	0.407306	-8.73863	2.35944e-18	6.59264e-17
PNPLA3	228.256	-11.2392	1.28622	-8.73813	2.36991e-18	6.61287e-17
BLNK	379.756	6.63613	0.75959	8.73647	2.40516e-18	6.70213e-17
SCD	18406	-6.88107	0.787729	-8.73532	2.42959e-18	6.76105e-17
SYTL2	181.713	3.56892	0.409316	8.71925	2.80058e-18	7.77236e-17
NFATC4	510.083	-7.68952	0.882	-8.71828	2.82471e-18	7.82874e-17
CKAP5	10858.1	-2.59598	0.297944	-8.71298	2.95995e-18	8.19105e-17
AXL	465.827	9.09816	1.04442	8.71117	3.00743e-18	8.30155e-17
ROBO1	496.296	-8.98934	1.03232	-8.70792	3.09496e-18	8.5317e-17
HAVCR2	1046.35	4.50205	0.517337	8.70236	3.25047e-18	8.94837e-17
SLC35B4	2119.19	-2.55596	0.293813	-8.69929	3.33961e-18	9.18148e-17
MPP7	3343.62	-5.90026	0.678403	-8.69728	3.39938e-18	9.3333e-17
AREG	242.048	6.44564	0.741144	8.69688	3.41145e-18	9.35393e-17
SPX	150.928	-8.55344	0.98353	-8.69668	3.41742e-18	9.35781e-17
SOWAHD	120.949	8.20288	0.943539	8.69374	3.50711e-18	9.59062e-17
HLA-DQA1	2119.88	7.42141	0.853778	8.69243	3.5477e-18	9.68872e-17
PALM	295.608	7.02866	0.809329	8.68455	3.80241e-18	1.03705e-16
SYDE2	219.56	-6.94497	0.800782	-8.67273	4.21873e-18	1.14907e-16
VSIG4	405.219	6.3814	0.736428	8.66535	4.50125e-18	1.2244e-16
KIF26B	407.26	4.14501	0.479323	8.64764	5.25764e-18	1.42826e-16
TCTN2	294.501	3.97692	0.460116	8.64331	5.46067e-18	1.48145e-16
SPNS3	1108.75	5.34419	0.618417	8.64173	5.53692e-18	1.50015e-16
IGSF8	601.058	2.25661	0.261158	8.64077	5.58335e-18	1.51074e-16
FAM98A	1031.78	-2.78654	0.322568	-8.6386	5.69043e-18	1.53769e-16
FLT4	577.747	8.40099	0.972818	8.63572	5.83582e-18	1.57491e-16
BTK	14398.9	-2.90987	0.337031	-8.63381	5.93406e-18	1.59931e-16
KLF2	1562.13	6.01108	0.696564	8.62961	6.156e-18	1.65696e-16
KAZN	230.946	-6.60474	0.765552	-8.62742	6.27498e-18	1.68456e-16
NPTX2	366.099	9.94485	1.15268	8.62756	6.26725e-18	1.68456e-16
ECE1	3308.72	-4.30446	0.499234	-8.62213	6.57178e-18	1.76194e-16
RPS6KA2	808.924	3.87976	0.449987	8.62194	6.58306e-18	1.76266e-16
MS4A4A	258.547	6.59609	0.765919	8.612	7.17992e-18	1.91998e-16
PIEZO2	206.9	-10.3586	1.20298	-8.61075	7.25813e-18	1.93836e-16
KIAA0040	1166.4	4.4426	0.51605	8.60886	7.37898e-18	1.96808e-16
C15orf53	106.701	-6.49271	0.754251	-8.60815	7.42505e-18	1.9778e-16
LPAR1	503.083	7.3462	0.853516	8.60699	7.50049e-18	1.99531e-16
EML6	123.987	-4.05174	0.471065	-8.60124	7.88617e-18	2.09519e-16
LOC101928834	1004.59	-4.31063	0.501252	-8.59974	7.98992e-18	2.11728e-16
MS4A7	3684.72	5.63139	0.654827	8.59981	7.98461e-18	2.11728e-16
EGLN3	675.288	-5.84702	0.68	-8.59856	8.07229e-18	2.13635e-16
ADPGK	4595.37	1.5384	0.178922	8.59817	8.0996e-18	2.14082e-16
PCDH9	470.808	-5.7497	0.668952	-8.59508	8.32069e-18	2.19643e-16
LOC283683	115.784	3.30452	0.384657	8.59083	8.63424e-18	2.27627e-16
ABI3	470.99	7.57885	0.882297	8.58991	8.70411e-18	2.29175e-16
TRO	420.623	-6.88553	0.801959	-8.5859	9.01318e-18	2.37008e-16
LGALS2	866.835	9.5601	1.11423	8.58004	9.48431e-18	2.49078e-16
TRH	484.695	11.0251	1.28529	8.57786	9.66504e-18	2.535e-16
SLC35F6	1118.44	3.2955	0.384445	8.5721	1.01614e-17	2.6618e-16
JAKMIP2	313.171	-5.74453	0.670764	-8.56416	1.08864e-17	2.84809e-16
ZFP36L2	14255.4	4.22005	0.492808	8.56327	1.09713e-17	2.86664e-16
MMD	1025.87	-3.23111	0.377579	-8.55742	1.1542e-17	3.01192e-16
SOS1	7561.94	-3.83917	0.44873	-8.55564	1.17212e-17	3.0548e-16
ARMCX3	2464.48	-2.30171	0.269075	-8.55415	1.18737e-17	3.09062e-16
DFNB31	321.327	7.50847	0.878056	8.55124	1.2177e-17	3.16557e-16
TM6SF1	1282.15	-3.66549	0.428988	-8.54452	1.29073e-17	3.35116e-16
CCNA1	198.203	8.4849	0.993083	8.544	1.29659e-17	3.36212e-16
SYCP2	225.792	-3.61218	0.422876	-8.54193	1.32e-17	3.41852e-16
LGALSL	7993.24	-7.85896	0.920061	-8.54178	1.3217e-17	3.41862e-16
EPHB2	276.642	8.90559	1.04289	8.53934	1.34996e-17	3.48731e-16
FAM104A	2431.7	-1.88974	0.221338	-8.53779	1.36811e-17	3.52976e-16
GIMAP4	2113.93	8.06125	0.944299	8.53675	1.38044e-17	3.55711e-16
SORT1	4198.13	-4.28787	0.502774	-8.52843	1.48352e-17	3.81794e-16
NAALADL1	272.224	3.46644	0.406728	8.52273	1.55832e-17	4.00541e-16
CRISPLD2	1974.78	6.12992	0.719951	8.51435	1.67528e-17	4.30066e-16
DGKI	159.537	-11.2478	1.32124	-8.51301	1.69469e-17	4.34505e-16
SPIRE1	474.996	-4.57074	0.537313	-8.50665	1.79025e-17	4.58434e-16
TNFSF10	1561.07	6.43592	0.756711	8.50512	1.81406e-17	4.63953e-16
FAM179A	207.416	8.35737	0.983088	8.50115	1.87722e-17	4.79508e-16
CD300E	6800.91	8.3148	0.978179	8.50029	1.89123e-17	4.82486e-16
LOC100130872	174.015	5.39007	0.635031	8.48788	2.10442e-17	5.35871e-16
TPX2	3981.63	-2.56133	0.301766	-8.48781	2.1057e-17	5.35871e-16
INAFM2	5804.41	-4.01726	0.473364	-8.48662	2.12732e-17	5.40702e-16
VSTM1	313.902	9.28116	1.09399	8.48376	2.18032e-17	5.53488e-16
CLEC12A	2943.45	6.47494	0.763813	8.47713	2.30811e-17	5.85206e-16
CD84	12269.1	-3.18129	0.375913	-8.46283	2.60964e-17	6.60026e-16
LCAT	123.401	4.97609	0.588149	8.46059	2.6602e-17	6.71988e-16
LILRB4	1153.53	6.02769	0.712467	8.46031	2.66666e-17	6.72791e-16
UNC93B1	2351.43	3.9017	0.461288	8.45828	2.71355e-17	6.83781e-16
MCU	1770.83	-3.30567	0.390886	-8.45687	2.74653e-17	6.91244e-16
RASSF4	2831.62	5.63039	0.665856	8.45587	2.7701e-17	6.96322e-16
DAGLA	252.444	7.15995	0.847117	8.45213	2.86036e-17	7.18133e-16
CAPN3	997.975	3.67627	0.435101	8.44924	2.93215e-17	7.35258e-16
ZNF69	338.795	2.7643	0.32732	8.44526	3.03364e-17	7.59779e-16
MEFV	3771.03	7.42191	0.879026	8.44334	3.08407e-17	7.71469e-16
CALN1	766.684	7.29182	0.863691	8.44263	3.10264e-17	7.7517e-16
CLEC4A	1130.6	4.26656	0.505655	8.43768	3.23688e-17	8.07726e-16
VWA5A	2673.17	-4.27152	0.506256	-8.43748	3.24256e-17	8.08161e-16
CD300LB	1355.04	8.22945	0.975906	8.43263	3.37983e-17	8.41353e-16
ASGR2	920.678	7.41556	0.880001	8.42676	3.55381e-17	8.83592e-16
SPNS2	961.357	5.08776	0.60384	8.42568	3.5866e-17	8.89588e-16
TNFSF13	417.083	3.38018	0.401171	8.4258	3.58282e-17	8.89588e-16
C10orf88	648.929	-2.47134	0.293404	-8.423	3.66963e-17	9.0877e-16
MARCH1	3995.56	7.10448	0.843472	8.4229	3.67278e-17	9.0877e-16
HK3	4330.52	6.64043	0.789629	8.40956	4.11558e-17	1.01711e-15
ABCC4	18539.4	-3.93214	0.467591	-8.40937	4.12215e-17	1.01751e-15
PLS1	394.246	-5.13228	0.610351	-8.40873	4.14459e-17	1.02182e-15
SCUBE1	100.795	10.3454	1.23049	8.40753	4.1873e-17	1.03111e-15
HDAC11	140.261	3.7441	0.44547	8.40484	4.28429e-17	1.05247e-15
ALDH3B1	2120.35	4.90694	0.583951	8.40301	4.35195e-17	1.06781e-15
TUBA4A	3685.75	-4.16373	0.495815	-8.39775	4.55108e-17	1.11534e-15
IRF4	1181.29	7.10447	0.846646	8.39131	4.80754e-17	1.17679e-15
PON2	837.485	-2.84536	0.339182	-8.38889	4.90739e-17	1.1998e-15
COL8A2	226.451	5.6492	0.673485	8.38801	4.94428e-17	1.20738e-15
RAPGEF1	5016.99	5.34469	0.637383	8.38537	5.05681e-17	1.23193e-15
ACRBP	574.066	-3.58217	0.427372	-8.38186	5.20989e-17	1.26772e-15
CMTM7	1408.42	2.52345	0.301091	8.38101	5.24745e-17	1.27535e-15
CEP164	1425.84	3.40839	0.406818	8.37816	5.37594e-17	1.30503e-15
MKI67	12978.3	-2.81811	0.336593	-8.37246	5.64273e-17	1.36818e-15
CRIP1	1832.14	6.42138	0.767241	8.36944	5.78943e-17	1.40209e-15
FPR1	5111.56	7.01597	0.839766	8.35467	6.56164e-17	1.58724e-15
CENPA	494.395	-3.92226	0.469497	-8.35417	6.58951e-17	1.5921e-15
B3GNT8	188.712	7.26321	0.869478	8.35354	6.62484e-17	1.59876e-15
GIMAP7	463.328	7.10986	0.8513	8.35177	6.72455e-17	1.62092e-15
TMCO4	611.406	2.49467	0.298881	8.34672	7.01865e-17	1.68982e-15
MMP28	286.644	6.11179	0.732783	8.34052	7.39656e-17	1.77872e-15
PCAT18	152.977	11.2321	1.34716	8.33759	7.58195e-17	1.81905e-15
IQSEC2	418.418	4.152	0.498353	8.33145	7.986e-17	1.91375e-15
DTX4	359.722	5.4764	0.657402	8.33036	8.05958e-17	1.92913e-15
FKBP14	756.66	-5.3481	0.642386	-8.32537	8.40685e-17	2.00991e-15
FUT8	2538.17	-2.44591	0.293915	-8.32183	8.66181e-17	2.06846e-15
PSMD11	3516.37	-1.58341	0.190278	-8.32159	8.67898e-17	2.07015e-15
RASSF1	2859.18	1.60899	0.193395	8.31971	8.81805e-17	2.10088e-15
BEX2	365.897	-4.82618	0.58015	-8.31885	8.88232e-17	2.11374e-15
SH2D1A	171.246	8.84498	1.06502	8.30498	9.98337e-17	2.37027e-15
MICU3	110.011	-5.97865	0.719969	-8.30404	1.00628e-16	2.38637e-15
ZNF354C	375.388	-3.88757	0.468254	-8.30227	1.0214e-16	2.41942e-15
MAX	6387.26	-1.91854	0.231213	-8.29773	1.06122e-16	2.50797e-15
IKZF3	112.309	7.71417	0.930027	8.29456	1.08986e-16	2.57269e-15
EFCAB13	1450.57	-4.76182	0.574116	-8.29418	1.09333e-16	2.57792e-15
CDR2	1011.45	-1.98304	0.239368	-8.28449	1.18614e-16	2.79354e-15
ZNF521	1871	4.40519	0.532064	8.27944	1.23754e-16	2.91126e-15
SNHG19	386.494	2.29818	0.2777	8.27575	1.27652e-16	2.9961e-15
IMPDH1	3587.84	2.48816	0.300723	8.27393	1.2961e-16	3.03857e-15
CISD2	1410.62	-2.42196	0.292867	-8.26983	1.34146e-16	3.14133e-15
LIN28B	166.653	-10.6268	1.28587	-8.26435	1.40457e-16	3.28537e-15
RBFOX2	370.716	-5.44569	0.659394	-8.25862	1.47369e-16	3.43923e-15
HAL	824.784	3.95501	0.479295	8.25171	1.56138e-16	3.63974e-15
RARRES2	326.193	10.1509	1.23099	8.24618	1.63541e-16	3.80797e-15
DUSP27	482.032	5.96305	0.72336	8.24354	1.6719e-16	3.88854e-15
BMP2K	7456.46	-2.7093	0.328911	-8.23718	1.76322e-16	4.09629e-15
CCR5	177.57	7.41653	0.900405	8.23688	1.76756e-16	4.10175e-15
LNX2	939.227	-2.12318	0.257897	-8.23266	1.83105e-16	4.24427e-15
TMEM246	267.501	-9.99	1.21417	-8.22787	1.90571e-16	4.41234e-15
PTGS1	13103.6	-4.80294	0.583929	-8.22521	1.94849e-16	4.50633e-15
C3orf52	197.266	-4.6779	0.568782	-8.22441	1.96152e-16	4.53136e-15
C16orf74	152.633	9.28295	1.12881	8.22366	1.9738e-16	4.5546e-15
OXER1	164.809	4.31443	0.524649	8.22346	1.97718e-16	4.55727e-15
AKR1A1	2619.59	1.57251	0.191259	8.22189	2.00322e-16	4.61211e-15
EREG	8953.15	-5.11234	0.621849	-8.22119	2.015e-16	4.63405e-15
C14orf1	853.929	-1.90035	0.23117	-8.22054	2.02588e-16	4.65385e-15
PLXNA2	385.071	5.82852	0.709038	8.22032	2.02967e-16	4.65736e-15
PRSS23	237.552	-5.73014	0.697588	-8.21423	2.13536e-16	4.89441e-15
HBE1	551.841	-10.3534	1.26117	-8.20938	2.22333e-16	5.09036e-15
SLC17A5	1063.82	-2.51753	0.307046	-8.19918	2.42029e-16	5.53514e-15
PRKCA	1996.31	-4.16744	0.508395	-8.19724	2.45976e-16	5.61915e-15
P2RY1	4363	-3.98833	0.48669	-8.19481	2.50985e-16	5.7272e-15
TNIK	3110.02	-5.33594	0.651465	-8.19068	2.59764e-16	5.92094e-15
RALB	3978.4	-2.51836	0.307526	-8.18911	2.63169e-16	5.99191e-15
DCANP1	590.819	7.94292	0.970279	8.18622	2.69551e-16	6.11687e-15
SERPINI1	244.353	-3.10193	0.378964	-8.18528	2.71674e-16	6.15824e-15
AR	314.695	3.8856	0.475001	8.18019	2.83392e-16	6.41678e-15
NGFRAP1	1989.18	-6.07993	0.743318	-8.17944	2.85156e-16	6.4496e-15
THUMPD2	1384.9	-3.23061	0.395077	-8.17717	2.90577e-16	6.56499e-15
S100A12	2849.03	9.54749	1.16803	8.17399	2.98364e-16	6.73349e-15
SHANK1	500.138	5.64833	0.691024	8.17385	2.98691e-16	6.73349e-15
FAM63B	1344.13	-2.43681	0.298332	-8.16812	3.13237e-16	7.05368e-15
TANC2	883.829	-4.7999	0.588081	-8.16196	3.29638e-16	7.41486e-15
STARD4	3787.38	-5.84499	0.716166	-8.1615	3.30882e-16	7.42657e-15
SLC9A7P1	719.223	7.83409	0.960713	8.15445	3.50763e-16	7.86421e-15
CD300C	681.391	4.63608	0.568573	8.15388	3.5242e-16	7.88415e-15
LYVE1	315.984	-8.57258	1.05133	-8.15401	3.52065e-16	7.88415e-15
ESAM	2293.68	-5.28263	0.647893	-8.15356	3.53372e-16	7.89685e-15
ACSL3	2409.92	-2.12308	0.260531	-8.14904	3.66818e-16	8.18841e-15
HMOX2	822.294	2.05195	0.25188	8.14652	3.74552e-16	8.35199e-15
MS4A2	385.139	7.06048	0.867396	8.13986	3.95742e-16	8.81492e-15
CCR4	371.055	-6.1875	0.760322	-8.13799	4.01882e-16	8.94198e-15
FLVCR2	732.129	4.55502	0.559809	8.13675	4.06043e-16	9.0248e-15
SLC41A3	999.499	1.80823	0.222277	8.13503	4.11825e-16	9.1434e-15
MECOM	330.577	-6.74837	0.830216	-8.12846	4.34785e-16	9.64273e-15
TESC	2527.16	-5.36033	0.659999	-8.12173	4.59577e-16	1.01816e-14
ULBP1	113.521	-6.15892	0.75875	-8.11719	4.77084e-16	1.0558e-14
STAT6	8792.07	1.90229	0.234427	8.11461	4.87346e-16	1.07735e-14
NDUFC2	361.728	-1.5873	0.195791	-8.10714	5.18243e-16	1.14443e-14
SMYD3	915.612	1.70923	0.210841	8.10672	5.20047e-16	1.14717e-14
CALHM2	528.954	3.86784	0.477232	8.10473	5.28632e-16	1.16486e-14
CD1E	165.321	10.6678	1.31695	8.1004	5.47806e-16	1.20582e-14
CYYR1	244.146	-9.4559	1.1674	-8.09999	5.49648e-16	1.20858e-14
ILK	6039.07	-2.08434	0.257572	-8.09228	5.85562e-16	1.28617e-14
ENO2	903.875	-4.04448	0.49992	-8.09026	5.95393e-16	1.30637e-14
ADAM22	233.036	-4.2456	0.524848	-8.08921	6.00508e-16	1.31618e-14
GPR162	454.54	3.07362	0.380163	8.08501	6.21608e-16	1.36098e-14
SH3RF3	179.98	6.37425	0.788508	8.08393	6.27126e-16	1.3716e-14
TM4SF1	650.002	6.35344	0.786114	8.08209	6.36684e-16	1.39102e-14
KPNA2	4488.09	-2.27078	0.281104	-8.07808	6.5794e-16	1.43593e-14
LOC200772	226.854	11.246	1.39324	8.07183	6.92515e-16	1.50979e-14
KLF8	138.239	-3.57744	0.443231	-8.07128	6.95651e-16	1.51501e-14
CKAP2L	1566.98	-3.92205	0.48602	-8.06973	7.04532e-16	1.53273e-14
SLC1A3	236.198	4.4864	0.556432	8.06281	7.45607e-16	1.61866e-14
DPYSL3	474.459	7.26259	0.900794	8.06243	7.47936e-16	1.622e-14
KCTD12	8416.85	5.1598	0.641681	8.04107	8.90603e-16	1.92732e-14
GALNT3	586.758	4.18572	0.520684	8.0389	9.06519e-16	1.9597e-14
SLC4A8	487.012	3.30205	0.411188	8.03052	9.70598e-16	2.09602e-14
H6PD	3057.78	3.95997	0.493235	8.02856	9.86259e-16	2.1276e-14
CD74	67424.4	4.82477	0.600986	8.02809	9.90037e-16	2.13351e-14
KLF4	4680.91	5.52565	0.688397	8.02683	1.00021e-15	2.15318e-14
CIITA	7477.34	6.65183	0.829049	8.02344	1.02825e-15	2.21122e-14
SLC39A11	1201.27	1.8973	0.236582	8.0196	1.06089e-15	2.27902e-14
TNFRSF10B	3126.36	3.35859	0.418879	8.01804	1.07447e-15	2.30578e-14
PALLD	227.047	5.71904	0.713502	8.01545	1.09732e-15	2.35174e-14
SPC25	427.033	-3.46797	0.432666	-8.01536	1.09817e-15	2.35174e-14
SGMS2	1178.8	5.82565	0.727294	8.01003	1.14677e-15	2.45325e-14
TRAT1	102.644	9.99294	1.24822	8.00577	1.18722e-15	2.53715e-14
FGL2	21301.7	5.36498	0.670904	7.99664	1.27856e-15	2.72951e-14
CA13	260.61	-3.66181	0.458227	-7.99126	1.33568e-15	2.84849e-14
TREML1	837.111	-5.68349	0.711273	-7.99059	1.34299e-15	2.86109e-14
HDC	1575.96	6.6747	0.8355	7.98887	1.36185e-15	2.89828e-14
ZNF518B	2716.31	-3.02735	0.379019	-7.98733	1.37893e-15	2.93158e-14
NTHL1	498.846	2.67115	0.334678	7.98125	1.44859e-15	3.07649e-14
ITIH4	527.548	3.848	0.482142	7.98105	1.45099e-15	3.0784e-14
TRAPPC2	1363.31	-2.73801	0.343205	-7.97777	1.49e-15	3.15465e-14
ARHGEF11	2818.14	2.98941	0.374787	7.97629	1.50794e-15	3.18936e-14
H2AFY2	136.895	-5.90053	0.73995	-7.97424	1.53326e-15	3.23957e-14
LRRC37B	760.54	1.97351	0.247503	7.97367	1.5403e-15	3.25109e-14
PLBD1	5485.31	8.3492	1.04778	7.96848	1.60633e-15	3.38004e-14
EMD	1770.46	-2.65893	0.333694	-7.96817	1.61038e-15	3.3851e-14
CGRRF1	493.49	-2.69003	0.337627	-7.96747	1.61951e-15	3.4008e-14
PLEKHA1	303.572	-2.51683	0.316	-7.96464	1.6571e-15	3.47619e-14
CLCN3	8121	-3.56656	0.448098	-7.95934	1.72962e-15	3.6246e-14
CD101	651.338	7.433	0.934063	7.95771	1.75255e-15	3.66892e-14
EXPH5	107.705	-5.31503	0.668205	-7.95418	1.80315e-15	3.77102e-14
LOC90246	188.452	-4.02426	0.506395	-7.94686	1.91292e-15	3.99649e-14
PRRG4	707.897	2.80036	0.352541	7.94335	1.968e-15	4.10323e-14
BUB1	3042.09	-3.40741	0.429356	-7.93608	2.08664e-15	4.34617e-14
ADGRG3	211.941	8.37524	1.05549	7.93497	2.1055e-15	4.38101e-14
SVIL	2541.42	4.45072	0.561408	7.92779	2.23081e-15	4.63706e-14
ZC3H12D	389.769	5.26769	0.664523	7.92702	2.24467e-15	4.66115e-14
FCN1	27146.8	7.6206	0.961451	7.92614	2.26055e-15	4.68938e-14
TRIM40	103.045	-10.5163	1.3279	-7.91947	2.38522e-15	4.94301e-14
MIPOL1	110.294	-6.2463	0.788976	-7.91697	2.43376e-15	5.03853e-14
RPL13	40333.1	1.78547	0.225587	7.91478	2.47693e-15	5.12274e-14
APLN	177.396	6.20276	0.783835	7.91334	2.50575e-15	5.17712e-14
CRIP2	540.512	8.27023	1.0452	7.91258	2.52099e-15	5.19967e-14
SHD	162.544	9.92632	1.2545	7.91255	2.52173e-15	5.19967e-14
C1orf198	536.011	-2.91491	0.368474	-7.91076	2.55825e-15	5.26969e-14
RAB3C	102.221	-9.76722	1.23639	-7.89977	2.79408e-15	5.7497e-14
RNASE6	1441.33	4.16226	0.526974	7.89841	2.82481e-15	5.80713e-14
S100A11	1967.5	4.08557	0.517389	7.8965	2.86835e-15	5.88484e-14
ITGAM	7805.89	4.17431	0.528708	7.89531	2.89593e-15	5.93551e-14
RRN3	4599.45	-3.06102	0.387904	-7.89118	2.99354e-15	6.12945e-14
MAP3K5	5928.64	-2.1701	0.275011	-7.89098	2.99826e-15	6.13299e-14
NBEAL2	12156.1	-2.28953	0.290175	-7.89018	3.01759e-15	6.1664e-14
LILRA5	3605.79	7.49778	0.950562	7.88773	3.07726e-15	6.28207e-14
CCR7	368.706	9.77935	1.24023	7.88511	3.14255e-15	6.40898e-14
TOX	386.125	6.08399	0.771876	7.88208	3.2197e-15	6.55982e-14
PDGFD	123.416	-4.57554	0.580587	-7.88088	3.2508e-15	6.61007e-14
MYOF	1433.68	6.00369	0.76187	7.88019	3.26875e-15	6.63999e-14
PIP4K2A	7425.54	-2.27046	0.288407	-7.87242	3.4784e-15	7.05888e-14
SSX2IP	3169.4	-3.40934	0.433159	-7.87087	3.52174e-15	7.13978e-14
ARHGAP30	8316.88	2.30766	0.293265	7.86883	3.57965e-15	7.25004e-14
STAC	164.804	-8.86314	1.12681	-7.86567	3.67126e-15	7.42825e-14
HCAR3	481.742	8.48978	1.07957	7.86407	3.71841e-15	7.51624e-14
RACGAP1	2441.42	-2.2927	0.291886	-7.85478	4.00487e-15	8.07144e-14
FBP1	543.52	6.23839	0.794304	7.85391	4.03278e-15	8.11973e-14
KLF12	737.683	-4.2156	0.537415	-7.84421	4.35698e-15	8.76389e-14
PRODH	148.998	10.1542	1.29488	7.84186	4.43919e-15	8.92051e-14
RAB27B	25669.6	-5.9461	0.758401	-7.84032	4.49414e-15	9.0221e-14
COQ4	725.276	1.92663	0.245808	7.83794	4.58e-15	9.18549e-14
GABRE	2144.92	-7.40679	0.945833	-7.83097	4.84115e-15	9.69977e-14
CD48	3886.75	4.40986	0.563267	7.82908	4.91462e-15	9.83738e-14
DCUN1D5	1537.19	-1.55615	0.198785	-7.82835	4.94333e-15	9.88522e-14
NCF1	1901.99	4.36073	0.557209	7.82603	5.0353e-15	1.00593e-13
SCIMP	946.422	7.18458	0.918316	7.82364	5.13158e-15	1.02417e-13
GP1BA	1876.63	-6.25982	0.800281	-7.82203	5.19798e-15	1.03642e-13
APOL1	700.827	3.96631	0.50722	7.81971	5.29441e-15	1.05462e-13
DMTN	4002.54	-4.03924	0.516664	-7.81793	5.3698e-15	1.06757e-13
KIF4A	1471.62	-2.16783	0.277474	-7.81271	5.59717e-15	1.11169e-13
LRRC8A	2178.94	2.32243	0.297323	7.81114	5.66749e-15	1.12457e-13
MAFB	2851.66	6.71722	0.860225	7.80868	5.77887e-15	1.14557e-13
SHCBP1	1352.36	-2.33711	0.299343	-7.80748	5.8342e-15	1.15542e-13
CCNB1	2569.79	-2.983	0.382302	-7.80273	6.05804e-15	1.19859e-13
MICU1	3945.6	-2.42832	0.311313	-7.80026	6.17802e-15	1.22115e-13
NOG	295.184	5.8413	0.749059	7.79819	6.28039e-15	1.2402e-13
RPS6KA4	2858.74	3.20566	0.411187	7.7961	6.38481e-15	1.2596e-13
NOD2	1596.49	4.95573	0.635684	7.79589	6.39555e-15	1.26051e-13
JCHAIN	504.461	9.0259	1.15835	7.79201	6.595e-15	1.29858e-13
CLUHP3	102.811	5.35962	0.687956	7.79064	6.66714e-15	1.31152e-13
PICK1	688.415	1.97844	0.254134	7.78504	6.9692e-15	1.36963e-13
LOC101927497	198.728	3.45786	0.444637	7.77682	7.43714e-15	1.4602e-13
DEPDC1B	1046	-3.18248	0.409368	-7.77412	7.59763e-15	1.49028e-13
TBC1D4	1317.57	-3.96068	0.509493	-7.77378	7.61764e-15	1.49278e-13
PLEKHA8	1203.63	-4.66012	0.599482	-7.77358	7.62995e-15	1.49377e-13
MFAP3L	2526.7	-4.82617	0.620872	-7.77321	7.6524e-15	1.49674e-13
SMAP2	7301.53	1.92731	0.24813	7.76731	8.01677e-15	1.56502e-13
INPP5A	1442.14	-2.46823	0.318207	-7.75666	8.71942e-15	1.70058e-13
RAG1	1352.67	-3.85642	0.497281	-7.75501	8.83352e-15	1.7212e-13
SBF2	2530.07	3.51741	0.453626	7.75398	8.90544e-15	1.73356e-13
EXOC6B	415.889	-3.7844	0.488147	-7.75258	9.00409e-15	1.75111e-13
SIGIRR	1099.8	2.24711	0.289951	7.74996	9.19203e-15	1.78557e-13
ST6GALNAC2	183.699	6.77423	0.874122	7.74975	9.20735e-15	1.78557e-13
TDRP	116.577	-8.60047	1.11171	-7.73626	1.02382e-14	1.98361e-13
DUSP18	392.928	2.72934	0.352819	7.73582	1.02738e-14	1.98863e-13
TUBA1C	6429.22	-1.90972	0.247039	-7.73044	1.07172e-14	2.07249e-13
RYR3	1532.29	-4.22994	0.5473	-7.72873	1.08623e-14	2.09859e-13
CYGB	620.788	7.62163	0.986373	7.72692	1.10177e-14	2.12461e-13
GPR34	195.455	7.16762	0.927615	7.72694	1.10161e-14	2.12461e-13
TIGAR	457.67	4.03145	0.522004	7.72303	1.13595e-14	2.18641e-13
ADAP2	798.366	5.45053	0.70579	7.7226	1.13981e-14	2.19179e-13
NLRC4	846.387	6.54879	0.848116	7.72157	1.14904e-14	2.20747e-13
YPEL1	469.029	3.84226	0.497616	7.72132	1.15131e-14	2.20977e-13
WFS1	161.497	6.31972	0.818906	7.71727	1.18848e-14	2.27897e-13
ST3GAL4	562.142	2.96221	0.383951	7.71506	1.20922e-14	2.31658e-13
TIFAB	248.29	7.53513	0.978016	7.70451	1.31349e-14	2.50931e-13
LEPR	1835.96	-3.87835	0.503763	-7.69877	1.37383e-14	2.62216e-13
USP45	577.446	-3.04288	0.39539	-7.69591	1.40493e-14	2.67903e-13
PRDM8	656.849	4.21885	0.548228	7.69542	1.41026e-14	2.68669e-13
PITPNC1	1273.13	-2.17197	0.282693	-7.68317	1.55203e-14	2.95129e-13
FNBP1	5821.95	2.21101	0.287936	7.6788	1.60585e-14	3.04799e-13
ITM2C	4239.95	2.57476	0.335348	7.67786	1.6177e-14	3.06765e-13
CCBL1	299.16	1.68962	0.220091	7.67692	1.62953e-14	3.08724e-13
CAMK2D	1360.8	-3.71364	0.483759	-7.67664	1.63317e-14	3.09127e-13
UROD	5671.5	-2.02244	0.26349	-7.67559	1.64654e-14	3.11372e-13
SLCO5A1	120.234	8.67586	1.13042	7.67492	1.65528e-14	3.12736e-13
NCKIPSD	993.873	-2.12836	0.277753	-7.66277	1.81959e-14	3.43464e-13
KIFC1	1635.65	-1.8698	0.244305	-7.65357	1.95481e-14	3.68649e-13
AIG1	365.843	-3.62016	0.473824	-7.64031	2.16708e-14	4.08305e-13
GOLT1B	1979.13	-3.46371	0.453771	-7.63317	2.29056e-14	4.30781e-13
CIB1	1560.53	2.40147	0.314643	7.63236	2.30495e-14	4.3309e-13
MTMR11	625.16	4.68407	0.614246	7.62572	2.4268e-14	4.55569e-13
ASB13	763.803	2.37727	0.311894	7.62203	2.49723e-14	4.68362e-13
LPAR2	431.987	3.18168	0.417625	7.6185	2.56647e-14	4.8047e-13
VAV2	857.47	4.04873	0.531518	7.61728	2.59068e-14	4.84561e-13
ARHGEF10L	1157.83	6.21421	0.815868	7.61669	2.6026e-14	4.86167e-13
CTSS	52741.8	4.68019	0.614869	7.61168	2.70563e-14	5.04683e-13
TRMT1	1887.34	1.92064	0.252335	7.61145	2.71028e-14	5.05092e-13
CDKN3	705.776	-3.96296	0.521106	-7.60491	2.85113e-14	5.30858e-13
IPP	178.561	-2.78042	0.365686	-7.60328	2.88716e-14	5.37079e-13
ZMYND8	6325.56	-1.72243	0.226561	-7.6025	2.90462e-14	5.39839e-13
SERPINI2	129.757	7.27344	0.956824	7.60165	2.92374e-14	5.429e-13
SLFN14	775.42	-6.00727	0.790273	-7.60152	2.9268e-14	5.42979e-13
SHMT2	4688	-1.69392	0.222918	-7.59888	2.98693e-14	5.53634e-13
CLC	2078.96	10.4339	1.37339	7.59716	3.02709e-14	5.60572e-13
PEAR1	2327.67	-4.57502	0.602836	-7.58915	3.22012e-14	5.95781e-13
ENTPD1	3007.92	5.21234	0.687425	7.58241	3.39197e-14	6.27011e-13
ENAH	106.693	-5.7836	0.762795	-7.58212	3.39958e-14	6.27852e-13
GIMAP1	532.513	4.85326	0.640152	7.58142	3.41801e-14	6.30689e-13
PTPRO	227.993	6.1733	0.814396	7.58022	3.44974e-14	6.35972e-13
IKZF2	811.698	4.52204	0.596776	7.57745	3.52403e-14	6.49085e-13
TRIM26	1653.56	2.23933	0.296107	7.56256	3.95219e-14	7.25994e-13
HDGFRP3	814.896	-4.47965	0.593057	-7.55349	4.23747e-14	7.77702e-13
SCD5	127.872	4.45555	0.589925	7.55275	4.2615e-14	7.81415e-13
SLC2A10	189.817	-5.87263	0.778723	-7.54136	4.65097e-14	8.50552e-13
ARTN	221.094	6.12257	0.811954	7.54053	4.68048e-14	8.55186e-13
NHSL2	760.72	5.85788	0.777067	7.53845	4.75584e-14	8.67825e-13
SFXN1	1813.31	-2.14815	0.284961	-7.53839	4.7581e-14	8.67825e-13
SNAI3	206.803	5.45129	0.723742	7.53208	4.99369e-14	9.09987e-13
SLC37A2	1334.02	6.14779	0.816292	7.53136	5.02141e-14	9.14226e-13
PSMB10	3154.82	2.22126	0.295043	7.52859	5.12904e-14	9.32995e-13
PRRT4	161.375	6.8642	0.911852	7.52775	5.16208e-14	9.38174e-13
BCL2	1643.57	4.06485	0.54042	7.52164	5.40949e-14	9.8227e-13
COBLL1	877.114	4.54435	0.604291	7.52014	5.47183e-14	9.92711e-13
IRF5	2750.62	3.1449	0.418314	7.51804	5.56046e-14	1.0079e-12
TGFBI	8628.48	4.80836	0.640525	7.50691	6.05413e-14	1.09642e-12
CLEC7A	6771.07	6.07922	0.810403	7.50148	6.31025e-14	1.14179e-12
PLEKHA4	130.709	-4.01406	0.535248	-7.49944	6.40909e-14	1.15764e-12
ELOVL6	1686.89	-3.76666	0.502274	-7.49923	6.41952e-14	1.1585e-12
SEC14L5	664.331	-6.62567	0.883738	-7.49732	6.51365e-14	1.17446e-12
PARVG	5506.2	2.15294	0.287233	7.49544	6.60781e-14	1.19039e-12
ARHGAP21	11526.3	-3.46157	0.461928	-7.49374	6.6938e-14	1.20377e-12
LIF	388.315	8.30783	1.10997	7.48475	7.16845e-14	1.28687e-12
RAP2A	3355.94	-2.64235	0.353108	-7.48314	7.25654e-14	1.30155e-12
ANO6	12860.1	-3.15631	0.421831	-7.48239	7.2981e-14	1.3078e-12
TRPV2	2521.45	1.60397	0.214369	7.48228	7.30414e-14	1.3078e-12
OSTM1	2108.92	-2.26082	0.302226	-7.48056	7.40073e-14	1.32394e-12
AGR2	156.153	11.1124	1.48553	7.4804	7.4094e-14	1.32434e-12
ECRP	196.913	8.83522	1.18232	7.47276	7.85326e-14	1.40246e-12
NEK3	516.621	2.81211	0.376835	7.46243	8.49406e-14	1.51557e-12
BCL2L1	4995.97	-3.28592	0.44043	-7.4607	8.6061e-14	1.53423e-12
CDCA2	1145.68	-2.64655	0.354929	-7.45656	8.88087e-14	1.58184e-12
SLC43A2	4048.06	5.50024	0.738028	7.45262	9.15047e-14	1.62845e-12
PECR	276.461	-4.00151	0.537477	-7.44498	9.69615e-14	1.72258e-12
PRDM5	138.044	-7.7466	1.04131	-7.43931	1.01211e-13	1.79341e-12
SERPINF2	111.197	5.08862	0.684007	7.43942	1.01125e-13	1.79341e-12
CRIM1	1164.85	4.30135	0.578324	7.43762	1.02519e-13	1.81503e-12
ACAP1	3314.83	2.02047	0.271928	7.43016	1.08463e-13	1.91531e-12
SCARB2	3144.76	2.39723	0.322964	7.42261	1.14839e-13	2.02318e-12
STIM1	5374.19	-1.94231	0.261677	-7.42257	1.14867e-13	2.02318e-12
SLC15A3	1601.07	5.95518	0.802343	7.42223	1.15163e-13	2.02664e-12
ATP2C1	12201	-2.61629	0.352611	-7.41976	1.17333e-13	2.06308e-12
MAP3K14	946.719	4.47277	0.602914	7.41859	1.18374e-13	2.07959e-12
HRH2	551.476	6.01314	0.811157	7.41304	1.23439e-13	2.16672e-12
ABCA1	2215.72	4.28039	0.577783	7.4083	1.2793e-13	2.24363e-12
PPIC	110.936	-7.82394	1.05636	-7.4065	1.29677e-13	2.27233e-12
DLGAP5	2071.82	-3.45613	0.466793	-7.40398	1.32161e-13	2.31388e-12
SERAC1	534.062	-2.51243	0.339379	-7.40302	1.33122e-13	2.32872e-12
APOC1	669.981	-5.19196	0.701372	-7.40257	1.33576e-13	2.33467e-12
FADS2	24391.6	-4.25169	0.574718	-7.39787	1.38389e-13	2.41675e-12
TMEM173	3632.55	1.97386	0.266874	7.39621	1.40128e-13	2.44503e-12
SEC24D	2483.19	-2.09499	0.283558	-7.38822	1.48806e-13	2.59205e-12
LGR4	622.487	-5.42024	0.734265	-7.38187	1.56087e-13	2.71427e-12
THBS3	1038.21	2.38205	0.322814	7.37902	1.59463e-13	2.77064e-12
ADCK2	839.436	1.81307	0.245746	7.37781	1.60918e-13	2.79355e-12
CAMKK2	3575.79	2.64675	0.358789	7.37689	1.62025e-13	2.81039e-12
C5orf56	262.142	3.87053	0.524748	7.37599	1.6313e-13	2.82717e-12
PRX	1138.31	4.8034	0.651357	7.37445	1.65025e-13	2.8576e-12
DNM1L	8857.31	-2.84784	0.386316	-7.37179	1.68349e-13	2.9127e-12
EIF4E3	1711.27	3.94833	0.535748	7.36974	1.70956e-13	2.95533e-12
CLIC4	7935.9	-3.16545	0.429633	-7.36779	1.73475e-13	2.99132e-12
ALOX15	243.403	10.495	1.42459	7.36703	1.7447e-13	3.00594e-12
MS4A1	121.726	9.36516	1.27226	7.36102	1.82505e-13	3.14174e-12
SNAP23	6706.56	-2.69917	0.366816	-7.35839	1.86146e-13	3.19906e-12
CENPE	3762.5	-3.81303	0.518367	-7.35584	1.89733e-13	3.25797e-12
GLO1	3443.04	-2.4243	0.329938	-7.34774	2.01581e-13	3.45854e-12
CDIP1	2069.69	-1.6062	0.218774	-7.34181	2.10719e-13	3.60628e-12
LOC100506585	154.427	6.97913	0.950669	7.34129	2.11547e-13	3.61743e-12
PTGER2	2236.69	3.53159	0.481072	7.34109	2.11861e-13	3.61979e-12
TMEM51	230.088	4.3589	0.593812	7.34054	2.12737e-13	3.63174e-12
PLAU	687.292	5.40475	0.736886	7.33457	2.22426e-13	3.79084e-12
MAPKBP1	1925.19	3.03598	0.41405	7.3324	2.26064e-13	3.84966e-12
CELSR2	244.069	-4.09921	0.559275	-7.3295	2.31006e-13	3.9273e-12
NFE2L1	4589.7	1.69287	0.231012	7.32807	2.33493e-13	3.96628e-12
CD5	101.457	8.48154	1.15742	7.32795	2.33698e-13	3.96649e-12
SERPINF1	404.846	4.83848	0.660696	7.3233	2.41945e-13	4.10307e-12
TLR4	7823.13	5.90283	0.806743	7.31687	2.53828e-13	4.29396e-12
MINPP1	3143.12	-2.68413	0.367274	-7.30823	2.70675e-13	4.57519e-12
ZAP70	301.416	6.10212	0.835484	7.3037	2.79971e-13	4.72842e-12
MMP25	492.044	7.11822	0.975155	7.29958	2.88658e-13	4.87114e-12
PIP4K2C	571.135	-2.02737	0.27777	-7.29873	2.90507e-13	4.89831e-12
GCDH	992.866	2.28104	0.312728	7.29399	3.00902e-13	5.06943e-12
FAM171B	123.795	-5.11655	0.70166	-7.29206	3.05246e-13	5.13838e-12
ZWINT	2116.45	-1.76957	0.242696	-7.29129	3.06995e-13	5.16361e-12
CFP	6875.36	3.84896	0.528418	7.28393	3.24229e-13	5.44901e-12
TRIB2	885.556	3.42065	0.469688	7.2828	3.26956e-13	5.49035e-12
LDLRAP1	1174.35	-2.72188	0.373751	-7.28259	3.27469e-13	5.49447e-12
INSIG1	16399.2	-3.98054	0.546858	-7.27893	3.36483e-13	5.64111e-12
CECR6	169.261	5.17706	0.711809	7.2731	3.51318e-13	5.88501e-12
DHRS9	104.433	6.11809	0.841407	7.27126	3.5614e-13	5.96091e-12
BCL11A	2018.69	3.85701	0.530592	7.26926	3.6146e-13	6.04504e-12
SDK2	794.917	10.13	1.39449	7.26429	3.75003e-13	6.26643e-12
FYB	10063.7	-2.42987	0.334534	-7.26346	3.77322e-13	6.30005e-12
ADGRE3	466.131	7.48344	1.03034	7.26306	3.78442e-13	6.31362e-12
LRRC6	108.96	4.72645	0.651085	7.25935	3.88967e-13	6.48394e-12
CACHD1	124.302	-6.29096	0.867283	-7.25364	4.05708e-13	6.75753e-12
TLR5	559.133	6.42619	0.886056	7.25258	4.08906e-13	6.80527e-12
ARVCF	440.354	4.07608	0.562079	7.2518	4.11272e-13	6.8391e-12
DACT1	276.019	-3.28474	0.453381	-7.24499	4.32478e-13	7.18592e-12
KCNN4	1219.5	2.4418	0.337248	7.24036	4.4748e-13	7.42919e-12
HLA-DRB1	13701.3	4.89917	0.67729	7.23349	4.70721e-13	7.80243e-12
BISPR	249.162	3.92707	0.543107	7.23075	4.80347e-13	7.94914e-12
EFHD2	5580.39	3.579	0.495036	7.22977	4.83801e-13	7.99986e-12
HCAR2	358.051	8.83312	1.22197	7.22859	4.88031e-13	8.0633e-12
ADGRE2	3928.2	3.11497	0.431598	7.2173	5.30313e-13	8.75486e-12
SPEF2	225.482	3.43184	0.476371	7.20414	5.84118e-13	9.6122e-12
CDC25C	343.47	-2.51178	0.348715	-7.20296	5.89213e-13	9.68829e-12
KAT6B	2220.33	2.26237	0.314151	7.20155	5.9533e-13	9.76819e-12
LRRK1	2232.09	3.53523	0.490902	7.20151	5.955e-13	9.76819e-12
SLC4A3	110.804	9.54789	1.3267	7.1967	6.16883e-13	1.01109e-11
PLEKHG5	123.206	8.19706	1.13907	7.19626	6.18847e-13	1.0135e-11
KIFAP3	1660.85	-2.04495	0.284239	-7.19446	6.27071e-13	1.02615e-11
POU2F2	1951.83	4.65475	0.647094	7.19332	6.32361e-13	1.03398e-11
SPTLC3	135.305	8.07944	1.12367	7.19023	6.46838e-13	1.05681e-11
KIF14	1725.79	-3.28684	0.457185	-7.1893	6.51253e-13	1.06318e-11
TLE4	3262.27	2.14742	0.298721	7.18871	6.54055e-13	1.0669e-11
FLNC	105.188	6.35024	0.8835	7.18759	6.59436e-13	1.07483e-11
SMIM24	1259.22	3.92982	0.54721	7.18156	6.89227e-13	1.12249e-11
NAIP	2889.13	3.15138	0.439084	7.17717	7.11696e-13	1.15817e-11
FAM83D	679.765	-2.82889	0.394452	-7.17171	7.40643e-13	1.20432e-11
PLXNB1	378.942	4.99208	0.696168	7.1708	7.45589e-13	1.21141e-11
ANKRD26	812.985	4.4471	0.620596	7.16585	7.73048e-13	1.25404e-11
CPEB4	6564.29	-1.60948	0.22475	-7.16118	7.99847e-13	1.29648e-11
CDA	317.316	6.17148	0.862227	7.15761	8.20979e-13	1.32969e-11
MAN2B1	9054.93	2.44936	0.342393	7.15364	8.45069e-13	1.36763e-11
NID2	211.894	-4.37483	0.611682	-7.15212	8.54477e-13	1.38176e-11
ISG20	633.258	4.82892	0.675499	7.14868	8.76188e-13	1.41576e-11
TNFRSF8	222.349	8.20414	1.14802	7.14636	8.91081e-13	1.43869e-11
PEG3	132.863	-7.94584	1.11252	-7.14219	9.18557e-13	1.48189e-11
KIAA0930	6154.18	2.70108	0.378284	7.14035	9.30954e-13	1.49953e-11
IL16	2454.31	3.87392	0.542718	7.13799	9.47046e-13	1.52425e-11
RSU1	5484.96	-2.55112	0.357469	-7.13661	9.56579e-13	1.53839e-11
ARRDC1	1672.3	2.46348	0.345569	7.12876	1.01278e-12	1.62622e-11
CD93	11391.3	4.03753	0.566386	7.12857	1.01414e-12	1.62714e-11
PHF11	979.661	2.04384	0.286747	7.12767	1.02078e-12	1.63652e-11
CUBN	209.151	3.18664	0.447227	7.12533	1.03831e-12	1.66333e-11
GIMAP6	1705.46	4.69319	0.659421	7.11714	1.10188e-12	1.7624e-11
SMPD3	217.308	7.13462	1.00254	7.11657	1.10648e-12	1.76838e-11
PLCL1	251.63	-4.79465	0.674284	-7.11073	1.15432e-12	1.84055e-11
CRNDE	192.601	-2.77063	0.389773	-7.10832	1.17461e-12	1.87145e-11
ROBO4	415.997	5.22258	0.734768	7.1078	1.1791e-12	1.87715e-11
ATP6V1A	11304.8	-2.55984	0.360274	-7.10526	1.20094e-12	1.91043e-11
FGFRL1	335.787	4.05607	0.570902	7.10467	1.20612e-12	1.9157e-11
PPFIA3	197.824	-4.43262	0.623962	-7.10399	1.21204e-12	1.92362e-11
EPHX2	162.591	-5.85695	0.824687	-7.10203	1.22939e-12	1.94966e-11
DAPK1	7179.66	2.60902	0.36737	7.10188	1.23072e-12	1.95026e-11
C3orf58	4258.84	-2.50824	0.35325	-7.10046	1.24347e-12	1.96893e-11
CD14	11263.4	5.99289	0.844869	7.09328	1.30973e-12	2.07066e-11
KIF7	272.438	3.03537	0.428116	7.09005	1.34066e-12	2.11794e-11
GFPT1	3422.64	-2.08884	0.29469	-7.08826	1.35813e-12	2.14389e-11
NARFL	1061.48	2.719	0.383695	7.08636	1.37682e-12	2.17172e-11
YES1	2148.71	-3.16247	0.446878	-7.0768	1.47518e-12	2.32507e-11
THEMIS2	7128.68	3.26874	0.46194	7.07613	1.48239e-12	2.33466e-11
TXK	603.227	-2.97444	0.420573	-7.07233	1.52348e-12	2.39569e-11
ZFYVE9	384.643	3.94153	0.557647	7.06815	1.57017e-12	2.46722e-11
ATP8B4	3759.97	6.4891	0.918297	7.06645	1.5895e-12	2.49569e-11
LAT	5521.72	-4.54945	0.64384	-7.06611	1.59333e-12	2.49978e-11
HAGHL	374.79	2.81326	0.398298	7.0632	1.62706e-12	2.55076e-11
SLC10A7	1340.92	-3.24497	0.459512	-7.06177	1.64399e-12	2.57533e-11
CACNA1C-AS2	123.416	3.03884	0.430387	7.06071	1.65655e-12	2.58909e-11
LRP4	471.25	3.32579	0.471026	7.06073	1.65629e-12	2.58909e-11
NUF2	1024.47	-3.34712	0.474047	-7.06075	1.6561e-12	2.58909e-11
H2AFZ	10104.8	-2.0346	0.288677	-7.04802	1.81478e-12	2.83424e-11
RASSF7	415.084	2.78552	0.395349	7.04572	1.84506e-12	2.87933e-11
DIAPH2	2282.49	3.13373	0.444878	7.04402	1.86774e-12	2.91251e-11
MDK	361.354	4.01311	0.569771	7.04338	1.87634e-12	2.9237e-11
RPL18A	18565.9	1.60801	0.228436	7.03923	1.93308e-12	3.00301e-11
TMEM198B	893.429	1.90693	0.270914	7.03888	1.93796e-12	3.0083e-11
CACNA1C-AS1	216.08	3.94509	0.560571	7.03763	1.95543e-12	3.03312e-11
LOC101927069	471.164	5.86517	0.833458	7.03714	1.96219e-12	3.04132e-11
EPB41L5	214.073	-4.01892	0.571325	-7.03439	2.0013e-12	3.0996e-11
CYP2S1	365.801	4.10412	0.583461	7.0341	2.0055e-12	3.10376e-11
PNP	7047.02	-2.47111	0.351452	-7.03115	2.04842e-12	3.16781e-11
TROAP	901.683	-2.19085	0.311722	-7.02819	2.09228e-12	3.23077e-11
ITGAX	4244.88	5.13987	0.731431	7.02714	2.10814e-12	3.25281e-11
AFF3	866.517	4.16936	0.593649	7.02327	2.16729e-12	3.34156e-11
GLT1D1	988.859	6.56069	0.934671	7.01925	2.23061e-12	3.43661e-11
IQGAP1	21588.2	2.43147	0.346496	7.01731	2.26179e-12	3.48204e-11
CENPL	506.189	-1.76958	0.252281	-7.01434	2.31044e-12	3.55161e-11
HEXIM1	5798.63	-3.44886	0.491763	-7.01324	2.32857e-12	3.5768e-11
FNDC3B	4743.46	2.56106	0.36528	7.01121	2.36269e-12	3.62379e-11
GTF2A1	3016.09	-2.5482	0.363535	-7.00949	2.39187e-12	3.66581e-11
WDR74	1292.42	2.10929	0.30093	7.00923	2.39636e-12	3.66995e-11
MFAP4	110.466	7.30201	1.04336	6.99857	2.58585e-12	3.9572e-11
ZNF395	3124.75	1.58303	0.226247	6.99689	2.61711e-12	4.00206e-11
GATM	454.3	-4.45466	0.636698	-6.99649	2.62446e-12	4.01026e-11
NCF1C	515.466	4.2221	0.603468	6.99639	2.62638e-12	4.01026e-11
MEX3A	244.43	-3.80498	0.544146	-6.99257	2.69902e-12	4.11811e-11
ZNF516	4091.18	3.36871	0.481819	6.99166	2.71657e-12	4.14182e-11
LILRB3	679.958	6.55618	0.9378	6.99102	2.72899e-12	4.15765e-11
LCA5	656.736	-4.0462	0.578863	-6.9899	2.75083e-12	4.18783e-11
KIF11	3317.22	-2.60042	0.372271	-6.98529	2.84276e-12	4.32138e-11
RRM2	4569.05	-2.73948	0.392192	-6.98505	2.84763e-12	4.3238e-11
YIF1B	2137.27	-2.18928	0.313426	-6.985	2.84857e-12	4.3238e-11
SPTSSA	1181.95	-2.2835	0.327026	-6.98264	2.89685e-12	4.39384e-11
HSDL1	882.021	-1.6777	0.240337	-6.9806	2.93918e-12	4.4538e-11
ZNF18	517.024	1.57388	0.225481	6.98013	2.94906e-12	4.46314e-11
DEPDC1	1156.93	-4.22036	0.60518	-6.97372	3.08676e-12	4.6681e-11
S1PR3	450.814	8.33154	1.19521	6.97078	3.15195e-12	4.76317e-11
CHST14	504.282	2.12577	0.305172	6.96583	3.26483e-12	4.9229e-11
MYO6	147.584	-5.21509	0.74871	-6.96543	3.274e-12	4.93309e-11
ACAA1	1776.81	2.18133	0.31325	6.96355	3.31797e-12	4.99568e-11
C9orf9	130.449	4.06238	0.584031	6.95577	3.50646e-12	5.26789e-11
HIST3H2A	507.069	-4.5604	0.656502	-6.94651	3.74425e-12	5.61692e-11
NTSR1	128.387	8.99179	1.29461	6.94556	3.76953e-12	5.65072e-11
FMNL1	7369.6	3.87031	0.557947	6.9367	4.01362e-12	6.00786e-11
ABHD4	2281.33	-2.46239	0.355068	-6.935	4.06229e-12	6.07357e-11
TNRC6C-AS1	779.908	1.97435	0.284695	6.93496	4.06344e-12	6.07357e-11
FAM110B	132.551	-6.17872	0.89172	-6.92899	4.23858e-12	6.32155e-11
LOC100129550	677.473	3.1675	0.457222	6.92772	4.27689e-12	6.37406e-11
CLGN	249.967	-7.59983	1.09773	-6.92322	4.41494e-12	6.57503e-11
CTSH	3276.22	5.34005	0.771514	6.92153	4.46801e-12	6.64924e-11
OFD1	2738.98	-1.83732	0.265461	-6.92123	4.47731e-12	6.65825e-11
SLC44A2	4026.1	-2.12805	0.307473	-6.92109	4.48168e-12	6.65993e-11
TCEAL8	1417.56	-1.9539	0.282436	-6.91802	4.57995e-12	6.80105e-11
RRP12	4027.36	2.74532	0.396845	6.91787	4.58494e-12	6.80353e-11
JADE2	2919.98	1.76517	0.255281	6.91462	4.69117e-12	6.95112e-11
ADAM10	14617.7	-2.56516	0.371322	-6.90818	4.90917e-12	7.26889e-11
UBR1	6809.39	-2.73632	0.396116	-6.90787	4.92001e-12	7.2797e-11
ACSL4	8345.95	-2.16632	0.313808	-6.90331	5.08034e-12	7.51151e-11
L2HGDH	600.356	-2.48188	0.359709	-6.89967	5.21223e-12	7.70098e-11
SEC11C	677.457	-2.04476	0.296552	-6.89512	5.38207e-12	7.94049e-11
CLIC2	702.529	2.54673	0.36946	6.89311	5.45857e-12	8.0418e-11
C11orf95	860.609	2.39511	0.347548	6.89145	5.52252e-12	8.13017e-11
MAN1B1	1760.59	1.61213	0.233944	6.89107	5.53742e-12	8.14627e-11
HLA-DQB1	9282.02	7.13933	1.03648	6.88807	5.65525e-12	8.30772e-11
BPI	176.999	8.89114	1.2916	6.8838	5.82764e-12	8.55485e-11
LINC00426	264.715	6.92794	1.00679	6.8812	5.93493e-12	8.70612e-11
PWP2	1497.82	1.52301	0.221348	6.8806	5.95996e-12	8.73659e-11
LRRC37BP1	769.388	1.6736	0.243351	6.87732	6.09908e-12	8.92143e-11
TMEM43	3749.52	1.83526	0.266855	6.87739	6.09606e-12	8.92143e-11
KIAA0226L	478.897	6.22761	0.905954	6.87409	6.23871e-12	9.11268e-11
AOX2P	413.95	8.14945	1.18717	6.86457	6.66909e-12	9.71658e-11
GAD1	544.907	-6.56774	0.956764	-6.86453	6.67107e-12	9.71658e-11
CHAC2	174.71	-2.47685	0.361041	-6.86031	6.87096e-12	9.98647e-11
SAMD4A	240.031	-1.95456	0.285047	-6.85696	7.03395e-12	1.02089e-10
GUCY1B3	4870.06	-3.87582	0.565579	-6.85284	7.23991e-12	1.05004e-10
ILDR2	115.878	4.65632	0.679494	6.85263	7.25062e-12	1.05085e-10
SPATA13	2755.33	2.01117	0.293523	6.85182	7.29179e-12	1.05608e-10
PTPRB	223.578	-8.91017	1.30052	-6.85122	7.32211e-12	1.05972e-10
FCER1A	2150.86	-2.99513	0.437193	-6.85082	7.3429e-12	1.06198e-10
AFMID	690.338	2.36219	0.344899	6.84893	7.44053e-12	1.07459e-10
SCYL2	5909.13	-2.63374	0.384753	-6.84529	7.63231e-12	1.10151e-10
CR1	2821.86	4.31529	0.63076	6.84141	7.84155e-12	1.13091e-10
ELN	267.534	7.11155	1.03958	6.84081	7.8744e-12	1.13485e-10
SLC7A1	4911.47	-2.51396	0.367516	-6.84042	7.89632e-12	1.13721e-10
SGTB	1190.93	-1.78934	0.261591	-6.84023	7.90641e-12	1.13787e-10
ARHGEF39	352.564	-2.75064	0.402488	-6.83409	8.25246e-12	1.18601e-10
TLR1	1488.61	4.00546	0.586333	6.83137	8.41097e-12	1.20794e-10
EPX	2840.1	10.6046	1.55264	6.83008	8.48668e-12	1.21797e-10
SPAG5	2750.58	-1.65482	0.242304	-6.82952	8.52007e-12	1.2219e-10
PIF1	251.434	-3.44452	0.504378	-6.82924	8.53685e-12	1.22346e-10
TNNT3	101.874	5.29752	0.77599	6.82679	8.6834e-12	1.24359e-10
LRP12	2614.81	-5.01354	0.735334	-6.81804	9.22939e-12	1.32086e-10
GPRIN3	498.721	3.82209	0.56109	6.8119	9.63198e-12	1.3756e-10
GBP4	3279.47	2.79922	0.410967	6.8113	9.67239e-12	1.38042e-10
PTTG1	1486.14	-2.3209	0.340965	-6.80687	9.97483e-12	1.4216e-10
FREM1	512.381	-6.84523	1.00614	-6.80345	1.02144e-11	1.45473e-10
ASRGL1	666.011	-3.52092	0.517567	-6.80283	1.02584e-11	1.45999e-10
DGKH	1329.31	-4.4708	0.65748	-6.79991	1.04684e-11	1.48679e-10
FBXO41	1228.17	2.98541	0.439414	6.79406	1.09018e-11	1.5462e-10
RPS9	26789.2	1.67738	0.246896	6.79388	1.09155e-11	1.54708e-10
GVINP1	808.499	3.34033	0.491761	6.79258	1.10145e-11	1.56004e-10
PPL	277.165	8.16798	1.20319	6.78858	1.13243e-11	1.6017e-10
H1F0	8093.13	-3.86672	0.569618	-6.78827	1.13484e-11	1.60401e-10
ZNF366	224.399	7.12835	1.05076	6.78398	1.16912e-11	1.65019e-10
DNAJC12	115.311	-4.82103	0.711241	-6.77833	1.21573e-11	1.7148e-10
SLC48A1	1728.72	-1.70403	0.251457	-6.77661	1.23027e-11	1.73411e-10
HLA-DPB1	9541.48	4.1181	0.607977	6.77345	1.25748e-11	1.77004e-10
FYN	4800.47	-3.03715	0.448418	-6.77303	1.26113e-11	1.77396e-10
MGAM	217.555	4.27229	0.631757	6.76256	1.35574e-11	1.90574e-10
DNTT	5049.9	8.62267	1.27514	6.76216	1.35952e-11	1.90975e-10
IPO4	1535.99	1.98794	0.294096	6.75949	1.38482e-11	1.94395e-10
LOC102724279	302.265	6.63332	0.981436	6.75879	1.39149e-11	1.95198e-10
THSD7A	202.736	6.56683	0.971721	6.75794	1.3997e-11	1.96216e-10
C5AR2	232.009	5.12407	0.75853	6.75526	1.42579e-11	1.99737e-10
COPRS	382.381	2.66722	0.394931	6.75363	1.44196e-11	2.01865e-10
FNIP1	6662.52	-2.05538	0.304352	-6.75332	1.44501e-11	2.02153e-10
CACNA1H	125.557	8.22171	1.21748	6.75306	1.44763e-11	2.02382e-10
OPHN1	924.444	-2.70448	0.400538	-6.75213	1.4569e-11	2.03539e-10
MAGI3	335.403	-4.38511	0.64946	-6.75193	1.45887e-11	2.03677e-10
GAA	2943.36	2.78627	0.412687	6.75154	1.46286e-11	2.04095e-10
PLA2G12A	970.744	-2.77994	0.412028	-6.74696	1.50974e-11	2.10493e-10
ERMN	240.361	5.08391	0.754412	6.73891	1.59579e-11	2.22189e-10
MGC12916	152.176	4.89383	0.726344	6.73762	1.61004e-11	2.2402e-10
CEP295NL	187.217	6.13556	0.910697	6.73721	1.61452e-11	2.24492e-10
TLK1	4929.25	-2.55954	0.380901	-6.7197	1.82099e-11	2.52517e-10
RTN2	367.242	-3.30398	0.491928	-6.71639	1.86286e-11	2.57974e-10
TMEM97	1409.24	-2.27306	0.338432	-6.71646	1.86198e-11	2.57974e-10
PRDX4	1476.04	-1.87135	0.278644	-6.71593	1.86866e-11	2.58418e-10
SIGLEC7	372.159	5.75601	0.85708	6.71584	1.86984e-11	2.58418e-10
TRAF3IP2	517.903	2.36901	0.352741	6.71601	1.86768e-11	2.58418e-10
UBE2E3	1645.07	-2.12706	0.316763	-6.715	1.88072e-11	2.59746e-10
YOD1	5446.15	-2.81342	0.41902	-6.7143	1.88971e-11	2.60813e-10
CORO2A	395.96	4.32379	0.644218	6.71169	1.92382e-11	2.65342e-10
LYSMD2	611.631	2.90059	0.432285	6.7099	1.94759e-11	2.6844e-10
HBQ1	161.16	-5.23861	0.781201	-6.70585	2.00238e-11	2.75623e-10
GNG11	2085.09	-4.30252	0.641776	-6.70408	2.02672e-11	2.786e-10
KLF3-AS1	194.243	3.35099	0.500031	6.70157	2.06188e-11	2.83053e-10
IGLL5	155.341	9.42922	1.4075	6.69926	2.09482e-11	2.87383e-10
ASPM	6035.92	-3.56608	0.532379	-6.69839	2.10734e-11	2.88908e-10
STIL	1786.53	-2.47434	0.370124	-6.68515	2.30692e-11	3.15637e-10
ADAM15	3112.68	1.89174	0.283017	6.6842	2.32193e-11	3.1748e-10
GAS6	533.552	7.45081	1.11527	6.68072	2.3777e-11	3.24674e-10
NEGR1	353.945	6.04504	0.905242	6.67781	2.4254e-11	3.30966e-10
MZT1	1008.53	-3.06725	0.459722	-6.67197	2.52394e-11	3.44185e-10
SFT2D1	1309.01	-2.09435	0.314057	-6.66869	2.58093e-11	3.5149e-10
PDZD8	6762.2	-2.69408	0.40437	-6.66241	2.69381e-11	3.66376e-10
TMEM33	4871.75	-1.80306	0.270722	-6.66018	2.73502e-11	3.71734e-10
RAB10	7281.17	-1.73098	0.260239	-6.6515	2.90115e-11	3.93793e-10
IRF1	7638.42	3.447	0.518265	6.65104	2.91036e-11	3.94783e-10
ACTA2	224.795	4.2429	0.638006	6.65024	2.9261e-11	3.96656e-10
PILRA	1784.79	3.95314	0.594629	6.64808	2.96944e-11	4.02265e-10
PI4K2B	1875.7	-1.96379	0.295402	-6.64785	2.97414e-11	4.02636e-10
ARG2	1906.03	-4.57735	0.688592	-6.64741	2.983e-11	4.03569e-10
MAGED2	4468.05	-1.56326	0.235264	-6.64473	3.03782e-11	4.10446e-10
BAIAP3	341.543	6.95864	1.04824	6.63842	3.17072e-11	4.27997e-10
IFFO2	1135.65	2.25225	0.339278	6.63836	3.17189e-11	4.27997e-10
HSPA7	618.52	6.34512	0.955883	6.63797	3.18023e-11	4.2884e-10
GTSE1	838.33	-2.59812	0.391581	-6.63495	3.24618e-11	4.37446e-10
TNNI2	119.594	6.8027	1.02577	6.63178	3.31662e-11	4.46352e-10
ADM	566.998	4.23397	0.638485	6.63128	3.32797e-11	4.47587e-10
TSPAN7	228.475	4.79919	0.723877	6.62984	3.36053e-11	4.5167e-10
PLPP3	510.268	-5.43152	0.819517	-6.62771	3.40935e-11	4.57932e-10
ASPHD2	199.257	5.40532	0.81594	6.62465	3.48066e-11	4.67205e-10
DGAT2	348.732	4.52401	0.683053	6.62322	3.51468e-11	4.71462e-10
MAGI2	127.954	-3.84166	0.580055	-6.62292	3.52168e-11	4.72094e-10
PRC1	3801.81	-2.15022	0.324717	-6.62181	3.54821e-11	4.75142e-10
SPOCK2	362.814	5.03525	0.760408	6.62178	3.54905e-11	4.75142e-10
SIGLEC9	939.387	4.9366	0.745734	6.61978	3.59738e-11	4.81299e-10
HIGD2A	1667.27	1.52786	0.230821	6.61923	3.61075e-11	4.82773e-10
MRC2	1052.15	5.96246	0.900948	6.61799	3.64124e-11	4.86533e-10
NT5C3A	3700.2	-3.50208	0.529236	-6.61724	3.65976e-11	4.8869e-10
ARL8B	5177.38	-1.67353	0.252995	-6.61488	3.71857e-11	4.9622e-10
SUN2	10699.8	2.27735	0.344311	6.61421	3.73533e-11	4.98133e-10
CD52	5659.87	4.26122	0.644434	6.61235	3.78262e-11	5.04111e-10
SRGAP2B	940.518	-2.61495	0.395511	-6.61157	3.80271e-11	5.06461e-10
CXCL3	2185.72	-5.50699	0.833334	-6.60838	3.88539e-11	5.17076e-10
ITGA9-AS1	155.745	-3.7578	0.568648	-6.60831	3.88745e-11	5.17076e-10
DOLPP1	766.702	-1.83592	0.277856	-6.60744	3.91031e-11	5.1978e-10
MAP3K3	5181.63	1.9108	0.289438	6.60178	4.06264e-11	5.39679e-10
TPST2	4148.16	-2.53854	0.384613	-6.60026	4.10436e-11	5.44869e-10
GANC	1459.56	1.80162	0.273011	6.59907	4.13748e-11	5.48911e-10
TRIM2	152.129	5.42521	0.822263	6.5979	4.17013e-11	5.52885e-10
PRICKLE2	202.771	-7.21946	1.09453	-6.59593	4.22604e-11	5.59575e-10
P2RX7	1013.64	2.95784	0.448613	6.59329	4.30177e-11	5.69236e-10
NPL	1769.98	-3.21056	0.487149	-6.59052	4.38297e-11	5.79235e-10
TRAF3	1697.36	3.59662	0.545721	6.59059	4.38096e-11	5.79235e-10
PPP1R9A	150.494	-5.27474	0.800609	-6.58842	4.44544e-11	5.87113e-10
FHL2	1250.8	-5.48409	0.832483	-6.58763	4.46908e-11	5.89856e-10
GCSAML	8861.29	-4.44215	0.674344	-6.58736	4.47724e-11	5.90553e-10
PCNX	5966.71	2.3354	0.354839	6.58157	4.65505e-11	6.13218e-10
ATP10D	1520.77	2.24458	0.341047	6.58144	4.65905e-11	6.13353e-10
DHX29	2933.49	-2.04069	0.310102	-6.58072	4.68188e-11	6.15963e-10
ZNF711	1105.4	-4.59678	0.698649	-6.57952	4.71958e-11	6.20525e-10
GSR	5924.19	-1.79581	0.272951	-6.57922	4.72928e-11	6.21403e-10
AQP1	441.565	6.32289	0.96116	6.57839	4.7556e-11	6.24462e-10
BTG2	13888.4	2.75966	0.419534	6.57791	4.77114e-11	6.26101e-10
GRAMD4	3555.23	2.99353	0.455104	6.57769	4.77818e-11	6.26626e-10
TPM4	22793.8	-2.07078	0.31501	-6.57368	4.90853e-11	6.43309e-10
RAP1B	11583.8	-3.45917	0.526242	-6.57334	4.91983e-11	6.44379e-10
TSTD1	337.222	1.62877	0.247831	6.57208	4.96161e-11	6.49436e-10
LINC00152	1768.89	-2.78497	0.424343	-6.56302	5.27291e-11	6.89305e-10
ASAP1	3987.5	-2.12327	0.323716	-6.55906	5.41487e-11	7.06125e-10
FAM198B	3515	4.49905	0.685941	6.55895	5.41877e-11	7.06125e-10
PLCL2	3305.6	2.59628	0.395934	6.55736	5.47678e-11	7.13232e-10
COLEC12	114.655	4.7796	0.729555	6.55139	5.70055e-11	7.41432e-10
SGOL2	1300.59	-2.81935	0.430654	-6.54666	5.88372e-11	7.63805e-10
ADIPOR2	4670.23	-1.81045	0.276613	-6.54509	5.94613e-11	7.71419e-10
ZNF737	466.164	2.46131	0.376171	6.54308	6.02647e-11	7.81349e-10
NCAPG	2616.58	-3.02736	0.462771	-6.54181	6.07793e-11	7.87523e-10
ARRDC5	155.583	5.32473	0.814583	6.53676	6.28643e-11	8.13e-10
DDIT4	6921.79	-3.09795	0.474049	-6.53509	6.35712e-11	8.21108e-10
RASSF5	4641.86	2.76269	0.422901	6.53273	6.45835e-11	8.33659e-10
LPXN	2013.33	2.70229	0.413848	6.52967	6.59157e-11	8.5032e-10
SSC5D	206.393	7.29027	1.11665	6.52871	6.63385e-11	8.55237e-10
FAM127B	173.935	-2.9441	0.451318	-6.52333	6.87636e-11	8.85946e-10
CCNJL	115.752	-3.97016	0.608915	-6.52005	7.02855e-11	9.0442e-10
JPH4	180.469	-3.14766	0.483111	-6.51538	7.25047e-11	9.31808e-10
RAB30	509.899	-4.83545	0.742864	-6.5092	7.55514e-11	9.6975e-10
IGF1R	3025.51	-4.53816	0.697823	-6.50331	7.85731e-11	1.0079e-09
PARP12	1577.96	2.07074	0.318441	6.50276	7.88619e-11	1.01098e-09
TLR8	3956.71	6.0386	0.929285	6.49811	8.13331e-11	1.04201e-09
MS4A14	326.733	6.56141	1.00985	6.4974	8.17187e-11	1.04629e-09
TES	3455.24	2.82919	0.435512	6.49623	8.23579e-11	1.05382e-09
FGD6	928.088	2.65215	0.408392	6.49414	8.35083e-11	1.06788e-09
TMCC3	520.8	6.32438	0.974499	6.48988	8.59069e-11	1.09718e-09
GGT5	764.494	6.41904	0.989479	6.48729	8.73927e-11	1.11547e-09
PIK3R5	3485.53	3.51843	0.542601	6.48437	8.91019e-11	1.13627e-09
OSBPL5	1490.51	2.86484	0.44202	6.48124	9.09709e-11	1.15865e-09
HCK	6175.8	4.3898	0.677458	6.4798	9.18426e-11	1.16863e-09
CYP2E1	108.915	5.383	0.831156	6.47652	9.38651e-11	1.19141e-09
KCTD1	194.055	2.13786	0.330157	6.47528	9.46353e-11	1.20045e-09
TACC1	11564.8	-1.62726	0.251312	-6.47504	9.47877e-11	1.20164e-09
XAF1	1929.21	3.71568	0.574061	6.47262	9.63185e-11	1.22029e-09
SULT1C4	109.472	4.40101	0.680046	6.47164	9.69432e-11	1.22669e-09
CASC15	104.718	4.77002	0.737098	6.47135	9.71319e-11	1.22832e-09
MAN2A1	7654.62	-2.25697	0.348974	-6.46744	9.96783e-11	1.25975e-09
LILRA3	1163.58	6.74298	1.04271	6.46678	1.00116e-10	1.2645e-09
BGLT3	449.087	-8.13799	1.25968	-6.46039	1.04434e-10	1.31743e-09
ITFG2	994.76	1.86961	0.289402	6.46023	1.04541e-10	1.31796e-09
TNFRSF25	182.261	3.94593	0.610849	6.45975	1.04877e-10	1.32138e-09
KCNQ1	592.421	4.78747	0.741244	6.45869	1.05612e-10	1.32983e-09
ENC1	773.745	3.11281	0.482063	6.45727	1.06607e-10	1.34153e-09
BZRAP1	3995.24	3.67299	0.568839	6.45699	1.06803e-10	1.34318e-09
WDR34	1067.48	2.23095	0.345541	6.45638	1.07236e-10	1.3478e-09
SATB1	6655.46	2.00957	0.31131	6.4552	1.08074e-10	1.35751e-09
AUNIP	495.019	-2.92942	0.454511	-6.44521	1.15437e-10	1.44733e-09
CA2	1183.8	-4.73192	0.73427	-6.44439	1.16068e-10	1.45435e-09
FBN2	1317.29	5.10944	0.793518	6.43897	1.20285e-10	1.50535e-09
USP40	1135.48	1.94879	0.302818	6.4355	1.23065e-10	1.5364e-09
DOCK2	18301.4	2.23544	0.347407	6.43464	1.23768e-10	1.54424e-09
DCBLD2	1649.93	-4.74387	0.737433	-6.43295	1.25153e-10	1.55963e-09
APOL3	1652.36	2.94681	0.458259	6.43043	1.2724e-10	1.58467e-09
SLC6A9	1933.84	-5.45842	0.848942	-6.42968	1.27876e-10	1.59163e-09
MBP	4745.12	-1.56791	0.243944	-6.42733	1.29861e-10	1.61536e-09
LINC00877	444.601	4.72999	0.736052	6.42616	1.30866e-10	1.62687e-09
DAPP1	4040.99	-2.59981	0.404739	-6.42343	1.33237e-10	1.65535e-09
ITGA5	9213.42	2.27311	0.354057	6.42018	1.36111e-10	1.69003e-09
NQO1	295.483	2.12578	0.331245	6.41756	1.3848e-10	1.71737e-09
SETD7	1706.82	2.58838	0.40387	6.40896	1.4652e-10	1.81598e-09
FCGR1B	105.608	6.37476	0.994777	6.40822	1.47225e-10	1.82362e-09
TSPAN14	4603.16	-2.19402	0.342381	-6.40812	1.47321e-10	1.8237e-09
SPR	130.331	-3.03644	0.473869	-6.40775	1.47682e-10	1.82708e-09
IL1R2	105.954	7.08223	1.10557	6.40597	1.49419e-10	1.84634e-09
LOC102723701	124.196	4.26722	0.666292	6.40444	1.50922e-10	1.8638e-09
PIEZO1	13302.5	2.59653	0.405605	6.40163	1.5373e-10	1.89732e-09
MAN2B2	1747.39	1.85071	0.289155	6.40041	1.54957e-10	1.91132e-09
PPIF	8513.02	-3.81955	0.596855	-6.39946	1.55925e-10	1.9221e-09
NEK2	776.877	-2.81002	0.43916	-6.39862	1.56784e-10	1.93154e-09
WDR44	1782.57	-1.99206	0.311426	-6.39657	1.58907e-10	1.95535e-09
CITED4	208.96	3.59592	0.562609	6.3915	1.64266e-10	2.01766e-09
AMOTL1	1320.53	-3.67394	0.575001	-6.38945	1.66482e-10	2.04366e-09
PLPP7	167.761	-3.86313	0.604701	-6.38851	1.67515e-10	2.05388e-09
NAA50	6912.38	-1.95683	0.306463	-6.3852	1.71175e-10	2.09626e-09
PLIN3	3417.94	1.61283	0.252597	6.38499	1.71404e-10	2.0968e-09
SEPT6	9337.11	1.94985	0.305381	6.38498	1.71424e-10	2.0968e-09
SCN9A	449.137	-5.11316	0.801054	-6.38303	1.73614e-10	2.12232e-09
RGS14	1570.08	2.24666	0.352036	6.3819	1.74909e-10	2.13689e-09
SIPA1	3733.75	2.21937	0.347795	6.38127	1.7562e-10	2.1443e-09
FAM46C	4329.31	-3.4208	0.536373	-6.37766	1.79816e-10	2.19292e-09
LINC00936	3465.63	4.9379	0.774718	6.37381	1.8439e-10	2.24737e-09
C2CD2	1037.4	2.7639	0.433718	6.37258	1.85873e-10	2.2641e-09
AKAP13	19394.2	1.97273	0.309577	6.37232	1.86189e-10	2.2666e-09
ZBED6CL	449.443	2.87254	0.450899	6.3707	1.88162e-10	2.28927e-09
RUFY1	8359.29	-2.00183	0.314366	-6.36783	1.91719e-10	2.32978e-09
MYO1F	13127.7	2.19411	0.344568	6.36772	1.91858e-10	2.33009e-09
TMEM135	2000.81	-2.94421	0.462555	-6.36509	1.95175e-10	2.36897e-09
DUBR	162.292	-5.11111	0.803037	-6.36473	1.95638e-10	2.3732e-09
NLE1	547.581	1.68886	0.265522	6.36052	2.01077e-10	2.43773e-09
TMEM170B	7530.96	-3.28431	0.51647	-6.35915	2.02874e-10	2.45807e-09
TPPP	216.862	7.17583	1.12845	6.35903	2.03031e-10	2.45852e-09
GALNT6	1565.55	2.7475	0.432393	6.35417	2.09555e-10	2.53453e-09
YIPF6	1702.34	-2.03487	0.320268	-6.35364	2.10278e-10	2.54178e-09
PLD1	1084.66	2.93607	0.462198	6.3524	2.1198e-10	2.56085e-09
CYTL1	936.93	2.88622	0.45454	6.34977	2.15643e-10	2.60356e-09
AQP3	113.529	3.9623	0.624078	6.34905	2.16649e-10	2.61263e-09
IFI35	857.865	2.75887	0.434756	6.3458	2.21268e-10	2.66677e-09
PANK3	4505.29	-2.52821	0.398473	-6.34474	2.22805e-10	2.68372e-09
DUSP2	7518.02	4.47678	0.705651	6.34419	2.23604e-10	2.69019e-09
FGGY	285.708	1.77822	0.280288	6.34425	2.23519e-10	2.69019e-09
KCNH3	212.369	4.89805	0.772175	6.34319	2.25054e-10	2.70446e-09
XRCC2	929.266	-3.06742	0.483726	-6.34124	2.27928e-10	2.7374e-09
ACVR2A	577.487	-3.14555	0.496079	-6.34082	2.28553e-10	2.7433e-09
HMOX1	3262.34	4.552	0.717966	6.34014	2.29561e-10	2.75379e-09
CAPRIN2	1061.73	-2.05868	0.325072	-6.333	2.40447e-10	2.88269e-09
FAM46A	2625.82	2.89732	0.45753	6.33253	2.41177e-10	2.88977e-09
SLC45A3	1883.09	3.54438	0.559768	6.33188	2.42199e-10	2.90031e-09
FBXO5	1050.85	-2.31604	0.365809	-6.33128	2.43139e-10	2.90987e-09
OIP5	351.065	-1.96396	0.310216	-6.33093	2.43684e-10	2.9147e-09
MAP9	283.038	-4.13119	0.652746	-6.32894	2.46848e-10	2.94739e-09
ELOVL5	6167.62	-1.7101	0.270378	-6.32487	2.53443e-10	3.02263e-09
TINAGL1	116.346	8.3471	1.31977	6.32466	2.53787e-10	3.02497e-09
STAMBPL1	188.845	3.8126	0.603533	6.31715	2.66437e-10	3.17207e-09
RASSF2	12438.9	3.53656	0.560042	6.3148	2.70504e-10	3.21862e-09
XPR1	2833.08	-2.449	0.387926	-6.31306	2.73569e-10	3.25321e-09
FBL	4949.13	1.65152	0.26174	6.30976	2.7946e-10	3.32133e-09
CPNE2	1205.8	1.50075	0.238017	6.30524	2.87739e-10	3.41578e-09
RGS18	6502.51	-3.9666	0.629379	-6.3024	2.93062e-10	3.47696e-09
MIRLET7BHG	210.525	5.25425	0.833736	6.30206	2.93723e-10	3.48279e-09
ADRBK1	17824.3	2.44394	0.387935	6.29987	2.97888e-10	3.5281e-09
CD79B	1464.12	3.61439	0.573739	6.2997	2.98215e-10	3.52994e-09
SLAIN2	2837.02	-1.74879	0.277917	-6.29248	3.12425e-10	3.69175e-09
PANX1	1324.32	-1.63191	0.25942	-6.29061	3.16227e-10	3.73454e-09
GATSL3	128.346	2.98106	0.473939	6.28996	3.17549e-10	3.74799e-09
DHCR24	4909.37	-4.65639	0.740509	-6.28809	3.21386e-10	3.79109e-09
IGF2BP3	1445.12	-4.04635	0.643541	-6.28763	3.22341e-10	3.80019e-09
FSTL1	348.097	-2.76341	0.439901	-6.28188	3.34494e-10	3.93894e-09
CMTM6	12924.4	-2.31329	0.368376	-6.2797	3.39221e-10	3.99231e-09
ST8SIA6	1686.62	-3.31394	0.527733	-6.27957	3.39508e-10	3.9934e-09
GLRX2	310.623	-1.7348	0.276424	-6.27589	3.47648e-10	4.08446e-09
SENP2	2203.63	-1.96399	0.313014	-6.27447	3.50836e-10	4.11956e-09
SNX10	2307.88	3.79263	0.604675	6.27218	3.56022e-10	4.17568e-09
PXYLP1	211.051	3.35352	0.53471	6.27167	3.5719e-10	4.18461e-09
TBX19	128.992	2.90027	0.462464	6.27133	3.57971e-10	4.19137e-09
RTN3	9070.34	-1.53218	0.244399	-6.26916	3.62997e-10	4.24779e-09
KIAA1804	253.097	-4.27538	0.682323	-6.26592	3.70638e-10	4.33474e-09
GPHN	391.083	-1.84278	0.29438	-6.25988	3.85262e-10	4.50064e-09
GLIPR2	3972.18	1.87611	0.299897	6.25584	3.95374e-10	4.61615e-09
SPON2	181.559	5.30926	0.848863	6.25455	3.98668e-10	4.65196e-09
TRIM59	1542.02	-2.81655	0.450392	-6.25357	4.01178e-10	4.67859e-09
C16orf54	3030.13	2.25716	0.361405	6.24551	4.22409e-10	4.9206e-09
CCR1	2132.2	4.37648	0.700761	6.24532	4.2293e-10	4.92387e-09
PAK1	3668.72	2.01105	0.322184	6.24193	4.32199e-10	5.02608e-09
AOAH	7187.09	3.52504	0.564955	6.23951	4.38953e-10	5.10175e-09
DISC1	154.52	3.49612	0.560508	6.2374	4.44892e-10	5.16784e-09
RABL2B	360.252	1.76167	0.282472	6.23661	4.47155e-10	5.19119e-09
GTDC1	1226.48	-2.38615	0.38266	-6.23569	4.49785e-10	5.21878e-09
SLC33A1	2054.5	-1.89093	0.30334	-6.23371	4.55518e-10	5.28231e-09
DDAH1	117.111	-5.65033	0.906562	-6.2327	4.58457e-10	5.30741e-09
CTDSPL	4692.98	-3.98645	0.639855	-6.23023	4.65743e-10	5.38265e-09
UACA	491.341	-3.12744	0.501998	-6.22998	4.6648e-10	5.38814e-09
ABCC3	4075.88	-5.27045	0.846002	-6.22983	4.66929e-10	5.39029e-09
DPH1	617.758	1.8659	0.299656	6.22682	4.76003e-10	5.48886e-09
KDELR2	2840.9	-1.87656	0.301926	-6.21532	5.12206e-10	5.8997e-09
PER3	535.75	-4.72066	0.759542	-6.21514	5.128e-10	5.90324e-09
FAS	651.415	3.2937	0.529984	6.21472	5.1416e-10	5.91557e-09
AKT3	1216.65	-3.04046	0.489291	-6.21401	5.16491e-10	5.93906e-09
LZIC	2201.18	-1.75922	0.283121	-6.21367	5.17627e-10	5.9488e-09
DTX3	243.806	-4.2369	0.682013	-6.21235	5.21993e-10	5.99562e-09
TSPAN15	440.194	-5.21748	0.84038	-6.20848	5.34988e-10	6.14144e-09
CKB	1248.47	-3.07801	0.495962	-6.20613	5.43047e-10	6.23048e-09
SLC26A11	326.836	5.87864	0.947781	6.20253	5.55613e-10	6.36754e-09
CLIP2	2110.44	-2.81932	0.454679	-6.20068	5.6221e-10	6.43237e-09
ESCO2	825.405	-2.67637	0.431794	-6.19826	5.70904e-10	6.52821e-09
ARL11	571.141	4.18233	0.674806	6.19783	5.72462e-10	6.54238e-09
CD6	153.693	4.48774	0.724136	6.19737	5.74151e-10	6.55803e-09
SLC22A15	915.651	-3.49269	0.563666	-6.19639	5.77718e-10	6.59511e-09
SLC24A4	1973.57	5.26008	0.848951	6.19598	5.79219e-10	6.60856e-09
SLC22A23	1931.56	-5.66646	0.914688	-6.19497	5.82966e-10	6.64763e-09
RHBDF2	1503.99	3.63684	0.587462	6.19076	5.98742e-10	6.82187e-09
SPIB	444.039	5.40516	0.873107	6.19072	5.98911e-10	6.82187e-09
CCNB2	1868.4	-2.69289	0.435324	-6.18593	6.17358e-10	7.0242e-09
NLRP3	16463.1	3.86865	0.625514	6.18475	6.22e-10	7.0731e-09
KLHDC7B	122.535	8.01289	1.29602	6.18268	6.30221e-10	7.16261e-09
GATA1	3146.85	-5.41466	0.875941	-6.18153	6.34829e-10	7.211e-09
ATXN1	1946.43	2.36484	0.382844	6.17702	6.53209e-10	7.40749e-09
TPK1	518.186	3.04148	0.492437	6.17638	6.55873e-10	7.42949e-09
PPP1R14A	128.407	-3.22737	0.522664	-6.17485	6.62266e-10	7.49777e-09
LRG1	421.88	4.45211	0.721279	6.17252	6.72102e-10	7.60494e-09
SPINT2	4916.95	-3.61018	0.585072	-6.17048	6.80815e-10	7.69928e-09
ST6GAL2	397.685	-6.08895	0.98751	-6.16596	7.00579e-10	7.91844e-09
FAM122B	2183.76	-1.90379	0.308771	-6.1657	7.01715e-10	7.92691e-09
AP4M1	483.419	2.01059	0.326201	6.16366	7.10822e-10	8.02096e-09
CRHBP	1249.95	3.76634	0.611054	6.16368	7.10727e-10	8.02096e-09
C11orf21	2211.27	-2.49803	0.40529	-6.16356	7.11261e-10	8.02151e-09
MOK	143.926	4.16763	0.676421	6.1613	7.21505e-10	8.13257e-09
TRIM13	1823.52	-1.66328	0.270016	-6.15992	7.27839e-10	8.19947e-09
SCRN1	2600.37	-4.20377	0.682581	-6.15864	7.3371e-10	8.26108e-09
SRD5A3	692.027	1.69072	0.274536	6.15845	7.34621e-10	8.2668e-09
TUBB6	2651.42	3.44424	0.559323	6.15787	7.37312e-10	8.29254e-09
SLC7A11	4531.57	-5.59177	0.908781	-6.15304	7.6012e-10	8.53504e-09
GK	1842.39	-2.18126	0.354771	-6.14836	7.82859e-10	8.77118e-09
TMEM55A	1187.07	-2.96885	0.482963	-6.14717	7.88799e-10	8.83292e-09
RELL1	2295.94	2.94765	0.479945	6.14165	8.16686e-10	9.14021e-09
PECAM1	7267.19	-2.06577	0.336366	-6.14145	8.17707e-10	9.14665e-09
COL9A2	511.263	2.7874	0.453875	6.14134	8.18285e-10	9.14814e-09
GHRL	127.824	3.93581	0.640988	6.14023	8.24036e-10	9.20742e-09
RPS6KL1	632.444	2.08636	0.339864	6.13882	8.31392e-10	9.28151e-09
VENTX	300.309	7.55277	1.23034	6.13878	8.31571e-10	9.28151e-09
CHST15	3404.02	3.68621	0.600498	6.13859	8.3258e-10	9.28772e-09
HYAL2	577.271	2.2525	0.366972	6.13807	8.35285e-10	9.31283e-09
SLC6A12	113.307	5.48639	0.893847	6.13795	8.35954e-10	9.31524e-09
SLC27A6	116.018	4.76802	0.777241	6.13454	8.54065e-10	9.5119e-09
KCNAB2	8857.22	2.44496	0.398588	6.13405	8.56687e-10	9.5256e-09
ANKH	1508.24	3.94247	0.64295	6.13184	8.68666e-10	9.64835e-09
PTPRD	199.101	-3.89484	0.635268	-6.13102	8.7317e-10	9.69313e-09
SLC25A19	707.662	2.65032	0.432304	6.13069	8.75006e-10	9.70826e-09
GPR173	163.488	-4.20581	0.686151	-6.12957	8.81195e-10	9.76638e-09
OPN3	916.204	1.813	0.295789	6.12937	8.82254e-10	9.77285e-09
NUCKS1	16048.7	-2.05365	0.3351	-6.12847	8.87267e-10	9.81779e-09
IKBKB	3372.83	1.52401	0.248881	6.12345	9.15725e-10	1.01218e-08
PIK3IP1	1178.85	3.37457	0.551121	6.1231	9.1772e-10	1.01384e-08
EHD3	2860.87	-3.04346	0.497248	-6.1206	9.32218e-10	1.02875e-08
HBG1	8379.21	-5.97256	0.976883	-6.1139	9.72279e-10	1.0718e-08
MSANTD3	480.805	-2.36302	0.386595	-6.11238	9.81534e-10	1.08027e-08
C9orf40	445.415	-2.3085	0.378055	-6.10626	1.01996e-09	1.12135e-08
TTC7B	2595.57	-2.3386	0.383016	-6.10575	1.02317e-09	1.12428e-08
ODF3B	842.167	5.80849	0.951802	6.10262	1.04342e-09	1.14592e-08
TAL1	13156.3	-4.44104	0.727927	-6.10094	1.05448e-09	1.15745e-08
FAM160A2	1673.82	1.81189	0.297282	6.09484	1.09544e-09	1.19968e-08
MTMR12	2958.47	-1.56702	0.257127	-6.09437	1.09871e-09	1.20214e-08
MEIS3P1	192.119	-5.23839	0.859812	-6.09248	1.11175e-09	1.21576e-08
PPARA	1307.32	-1.65543	0.271875	-6.08894	1.13657e-09	1.24158e-08
RCHY1	1430.19	-2.8621	0.470065	-6.08873	1.13813e-09	1.24262e-08
DAG1	1418.25	-2.6168	0.429828	-6.08802	1.14315e-09	1.24744e-08
C20orf27	1437.86	2.58846	0.425782	6.07931	1.20701e-09	1.31573e-08
LOC100131257	137.691	-5.676	0.933819	-6.07827	1.21487e-09	1.32315e-08
TMBIM1	10013.1	-2.13302	0.350928	-6.07824	1.2151e-09	1.32315e-08
GPR68	195.244	7.21046	1.18645	6.07736	1.22175e-09	1.32968e-08
VWDE	242.678	-5.83814	0.960703	-6.07695	1.2249e-09	1.33241e-08
LOC283194	135.411	-3.04447	0.501024	-6.0765	1.22834e-09	1.33544e-08
TTC33	777.316	-1.86799	0.307504	-6.07469	1.24228e-09	1.34988e-08
NUDT11	144.425	-5.40646	0.890704	-6.06987	1.28012e-09	1.38952e-08
ACVRL1	133.234	5.34334	0.880804	6.06643	1.30781e-09	1.41809e-08
GFOD1	1081.62	-2.05794	0.339277	-6.06566	1.31411e-09	1.42417e-08
OSCAR	672.384	4.19387	0.691469	6.06516	1.31819e-09	1.42783e-08
PAPPA	125.545	-7.44527	1.22954	-6.05534	1.40122e-09	1.51697e-08
FAM65C	2304.9	-5.15535	0.851635	-6.05347	1.41755e-09	1.53303e-08
DOCK9	390.824	3.39555	0.5611	6.05159	1.43422e-09	1.55025e-08
PRR11	2418.27	-1.71288	0.283103	-6.05035	1.4453e-09	1.56139e-08
SPRYD7	302.041	-1.80387	0.298213	-6.04894	1.45803e-09	1.57432e-08
PTX3	1428.92	4.76939	0.788785	6.0465	1.48025e-09	1.59663e-08
ANO5	272.241	-5.24766	0.867978	-6.04585	1.48625e-09	1.60073e-08
LMBR1L	1244.06	1.60029	0.264686	6.046	1.48485e-09	1.60073e-08
S100A10	2294.04	3.91328	0.647269	6.04583	1.48639e-09	1.60073e-08
PSMD12	2624.16	-1.67381	0.276924	-6.04429	1.50067e-09	1.61357e-08
CLHC1	478.165	-2.25111	0.372449	-6.04406	1.5028e-09	1.61502e-08
ARHGAP4	9177.15	2.53387	0.419309	6.04297	1.51304e-09	1.62518e-08
MMP19	489.473	6.19181	1.02471	6.04247	1.51768e-09	1.62931e-08
TRIM16	358.395	2.39085	0.395685	6.04232	1.51913e-09	1.63001e-08
TMSB4X	88424.2	-2.07085	0.342895	-6.03931	1.54778e-09	1.65989e-08
PDE4DIP	1557.33	2.92984	0.485152	6.03901	1.55063e-09	1.66207e-08
AMPD3	1420.55	3.08176	0.510322	6.03884	1.55222e-09	1.66291e-08
SERPINB2	5438.42	6.44856	1.06798	6.03812	1.55923e-09	1.66955e-08
CELSR1	117.448	6.31004	1.04512	6.03764	1.56385e-09	1.67362e-08
MEF2C	10402.7	-2.24019	0.371068	-6.03714	1.56873e-09	1.67797e-08
MPZL3	720.781	-2.55752	0.423831	-6.03428	1.59676e-09	1.70706e-08
LCP2	5905.7	-1.78848	0.296393	-6.03414	1.59807e-09	1.70758e-08
ARNTL	713.446	-2.25466	0.373711	-6.03315	1.60791e-09	1.71719e-08
TGFB1I1	312.727	-2.65185	0.439678	-6.03135	1.626e-09	1.73471e-08
LOC100506844	1131.33	2.9906	0.495945	6.0301	1.63856e-09	1.7472e-08
IGFLR1	686.732	3.55222	0.589522	6.0256	1.68489e-09	1.79567e-08
DMXL2	14335.7	2.84903	0.473155	6.02135	1.72973e-09	1.84155e-08
FAM3C	760.483	-2.1781	0.361855	-6.01927	1.75209e-09	1.86438e-08
PLCH1	1268.91	-4.11439	0.683575	-6.01894	1.75568e-09	1.86724e-08
HTR7P1	323.801	3.07594	0.511101	6.01826	1.76307e-09	1.87413e-08
PAQR4	848.635	1.61986	0.269191	6.01752	1.77113e-09	1.88172e-08
PRTFDC1	478.281	-3.34934	0.556622	-6.01727	1.77386e-09	1.88364e-08
C20orf197	342.95	-3.45688	0.574508	-6.01712	1.7755e-09	1.88441e-08
DAGLB	1882.73	2.14514	0.356583	6.01583	1.78965e-09	1.89845e-08
MFSD10	2382.69	2.31282	0.384567	6.01411	1.80881e-09	1.9168e-08
KIAA1522	733.542	2.67128	0.444418	6.01072	1.84699e-09	1.95524e-08
HOOK1	187.681	-4.71309	0.78424	-6.00976	1.85799e-09	1.96587e-08
TNFAIP8	3030.12	-1.837	0.305851	-6.00621	1.89908e-09	2.00831e-08
SERINC5	2090.86	2.41709	0.402522	6.00485	1.91506e-09	2.02417e-08
XYLT1	3357.16	2.77536	0.462309	6.00326	1.93391e-09	2.04304e-08
CASC5	3513.12	-3.20809	0.534423	-6.0029	1.9383e-09	2.04662e-08
TRIM32	163.469	-3.75167	0.625377	-5.99906	1.98469e-09	2.09345e-08
RIT1	4123.08	-2.39445	0.399781	-5.98941	2.10597e-09	2.21797e-08
TMEM150A	263.354	2.39984	0.400678	5.98945	2.10557e-09	2.21797e-08
MINA	918.042	2.1077	0.352174	5.98483	2.1662e-09	2.27906e-08
PARP16	356.43	2.15201	0.359604	5.9844	2.17193e-09	2.28392e-08
OGFRL1	4846.04	-2.2911	0.383096	-5.98049	2.22464e-09	2.33456e-08
FCGR2B	287.246	6.05845	1.01331	5.9789	2.24652e-09	2.35632e-08
SRGAP1	154.234	-5.58731	0.934805	-5.97698	2.27312e-09	2.383e-08
LOC728743	462.452	3.65842	0.612225	5.97561	2.29225e-09	2.40184e-08
HLA-DPA1	12634.4	3.37838	0.565457	5.9746	2.30653e-09	2.41556e-08
HS3ST3B1	408.734	4.23535	0.709118	5.97269	2.33369e-09	2.44276e-08
ADAMTS7	173.2	6.53242	1.09424	5.96984	2.37493e-09	2.48466e-08
CENPN	1392.31	-1.93353	0.324256	-5.96298	2.4768e-09	2.58728e-08
FUOM	326.074	3.07046	0.514987	5.96221	2.48844e-09	2.59813e-08
THRB	184.285	-6.44519	1.08115	-5.96145	2.50011e-09	2.60898e-08
PLAGL1	1970.87	2.41138	0.404584	5.96016	2.51989e-09	2.62811e-08
PLD2	534.506	4.44382	0.745595	5.96009	2.521e-09	2.62811e-08
C8orf37	192.107	-1.91516	0.321353	-5.95969	2.52716e-09	2.63186e-08
DDX60	1592.09	2.68058	0.449813	5.95933	2.5327e-09	2.63629e-08
R3HDM2	3108.2	-1.69141	0.284083	-5.95392	2.61799e-09	2.72231e-08
PDIA5	1501.92	-2.78014	0.466993	-5.95328	2.62816e-09	2.73151e-08
TSTD3	109.046	-2.28234	0.383427	-5.95248	2.64116e-09	2.74363e-08
GTF2E1	883.363	-1.71207	0.287786	-5.94911	2.696e-09	2.79918e-08
CASZ1	257.149	4.33867	0.729694	5.94588	2.74982e-09	2.85361e-08
STX3	1283.9	2.58145	0.434289	5.94408	2.78021e-09	2.8837e-08
PCSK6	2585.35	-4.83442	0.813897	-5.93985	2.85288e-09	2.95757e-08
VEGFA	3468.86	-4.41081	0.742716	-5.93876	2.87191e-09	2.97581e-08
ENGASE	2329.65	2.51576	0.424085	5.93221	2.98891e-09	3.09391e-08
ZSCAN2	426.886	2.47983	0.418034	5.93211	2.99061e-09	3.09411e-08
CEP89	306.567	1.75281	0.295542	5.93085	3.01374e-09	3.11648e-08
COL4A2	194.039	7.12793	1.20211	5.92953	3.03806e-09	3.14004e-08
MTERF2	321.241	-2.48714	0.419633	-5.92695	3.08617e-09	3.18817e-08
ATP6V0A1	4132.36	-2.32572	0.392966	-5.91837	3.25147e-09	3.35555e-08
TPD52	426.992	-3.04576	0.514867	-5.91563	3.30612e-09	3.41023e-08
GNLY	156.115	5.12285	0.866109	5.91479	3.32298e-09	3.42418e-08
FAM72B	162.162	-2.89239	0.489079	-5.91397	3.33967e-09	3.43966e-08
FAM161B	142.278	2.29364	0.387878	5.9133	3.35318e-09	3.45012e-08
CDKN2D	1824.93	-3.01053	0.509245	-5.91175	3.38498e-09	3.48109e-08
ISYNA1	1248.38	2.42105	0.409622	5.91046	3.4115e-09	3.50485e-08
PVR	837.198	-2.09271	0.354077	-5.91033	3.41422e-09	3.50589e-08
LOC100294145	730.84	-2.13626	0.36153	-5.90895	3.44304e-09	3.53372e-08
NKD2	321.673	8.17346	1.3841	5.90526	3.52098e-09	3.61191e-08
PRF1	205.904	5.75121	0.97407	5.90431	3.54134e-09	3.63098e-08
RAPGEF2	6468.12	-1.84974	0.313377	-5.90259	3.57847e-09	3.66722e-08
NUDT7	106.836	3.59413	0.609036	5.90134	3.60552e-09	3.6931e-08
TMEM120A	348.249	2.11798	0.358964	5.90026	3.62933e-09	3.71378e-08
TCF4	4432.57	2.31064	0.392147	5.89228	3.80913e-09	3.89583e-08
LINC00926	419.054	4.65654	0.790598	5.8899	3.8644e-09	3.94841e-08
C3orf33	138.483	-2.21832	0.376707	-5.88871	3.89227e-09	3.97294e-08
PLOD3	1310.77	1.84568	0.313423	5.88879	3.89039e-09	3.97294e-08
HLX	761.817	4.10875	0.698645	5.88104	4.07708e-09	4.15539e-08
LRRFIP2	4826.39	-1.61712	0.275056	-5.87922	4.12195e-09	4.19904e-08
SAV1	1110.07	-2.06625	0.351542	-5.87769	4.16033e-09	4.23393e-08
ANXA2R	212.142	2.19761	0.374029	5.8755	4.21577e-09	4.2861e-08
WFDC1	226.933	-3.39195	0.577852	-5.86993	4.35989e-09	4.42386e-08
FUT4	2844.68	2.15144	0.366547	5.86946	4.37209e-09	4.43187e-08
CXCL2	4889.69	-4.36561	0.744045	-5.86739	4.42702e-09	4.48533e-08
FCGR2A	6697.53	-2.5609	0.436562	-5.86608	4.46227e-09	4.51659e-08
ITGB4	203.961	3.79411	0.647006	5.8641	4.51564e-09	4.56836e-08
BEX4	1718.68	-1.58686	0.27076	-5.86076	4.60761e-09	4.6591e-08
SSR1	10446.8	-1.95554	0.333701	-5.86015	4.62438e-09	4.67376e-08
NOD1	1037.2	2.08372	0.355649	5.85892	4.65873e-09	4.70386e-08
SPI1	4926.27	3.91905	0.669004	5.85805	4.68344e-09	4.72648e-08
PELI2	3402.42	-3.80399	0.64965	-5.85544	4.75739e-09	4.79874e-08
RNH1	5814.48	2.03315	0.34724	5.85518	4.76492e-09	4.80399e-08
LUZP1	3696.34	1.52685	0.26079	5.85472	4.77817e-09	4.81262e-08
ADAT2	1692.26	-2.3613	0.403434	-5.853	4.82771e-09	4.86013e-08
MORF4L2	5439.15	-1.68838	0.28874	-5.8474	4.99304e-09	5.02411e-08
FRRS1	1346.81	-3.2697	0.559187	-5.84723	4.99819e-09	5.02683e-08
CD209	131.366	7.62911	1.30583	5.84236	5.14677e-09	5.17119e-08
KAT2A	1847.5	1.58193	0.270804	5.8416	5.17007e-09	5.19206e-08
CTSZ	6520.07	2.46565	0.422162	5.84053	5.20336e-09	5.22294e-08
ME1	678.733	-3.48668	0.597058	-5.83977	5.22719e-09	5.2443e-08
CALU	4949.41	-2.14436	0.367261	-5.83879	5.25825e-09	5.27031e-08
BIVM	639.91	-2.20817	0.378266	-5.83762	5.29529e-09	5.30485e-08
BMP1	629.73	1.82537	0.312765	5.83623	5.3395e-09	5.34653e-08
ANXA4	1294.33	1.7515	0.300115	5.8361	5.3437e-09	5.34812e-08
COL4A1	160.762	8.00025	1.37095	5.83556	5.36091e-09	5.36274e-08
ACACB	686.911	3.01429	0.516547	5.83545	5.36454e-09	5.36375e-08
GRAMD3	317.469	-2.76644	0.474095	-5.8352	5.37271e-09	5.36931e-08
BCL2A1	5192.36	4.7532	0.814613	5.83492	5.38162e-09	5.3756e-08
HLA-DRB6	655.198	5.63824	0.966421	5.83415	5.40668e-09	5.39801e-08
IDS	6205.9	1.96871	0.337496	5.83327	5.43512e-09	5.42376e-08
ARHGAP27	4187.69	2.43651	0.417723	5.83283	5.44954e-09	5.43551e-08
ZNF850	1369.9	-2.39892	0.411335	-5.83202	5.47589e-09	5.45914e-08
DCLRE1A	1804.98	-3.33531	0.571975	-5.83122	5.50251e-09	5.48302e-08
ADRB2	341.418	3.55666	0.610158	5.82908	5.57335e-09	5.55092e-08
HLCS	484.969	1.753	0.300746	5.82883	5.58188e-09	5.55671e-08
SIDT1	560.122	-2.66968	0.458153	-5.82704	5.64182e-09	5.61366e-08
POMP	2234.72	-1.88119	0.322938	-5.82523	5.70336e-09	5.66941e-08
ARMC8	4986.41	-2.01816	0.346638	-5.82211	5.81091e-09	5.77352e-08
CYBB	33431.3	3.66168	0.628971	5.82169	5.82543e-09	5.78515e-08
TNS1	3267	-2.87718	0.494325	-5.82043	5.86962e-09	5.82622e-08
PRMT7	1061.46	1.73732	0.298638	5.81746	5.97484e-09	5.92493e-08
SLC2A13	514.793	-3.2767	0.563376	-5.81619	6.02057e-09	5.96452e-08
ARHGEF10	332.972	-3.01985	0.51927	-5.81556	6.04301e-09	5.98387e-08
TNFRSF1A	3506.95	1.54522	0.265717	5.8153	6.05267e-09	5.99054e-08
SH2B2	142.943	4.38762	0.754928	5.81196	6.1744e-09	6.10808e-08
CDC27	5682.12	-2.6184	0.450699	-5.80964	6.26066e-09	6.19043e-08
C10orf10	522.496	4.11393	0.708843	5.80372	6.48609e-09	6.41024e-08
GRN	14931.3	2.34029	0.403577	5.79887	6.67652e-09	6.58576e-08
RFESD	763.037	-2.21628	0.382227	-5.79832	6.69812e-09	6.6039e-08
TMEM248	5636.72	-1.62629	0.280641	-5.7949	6.83612e-09	6.7335e-08
TBC1D1	4186.17	1.73433	0.299394	5.79279	6.92276e-09	6.8123e-08
DHX37	1547.91	1.84942	0.3194	5.79028	7.02687e-09	6.91144e-08
SLC1A5	8041.01	-1.81965	0.314309	-5.78937	7.06508e-09	6.94569e-08
LINC00299	102.396	-5.67597	0.98073	-5.7875	7.14421e-09	7.02013e-08
STON2	14241.5	-3.00677	0.51956	-5.78714	7.15947e-09	7.03176e-08
C5orf51	1806.89	-2.12848	0.367844	-5.78636	7.19266e-09	7.06098e-08
SKA2	1517.4	-2.76044	0.477131	-5.78551	7.22937e-09	7.09362e-08
GMDS	524.375	1.89076	0.326859	5.78463	7.26704e-09	7.12718e-08
TBC1D10A	439.117	2.9575	0.51147	5.78235	7.36641e-09	7.21775e-08
ABHD16A	3351.2	-1.71112	0.295949	-5.78182	7.38975e-09	7.23717e-08
IFNGR2	3567.81	1.96036	0.339178	5.77976	7.48092e-09	7.32296e-08
SNORA5C	230.848	3.16808	0.548188	5.77919	7.50628e-09	7.34429e-08
NHLRC2	2606.96	-2.58941	0.448208	-5.77724	7.59337e-09	7.42242e-08
DPY19L2P2	501.152	2.74976	0.476488	5.77089	7.88553e-09	7.69701e-08
LMTK3	116.603	-4.96721	0.861523	-5.76562	8.13592e-09	7.93387e-08
MAML2	1017.87	2.55881	0.443825	5.76535	8.14893e-09	7.94279e-08
BCAS4	126.579	3.4369	0.596449	5.76226	8.29945e-09	8.08567e-08
ARHGEF17	1128.71	3.40971	0.59196	5.76004	8.40959e-09	8.1852e-08
GDPD1	399.715	-2.2899	0.397749	-5.75716	8.55416e-09	8.32197e-08
FAM63A	2281.31	-1.93322	0.335839	-5.75638	8.5935e-09	8.35629e-08
ACTN1	10761.7	-2.87891	0.500365	-5.75361	8.73588e-09	8.48669e-08
CPPED1	4105.17	2.07622	0.360943	5.75221	8.80833e-09	8.549e-08
ARHGAP11A	2602.19	-2.51497	0.437426	-5.74948	8.9517e-09	8.68403e-08
RAB11FIP5	144.088	-3.35629	0.583763	-5.74939	8.95634e-09	8.68443e-08
ZNF93	286.961	2.03163	0.353537	5.74657	9.10703e-09	8.82222e-08
FAM84B	283.55	-3.90179	0.67908	-5.7457	9.15408e-09	8.85527e-08
NUDT19	1025.87	-1.60303	0.279129	-5.74297	9.30301e-09	8.99086e-08
FRA10AC1	641.146	-1.7148	0.298648	-5.74186	9.36435e-09	9.04589e-08
PAXIP1-AS2	272.814	2.88514	0.502512	5.74143	9.3881e-09	9.06031e-08
OSBPL6	430.139	-5.57728	0.971466	-5.7411	9.40643e-09	9.07374e-08
KIAA0513	5093.35	-2.72705	0.475701	-5.7327	9.88456e-09	9.52601e-08
TCTN3	957.284	1.55626	0.271485	5.73242	9.9007e-09	9.53709e-08
CPED1	943.319	-3.71911	0.64883	-5.73202	9.92423e-09	9.55527e-08
INSIG2	713.722	-2.87635	0.502096	-5.72868	1.01215e-08	9.74063e-08
GALNS	560.525	3.03239	0.529702	5.72471	1.03608e-08	9.95689e-08
MPZL2	257.212	3.71109	0.648302	5.72432	1.03846e-08	9.97516e-08
BAG3	348.536	-4.4539	0.778451	-5.7215	1.0559e-08	1.0138e-07
CENPF	10652.1	-2.64191	0.461919	-5.71942	1.06888e-08	1.02578e-07
LY96	320.263	4.10769	0.718544	5.71668	1.08624e-08	1.04195e-07
LIG4	1113.94	-2.06203	0.360784	-5.71541	1.09441e-08	1.0493e-07
FBXO6	292.641	4.05266	0.709685	5.71051	1.1264e-08	1.07896e-07
CD83	10531.3	3.42563	0.600197	5.70751	1.1464e-08	1.097e-07
HIPK2	8410.23	-2.73682	0.47964	-5.70599	1.15669e-08	1.10591e-07
ATP2B4	5323.21	2.57878	0.451975	5.70558	1.1595e-08	1.10808e-07
QTRT1	830.454	2.20732	0.387081	5.70248	1.18079e-08	1.12737e-07
RASAL1	374.481	8.34528	1.46366	5.70165	1.18654e-08	1.13216e-07
SPTB	7140.73	-5.44371	0.954882	-5.70092	1.1916e-08	1.13611e-07
LRRC8D	3564.32	-1.97669	0.346989	-5.6967	1.2215e-08	1.16247e-07
DENND1A	2050.25	2.03524	0.357325	5.69576	1.22824e-08	1.16833e-07
EXOC5	4147.63	-1.99772	0.350831	-5.69424	1.23923e-08	1.17769e-07
TRAM1	8480.69	-2.36172	0.414766	-5.69409	1.24032e-08	1.17819e-07
ST14	802.246	4.16439	0.731819	5.69047	1.26693e-08	1.20125e-07
FMN1	566.561	2.82828	0.49729	5.68738	1.29e-08	1.22199e-07
IL6ST	10033.7	-3.28534	0.57782	-5.68575	1.30241e-08	1.23204e-07
SEMA4C	626.068	2.92834	0.515098	5.68503	1.30792e-08	1.23669e-07
MOB3C	2196.71	-2.25335	0.396461	-5.68368	1.3183e-08	1.24593e-07
ETFA	3876.51	-1.99224	0.350562	-5.68299	1.32362e-08	1.25037e-07
IL13RA1	2951.2	3.18107	0.559921	5.68128	1.33689e-08	1.26176e-07
MYBPC3	216.815	5.18299	0.913437	5.67417	1.39365e-08	1.31411e-07
HSD17B14	199.45	-5.46754	0.963622	-5.67394	1.39548e-08	1.31523e-07
CD300LF	1829.5	2.73552	0.482141	5.67368	1.39761e-08	1.31664e-07
C9orf47	148.49	6.93635	1.22267	5.67309	1.40241e-08	1.32056e-07
FZD4	290.552	-4.94831	0.872265	-5.67295	1.40363e-08	1.3211e-07
EPN2	269.339	3.13192	0.552162	5.6721	1.41061e-08	1.32645e-07
SEC24A	2041.1	-1.63896	0.28899	-5.67136	1.41671e-08	1.33097e-07
AFAP1L1	165.641	5.1936	0.915807	5.67106	1.41918e-08	1.33268e-07
CYTH3	751.445	2.36536	0.417205	5.66953	1.43191e-08	1.34402e-07
TNFSF12	223.492	3.74969	0.661661	5.66709	1.45247e-08	1.36207e-07
HERC2P2	5343.5	-2.62473	0.463248	-5.66593	1.46228e-08	1.37065e-07
STXBP5	15682	-2.54938	0.449959	-5.6658	1.46336e-08	1.37103e-07
XYLT2	2401.05	-2.78003	0.49118	-5.65991	1.51453e-08	1.41703e-07
RTP4	121.521	2.96044	0.523363	5.65658	1.54423e-08	1.4422e-07
WDR27	710.517	1.65629	0.29282	5.65635	1.54626e-08	1.44343e-07
MIR4435-2HG	860.157	-2.11841	0.374724	-5.65326	1.57436e-08	1.46789e-07
CCNF	1564.83	-2.13846	0.378548	-5.64911	1.61277e-08	1.50279e-07
KCNK6	1319.67	-3.21813	0.569848	-5.64736	1.62931e-08	1.51682e-07
HDAC4	1714.06	2.70995	0.479961	5.64618	1.6405e-08	1.52655e-07
DDX31	519.502	1.65448	0.293199	5.64286	1.67244e-08	1.55557e-07
TMEM263	1512.21	-1.91344	0.339261	-5.64004	1.70011e-08	1.57844e-07
FAM57A	281.711	-2.48601	0.440791	-5.63988	1.70171e-08	1.57921e-07
CLEC2D	1215.6	2.17813	0.386264	5.63897	1.71073e-08	1.58687e-07
IPW	280.795	-2.29472	0.407007	-5.63802	1.72016e-08	1.59489e-07
SMIM1	324.32	-4.19981	0.744985	-5.63744	1.726e-08	1.59959e-07
CDCA3	533.469	-1.98493	0.352198	-5.63584	1.74205e-08	1.61373e-07
SGK1	8289.46	4.23493	0.751593	5.6346	1.75465e-08	1.62467e-07
ABHD13	1818.1	-1.97453	0.351033	-5.62491	1.85606e-08	1.71317e-07
FCHSD2	2837.79	1.93368	0.343833	5.6239	1.86694e-08	1.72166e-07
OLIG1	158.034	6.95127	1.23632	5.62257	1.88137e-08	1.73419e-07
RNF135	1087.94	1.65047	0.293551	5.62245	1.8827e-08	1.73463e-07
DACH1	695.341	1.61518	0.287325	5.62143	1.8938e-08	1.74408e-07
CECR5	1056.91	1.82837	0.325256	5.62131	1.89512e-08	1.74451e-07
S1PR4	2124.91	2.9474	0.524389	5.62063	1.90263e-08	1.75064e-07
WASF1	992.48	-2.22273	0.395502	-5.62002	1.90936e-08	1.75604e-07
HSPG2	3235.45	3.89868	0.69379	5.61939	1.91638e-08	1.76093e-07
KNSTRN	954.498	-2.00422	0.356802	-5.61718	1.94102e-08	1.78197e-07
ZNF818P	310.496	2.66387	0.474264	5.61686	1.94461e-08	1.78447e-07
LPCAT4	530.263	1.95568	0.348452	5.61247	1.9946e-08	1.82789e-07
MRC1	1205.86	5.72087	1.01995	5.60897	2.03535e-08	1.86357e-07
NUDT16P1	191.072	3.81058	0.679583	5.60724	2.05583e-08	1.88149e-07
GSDMD	2981.04	2.15997	0.385469	5.6035	2.10061e-08	1.92162e-07
LOC374443	977.59	2.00409	0.357659	5.60335	2.10249e-08	1.92247e-07
ALDH1L2	317.064	-5.34328	0.954105	-5.60031	2.13969e-08	1.95388e-07
PPP4R1	3332.7	1.9687	0.351544	5.60015	2.14165e-08	1.95481e-07
PPP3R1	5266.16	-2.16811	0.387205	-5.59939	2.15105e-08	1.96077e-07
RPAP1	1001.69	2.62604	0.469117	5.59784	2.1704e-08	1.97666e-07
NET1	4964.54	-2.17857	0.3893	-5.59612	2.19205e-08	1.99549e-07
SLC23A1	135.391	6.18171	1.10495	5.59454	2.21212e-08	2.01287e-07
SP110	1587.89	2.01537	0.36028	5.5939	2.22019e-08	2.01931e-07
TRIP10	596.785	-3.22552	0.576629	-5.59374	2.22226e-08	2.0203e-07
ENDOD1	4400.98	-3.61784	0.647049	-5.5913	2.25379e-08	2.04806e-07
GLA	2769.85	-2.02221	0.361746	-5.59012	2.26909e-08	2.06101e-07
SH3D21	240.783	3.21825	0.576019	5.58706	2.30944e-08	2.09585e-07
LOC101927482	407.224	-4.65712	0.834199	-5.58274	2.36753e-08	2.14762e-07
CALCOCO2	5375.1	2.25164	0.403453	5.58092	2.3925e-08	2.16739e-07
CACNB3	328.012	-1.73132	0.310279	-5.57989	2.40675e-08	2.17934e-07
IER5L	323.434	4.25514	0.762729	5.57883	2.4214e-08	2.19052e-07
ITGA6	13616.6	-3.63681	0.652341	-5.57501	2.4752e-08	2.23738e-07
BEST1	415.593	3.66449	0.65756	5.57287	2.50579e-08	2.26403e-07
SYNE2	530.205	2.53477	0.45519	5.5686	2.56798e-08	2.3192e-07
KCTD20	11676	-2.2143	0.397775	-5.56672	2.59583e-08	2.34126e-07
DLEU1	346.041	-1.84862	0.332339	-5.56247	2.65987e-08	2.39482e-07
TDRKH	298.215	-2.07643	0.373293	-5.56247	2.65979e-08	2.39482e-07
CXorf57	129.095	-2.82254	0.508365	-5.5522	2.82095e-08	2.53429e-07
HIGD1A	2623.59	-2.64663	0.476827	-5.55051	2.84844e-08	2.55786e-07
SWI5	350.944	-1.65931	0.299007	-5.54939	2.86665e-08	2.57309e-07
GMIP	3203.23	2.98117	0.537251	5.54893	2.87416e-08	2.57871e-07
MX1	2254.67	4.25454	0.766756	5.54875	2.87716e-08	2.58028e-07
DR1	4077.17	-1.80076	0.324601	-5.54762	2.8959e-08	2.59482e-07
SLC11A1	4625.31	4.23731	0.763964	5.54648	2.91486e-08	2.61066e-07
TBPL1	1482.01	-2.82396	0.509164	-5.54626	2.91851e-08	2.6128e-07
LRP5L	735.159	3.05769	0.551455	5.54477	2.9434e-08	2.63393e-07
HIP1	2114.32	2.981	0.537841	5.54253	2.98141e-08	2.66678e-07
FOXM1	1829.72	-1.9196	0.346359	-5.54223	2.98638e-08	2.6689e-07
TMEM25	193.276	3.14011	0.567009	5.53802	3.05913e-08	2.73272e-07
ACAD8	1300.72	-1.72013	0.310768	-5.53507	3.11101e-08	2.77691e-07
CIT	2404.45	-1.74119	0.314634	-5.53402	3.12965e-08	2.79208e-07
CAMK1	1525.16	-4.45918	0.806307	-5.53037	3.19552e-08	2.84713e-07
PRLR	292.16	6.37767	1.15329	5.52999	3.20257e-08	2.85218e-07
ICAM1	5655.96	4.6688	0.844307	5.52974	3.207e-08	2.85488e-07
SEC14L2	291.048	-3.6921	0.667847	-5.52837	3.23225e-08	2.87611e-07
LIN7C	3062.11	-2.16212	0.391111	-5.52816	3.23601e-08	2.87821e-07
SNED1	314.615	3.48388	0.630368	5.52674	3.26235e-08	2.90038e-07
HNRNPH3	5283.99	-1.74011	0.31492	-5.52555	3.28464e-08	2.91893e-07
HP	198.995	7.37259	1.33471	5.52375	3.31836e-08	2.94762e-07
NUAK2	317.604	4.54228	0.823119	5.51838	3.42147e-08	3.03528e-07
C1S	122.022	-3.25468	0.589823	-5.51807	3.42739e-08	3.03922e-07
ID3	366.564	5.7672	1.04549	5.51628	3.46251e-08	3.06904e-07
RASAL2	1678.33	-2.78745	0.505552	-5.51368	3.51415e-08	3.11346e-07
TPSAB1	1047.97	5.25031	0.953079	5.50879	3.61319e-08	3.19707e-07
ANKHD1	334.179	-1.91893	0.348358	-5.50849	3.61923e-08	3.20104e-07
LUCAT1	944.113	5.67323	1.03023	5.50677	3.65487e-08	3.23117e-07
TBXAS1	8164.98	-1.68726	0.306499	-5.50494	3.693e-08	3.2629e-07
LINC01094	169.027	-3.21428	0.584007	-5.50384	3.71606e-08	3.28103e-07
ZNF24	6382.99	-1.78863	0.325158	-5.50079	3.78102e-08	3.33695e-07
ANO9	146.327	6.38529	1.16087	5.50043	3.78876e-08	3.34091e-07
HOMER1	121.186	-3.446	0.626489	-5.50049	3.78741e-08	3.34091e-07
PPP1R3B	1656.87	-2.32137	0.422061	-5.50007	3.79634e-08	3.34616e-07
AHI1	738.09	3.14606	0.57209	5.49923	3.81444e-08	3.36066e-07
CTSB	14732.6	2.76937	0.503646	5.49864	3.82735e-08	3.36915e-07
HLA-DRB5	4775.07	5.68377	1.03374	5.49827	3.83539e-08	3.37479e-07
HERC2P9	950.835	-1.91879	0.349028	-5.49753	3.85152e-08	3.38607e-07
GOLGA8B	1448.62	-2.74787	0.499875	-5.49711	3.86061e-08	3.39261e-07
EZR	7663.48	3.44074	0.626185	5.49476	3.91234e-08	3.43513e-07
RBM19	2086.44	1.76637	0.321491	5.49429	3.92294e-08	3.44297e-07
GYPE	795.813	-4.20043	0.764635	-5.49338	3.94304e-08	3.45913e-07
HIC1	244.617	4.77454	0.869914	5.48852	4.05323e-08	3.55276e-07
ACSBG1	140.077	-3.18949	0.581458	-5.48532	4.1271e-08	3.61288e-07
LY6E	3558.91	1.70946	0.311677	5.48471	4.14156e-08	3.62245e-07
DHRS12	247.934	1.58389	0.288814	5.48411	4.15561e-08	3.63319e-07
LTB4R	1529.83	1.50056	0.273648	5.48354	4.16909e-08	3.64343e-07
ITM2A	4944.5	2.96678	0.541418	5.47964	4.26182e-08	3.7213e-07
RASGRP3	3410.1	-3.76538	0.687177	-5.47949	4.26545e-08	3.72289e-07
APOL2	919.543	1.9971	0.364504	5.47895	4.2786e-08	3.73278e-07
SYNGR2	2739.06	1.8402	0.335926	5.47799	4.30191e-08	3.74993e-07
SFXN4	684.18	1.58372	0.289158	5.47702	4.32556e-08	3.76895e-07
TMEM163	296.618	-4.00063	0.730517	-5.47644	4.33959e-08	3.77957e-07
GABBR1	1502.61	-3.36348	0.614321	-5.47513	4.372e-08	3.80456e-07
GPR176	285.104	-5.75853	1.05202	-5.4738	4.40477e-08	3.83146e-07
IL2RG	1676.05	2.98761	0.546079	5.47101	4.47472e-08	3.89066e-07
CAMTA1	707.289	-1.79436	0.328036	-5.47002	4.49994e-08	3.91093e-07
NDC80	1280.03	-2.65854	0.486099	-5.46913	4.5224e-08	3.92712e-07
SPTBN2	361.027	5.00372	0.915398	5.46617	4.59857e-08	3.9899e-07
ZNF503	179.098	4.58754	0.839428	5.46508	4.62691e-08	4.0111e-07
RHCE	556.08	-3.77922	0.692013	-5.46121	4.72909e-08	4.09449e-07
RNF145	3011.39	-1.51924	0.278292	-5.45918	4.78345e-08	4.13981e-07
USP6	394.196	6.40876	1.17405	5.4587	4.79637e-08	4.14925e-07
KBTBD8	972.338	-2.79623	0.512264	-5.45858	4.79961e-08	4.1503e-07
MARCH3	1040.29	-3.0018	0.549952	-5.4583	4.80721e-08	4.15512e-07
HBA2	11675.2	5.21333	0.955978	5.4534	4.94171e-08	4.26779e-07
NT5M	1024.58	-2.59255	0.475563	-5.45154	4.99345e-08	4.30884e-07
DDR1	258.003	4.45349	0.81742	5.44823	5.08725e-08	4.38794e-07
NAGK	2462.86	2.60734	0.478642	5.44737	5.11214e-08	4.40755e-07
LGALS3BP	1131.11	2.24454	0.412134	5.44613	5.14775e-08	4.4364e-07
[truncated: 1,505 more rows]

## Sheet: inv(16)_vs_Mono
Supplementary Table S1d. Differentially expressed genes between inv(16) AML blasts and normal monocytes.
genes	baseMean	log2FoldChange	lfcSE	stat	pvalue	padj
ALDH1A1	2877.32	-9.60781	0.446178	-21.5336	7.54591e-103	1.45953e-98
PTK7	1741.5	8.42412	0.401061	21.0046	5.95468e-98	5.75877e-94
CPXM1	2747.85	9.51684	0.511936	18.5899	3.8779e-77	2.50021e-73
RAB3IP	1006.91	-5.54146	0.299123	-18.5256	1.28247e-76	6.20137e-73
STMN1	9621.25	5.86339	0.323285	18.1369	1.62883e-73	6.30098e-70
UGGT2	1013.62	-8.29445	0.4591	-18.0668	5.82381e-73	1.8774e-69
MPO	104218	8.76068	0.501652	17.4637	2.70889e-68	7.48506e-65
WDFY3	5379	-6.79478	0.390884	-17.3831	1.10782e-67	2.67842e-64
CCDC112	460.521	-5.35331	0.30977	-17.2816	6.47491e-67	1.39153e-63
UBE2D1	1629.71	-4.25536	0.247705	-17.1791	3.80672e-66	7.36297e-63
ITM2C	4239.95	5.86038	0.345049	16.9842	1.07492e-64	1.89011e-61
ZWINT	2116.45	5.06072	0.29833	16.9635	1.52913e-64	2.4647e-61
PRSS57	4462.32	8.60021	0.509792	16.87	7.47529e-64	1.11221e-60
SMYD3	915.612	3.70383	0.220693	16.7827	3.26726e-63	4.51396e-60
BAALC	1983.97	11.3808	0.686049	16.5889	8.3815e-62	1.08077e-58
CDK4	3985.61	2.42616	0.146375	16.5749	1.05826e-61	1.27931e-58
NFIA	2060.18	-7.65899	0.468198	-16.3585	3.78582e-60	4.30738e-57
KIAA0125	6472.3	8.68513	0.534059	16.2625	1.82188e-59	1.95771e-56
MCM2	5463.98	5.45736	0.339441	16.0775	3.66857e-58	3.7346e-55
RECK	636.742	-5.93217	0.371413	-15.9719	2.00552e-57	1.93954e-54
PKN3	865.749	6.57232	0.412995	15.9138	5.08269e-57	4.6814e-54
RPS6KL1	632.444	7.89921	0.497612	15.8743	9.55459e-57	8.40023e-54
KIFC1	1635.65	4.90066	0.315495	15.5332	2.06692e-54	1.73819e-51
CTSW	1681.63	5.4159	0.349958	15.4759	5.04873e-54	4.06885e-51
IQGAP3	1349.41	6.43668	0.416538	15.4528	7.22324e-54	5.58847e-51
TIE1	1083.52	7.92615	0.51625	15.3533	3.36502e-53	2.50332e-50
KIT	7021.37	10.1513	0.664123	15.2852	9.59567e-53	6.87405e-50
TK1	1900.76	5.09808	0.333596	15.2822	1.00539e-52	6.9451e-50
OTUD7B	580.945	4.71667	0.311648	15.1346	9.57359e-52	6.38525e-49
ADCY6	9805.66	6.57439	0.436114	15.0749	2.36775e-51	1.52657e-48
EGFL7	5426.43	8.41539	0.558881	15.0576	3.0788e-51	1.92097e-48
PTRF	4169.63	12.6876	0.844996	15.015	5.85636e-51	3.5398e-48
CBX2	1002.94	6.60475	0.444224	14.8681	5.31315e-50	3.06719e-47
E2F1	1398.67	6.44856	0.433748	14.8671	5.39161e-50	3.06719e-47
ZNF704	867.079	7.12373	0.480602	14.8225	1.04774e-49	5.79011e-47
HNMT	810.607	-10.9497	0.738837	-14.8202	1.08526e-49	5.83087e-47
KIF2C	1931.07	6.56596	0.444592	14.7685	2.33878e-49	1.22261e-46
TMEM44	495.499	6.71387	0.454878	14.7597	2.66412e-49	1.35604e-46
GPR155	689.532	-5.22943	0.356662	-14.6621	1.12663e-48	5.5875e-46
TYMS	3684.05	8.06388	0.551579	14.6196	2.10538e-48	1.01805e-45
PGBD1	418.218	3.24824	0.222724	14.5842	3.54063e-48	1.67031e-45
C1orf186	1735.05	10.7018	0.737438	14.5122	1.01482e-47	4.67348e-45
OBSL1	1685	9.60071	0.662773	14.4857	1.49288e-47	6.7152e-45
TCF19	1492.34	4.30479	0.297609	14.4646	2.02871e-47	8.918e-45
CDCA5	1449.44	5.76617	0.400186	14.4087	4.56186e-47	1.96079e-44
SLC9A9	2464.44	-6.86363	0.477038	-14.388	6.15272e-47	2.58709e-44
ITM2A	4944.5	7.94663	0.5528	14.3752	7.40175e-47	3.04606e-44
KIAA1549	744.362	8.47873	0.590651	14.3549	9.92847e-47	4.00076e-44
FAM69B	2279.14	8.85238	0.617724	14.3306	1.408e-46	5.55785e-44
EPDR1	1403.39	6.08154	0.424597	14.3231	1.57024e-46	6.07433e-44
CLEC11A	3694.52	5.222	0.365886	14.2722	3.26177e-46	1.23704e-43
SEMA3C	804.932	-10.596	0.746863	-14.1874	1.097e-45	4.08042e-43
SGTB	1190.93	-3.70167	0.260971	-14.1842	1.14755e-45	4.1879e-43
JMY	2259.42	-5.53816	0.391793	-14.1354	2.29783e-45	8.23048e-43
SLC22A15	915.651	-7.91504	0.560701	-14.1163	3.01251e-45	1.05942e-42
MKI67	12978.3	4.89692	0.348323	14.0586	6.82464e-45	2.35718e-42
PCSK5	614.423	-7.78732	0.556025	-14.0054	1.44558e-44	4.90534e-42
ZNF521	1871	7.82057	0.558661	13.9988	1.5858e-44	5.28837e-42
KRT18	672.204	8.86242	0.633356	13.9928	1.72527e-44	5.65595e-42
ZSCAN31	199.857	4.45851	0.318736	13.9881	1.84257e-44	5.93984e-42
CDT1	1841.25	7.51497	0.540737	13.8976	6.54637e-44	2.07574e-41
CIT	2404.45	4.80068	0.346756	13.8446	1.37232e-43	4.21325e-41
SPTA1	16543	6.12749	0.442577	13.845	1.36315e-43	4.21325e-41
ERG	2444.13	7.89427	0.575819	13.7097	8.88833e-43	2.68622e-40
TPX2	3981.63	4.45366	0.328956	13.5388	9.23013e-42	2.7466e-39
IL15	357.682	-7.24077	0.536045	-13.5078	1.40749e-41	4.06325e-39
MAST4	3635.21	5.41686	0.401013	13.508	1.40352e-41	4.06325e-39
RRM2	4569.05	6.72616	0.499429	13.4677	2.4227e-41	6.89114e-39
SLC38A5	1324.61	4.77976	0.355085	13.4609	2.65707e-41	7.44827e-39
SPATA6	264.767	-7.69656	0.574266	-13.4024	5.85156e-41	1.61687e-38
GALNT14	684.88	8.54571	0.638981	13.374	8.58395e-41	2.33846e-38
BIRC5	1925.85	7.23531	0.54499	13.276	3.18842e-40	8.56534e-38
PROM1	2681.37	11.14	0.839786	13.2652	3.68235e-40	9.75671e-38
KIAA0101	1913.62	5.95426	0.44952	13.2458	4.77153e-40	1.24717e-37
CDC20	1587.65	6.22494	0.47109	13.2139	7.29349e-40	1.88094e-37
CENPV	397.423	6.89812	0.522428	13.204	8.32375e-40	2.11839e-37
ATP8B2	3573.89	4.03948	0.306402	13.1836	1.09054e-39	2.73938e-37
AK5	1135.05	8.54873	0.64865	13.1793	1.15506e-39	2.86424e-37
ECM1	306.53	7.02575	0.536488	13.0958	3.47893e-39	8.51765e-37
SLC27A2	872.823	9.42602	0.720677	13.0794	4.31871e-39	1.04415e-36
PLEKHA1	303.572	-4.09829	0.314007	-13.0516	6.22265e-39	1.48591e-36
WDR34	1067.48	4.77834	0.366174	13.0494	6.40777e-39	1.51145e-36
ROBO3	729.845	3.79243	0.290963	13.0341	7.8329e-39	1.82535e-36
ZNF608	569.212	9.1571	0.702815	13.0292	8.34985e-39	1.92265e-36
CLEC4D	1231.69	-10.1139	0.777069	-13.0155	9.99333e-39	2.27401e-36
PTPRCAP	1082.18	4.27278	0.328451	13.0089	1.08897e-38	2.44917e-36
CDC25A	1074.86	5.89173	0.454364	12.967	1.88317e-38	4.1867e-36
CDCA7L	2649.65	4.75951	0.369713	12.8735	6.34423e-38	1.39443e-35
TANC1	1051.15	7.17178	0.558969	12.8304	1.1083e-37	2.40863e-35
DLC1	3941.88	5.86523	0.457334	12.8248	1.1904e-37	2.5583e-35
AR	314.695	7.36529	0.576572	12.7743	2.28245e-37	4.85133e-35
TMTC1	238.055	-7.85305	0.615096	-12.7672	2.49996e-37	5.25589e-35
ABCA5	800.109	-5.55978	0.436437	-12.739	3.58916e-37	7.46468e-35
FOXM1	1829.72	5.35306	0.420718	12.7236	4.37105e-37	8.99414e-35
CLIP3	458.732	8.72326	0.688021	12.6788	7.75514e-37	1.57895e-34
WDR17	283.462	-6.37417	0.503405	-12.6621	9.58834e-37	1.93185e-34
SV2A	1443.37	6.34965	0.501803	12.6537	1.06765e-36	2.12891e-34
MTHFD1L	1326.09	4.00072	0.316445	12.6427	1.22787e-36	2.4234e-34
DHRS3	447.617	4.47559	0.354459	12.6265	1.50796e-36	2.94615e-34
KIF26B	407.26	6.53198	0.518459	12.5988	2.14249e-36	4.14401e-34
KIAA1211	1631.1	7.31098	0.580481	12.5947	2.2582e-36	4.32457e-34
KIF4A	1471.62	4.05722	0.322556	12.5783	2.77828e-36	5.26838e-34
ORC1	1259.98	4.90267	0.390993	12.539	4.56656e-36	8.57537e-34
PFKP	4638.59	3.40399	0.272374	12.4975	7.70583e-36	1.43314e-33
MIR600HG	611.957	4.30909	0.344913	12.4933	8.12498e-36	1.4967e-33
CDC42BPA	2875.9	-7.45284	0.59673	-12.4895	8.52291e-36	1.55519e-33
SCML1	445.647	-8.33965	0.66981	-12.4508	1.38504e-35	2.5037e-33
EREG	8953.15	-7.73016	0.621763	-12.4326	1.73783e-35	3.11233e-33
RNF149	3922.13	-2.72742	0.22011	-12.3911	2.91868e-35	5.1321e-33
SYCP2	225.792	-5.2227	0.421478	-12.3914	2.90937e-35	5.1321e-33
SLC45A3	1883.09	7.10838	0.574863	12.3653	4.02541e-35	7.01436e-33
RHBDF1	200.46	7.11386	0.575622	12.3586	4.37905e-35	7.56246e-33
GSAP	3263.81	-3.5299	0.285983	-12.3431	5.31025e-35	9.00972e-33
MAPK12	742.683	6.82933	0.553269	12.3436	5.27422e-35	9.00972e-33
MZB1	785.51	7.85286	0.636405	12.3394	5.55611e-35	9.34489e-33
ADA	1623.84	3.98681	0.323556	12.3218	6.91114e-35	1.15237e-32
LRP6	1332.63	6.68362	0.54373	12.2922	9.97914e-35	1.64971e-32
MEGF10	539.237	10.9595	0.891686	12.2907	1.01561e-34	1.66475e-32
RPL3	66859.8	1.56874	0.127741	12.2806	1.15084e-34	1.87055e-32
DEPTOR	891.396	5.40762	0.443552	12.1916	3.44478e-34	5.55241e-32
KRT8	222.006	8.17103	0.671004	12.1773	4.10599e-34	6.56347e-32
EMILIN1	4116.21	6.13527	0.507153	12.0975	1.08912e-33	1.7267e-31
CYTL1	936.93	5.99666	0.495729	12.0966	1.10013e-33	1.72998e-31
NPR3	4506.98	11.1196	0.922222	12.0573	1.7742e-33	2.76746e-31
FAM127A	445.87	-5.1072	0.426809	-11.966	5.35387e-33	8.28437e-31
CDC6	1401.75	5.21377	0.436815	11.9359	7.69425e-33	1.18113e-30
CENPF	10652.1	5.66988	0.475214	11.9312	8.13883e-33	1.23954e-30
SMIM24	1259.22	9.71971	0.815999	11.9114	1.03202e-32	1.55948e-30
TBC1D12	851.628	-6.85483	0.578144	-11.8566	1.9885e-32	2.98152e-30
TMEM170B	7530.96	-6.09938	0.516368	-11.8121	3.38146e-32	5.03109e-30
SLC8A1	2796.32	-6.70008	0.567518	-11.8059	3.63678e-32	5.36967e-30
MEST	8637.72	6.90522	0.585285	11.7981	3.99448e-32	5.85312e-30
PYCR1	991.558	7.49034	0.637243	11.7543	6.71192e-32	9.76105e-30
PID1	1318.06	-9.22922	0.787072	-11.726	9.37789e-32	1.35364e-29
LOC81691	830.685	3.86434	0.330685	11.6859	1.50491e-31	2.15615e-29
TTC24	295.565	6.05338	0.519343	11.6558	2.14285e-31	3.04758e-29
ARNTL	713.446	-4.32768	0.372881	-11.6061	3.83839e-31	5.41914e-29
ALDH5A1	862.104	5.1891	0.447728	11.5899	4.63877e-31	6.50167e-29
FAM171A1	1086.2	10.0644	0.870003	11.5683	5.96615e-31	8.30196e-29
CDCA8	1087.03	3.91065	0.338723	11.5453	7.79703e-31	1.07722e-28
LRP4	471.25	10.817	0.939514	11.5134	1.12941e-30	1.5493e-28
FIRRE	442.844	3.52632	0.30664	11.4999	1.32107e-30	1.79945e-28
KCNJ2	668.048	-11.5866	1.00772	-11.4978	1.35255e-30	1.82944e-28
NCAPH	1661.27	3.38707	0.295087	11.4782	1.69725e-30	2.27974e-28
TSTD1	337.222	3.04001	0.265089	11.4679	1.91224e-30	2.5508e-28
ANO5	272.241	-9.87802	0.861786	-11.4623	2.04097e-30	2.70387e-28
DYRK3	654.826	5.77099	0.503638	11.4586	2.12908e-30	2.80141e-28
EPB41L3	2656.35	-7.06137	0.616378	-11.4562	2.18826e-30	2.85982e-28
GOLM1	995.568	-6.96624	0.608864	-11.4414	2.59734e-30	3.37166e-28
TUBA1B	28772.4	2.09245	0.182956	11.4369	2.73352e-30	3.52479e-28
SLC38A1	12378.1	5.25745	0.461255	11.3981	4.2715e-30	5.47148e-28
SLC35F2	628.142	4.55774	0.400039	11.3932	4.51878e-30	5.75015e-28
CPEB2	1317.52	-3.61527	0.318198	-11.3617	6.48669e-30	8.20036e-28
HJURP	2060.31	5.34669	0.470874	11.3548	7.01941e-30	8.81619e-28
CCNE1	482.826	3.56536	0.314089	11.3515	7.29421e-30	9.10224e-28
ST18	1441.27	9.20279	0.812	11.3335	8.95607e-30	1.11044e-27
TROAP	901.683	5.57298	0.493198	11.2997	1.31712e-29	1.62265e-27
CDCA2	1145.68	5.51506	0.488299	11.2944	1.39791e-29	1.71129e-27
B4GALT2	473.383	4.62088	0.409252	11.291	1.45335e-29	1.75692e-27
PRKCQ	2327.91	4.50345	0.398839	11.2914	1.44699e-29	1.75692e-27
TOP2A	12546.5	4.30524	0.381418	11.2875	1.51307e-29	1.81775e-27
CHST10	390.537	3.61398	0.321204	11.2514	2.28061e-29	2.72294e-27
HACD1	494.293	4.01227	0.357625	11.2192	3.28285e-29	3.89552e-27
SUCNR1	934.571	5.44747	0.48596	11.2097	3.65376e-29	4.3092e-27
DPY19L2	794.896	5.67609	0.508001	11.1734	5.50445e-29	6.45255e-27
SPC24	1161.54	4.90195	0.439196	11.1612	6.31493e-29	7.35804e-27
ZC2HC1A	179.199	-8.6468	0.7749	-11.1586	6.50069e-29	7.52913e-27
HIST1H3G	3451.47	8.31934	0.746034	11.1514	7.04709e-29	8.11338e-27
USP11	2180.18	2.91811	0.261756	11.1482	7.30892e-29	8.36504e-27
PLXNC1	5758.84	-5.55506	0.498602	-11.1413	7.8974e-29	8.98538e-27
DNAJC9	3658.21	2.59782	0.233357	11.1324	8.72647e-29	9.87061e-27
UHRF1	3186.72	5.79021	0.520317	11.1282	9.14345e-29	1.02821e-26
HAGHL	374.79	4.6959	0.422159	11.1235	9.63766e-29	1.07752e-26
FAM212A	811.01	5.88689	0.529384	11.1203	9.99587e-29	1.11115e-26
PLTP	961.489	3.87057	0.348159	11.1172	1.03419e-28	1.14305e-26
CENPM	600.956	6.55279	0.589547	11.115	1.06091e-28	1.16591e-26
DNM1	489.95	4.09958	0.370283	11.0715	1.72537e-28	1.88543e-26
MYBL2	2485.86	5.56802	0.503067	11.0681	1.79062e-28	1.94574e-26
PHYHD1	105.712	5.35396	0.484023	11.0614	1.93114e-28	2.08671e-26
FANCG	1125.43	2.69396	0.243942	11.0434	2.35802e-28	2.53383e-26
CPEB4	6564.29	-2.47848	0.22472	-11.0292	2.76352e-28	2.93692e-26
CCNA2	3494.06	3.95626	0.358961	11.0214	3.01314e-28	3.18471e-26
TMIGD2	301.648	6.66764	0.605958	11.0035	3.677e-28	3.86524e-26
TBXA2R	393.764	5.76593	0.524489	10.9934	4.11036e-28	4.29744e-26
ZNF827	630.277	5.4484	0.495925	10.9863	4.44558e-28	4.62293e-26
ACVR2A	577.487	-5.43777	0.495149	-10.9821	4.66008e-28	4.82007e-26
IFT22	169.379	3.71714	0.339022	10.9643	5.67293e-28	5.83648e-26
ESYT1	9534.67	2.13187	0.194626	10.9537	6.38018e-28	6.52939e-26
SPRY2	671.096	5.52986	0.504983	10.9506	6.60258e-28	6.72142e-26
ADAMTS6	142.801	3.53969	0.323652	10.9367	7.69422e-28	7.79171e-26
ALDH18A1	2676.11	3.6696	0.335547	10.9362	7.7375e-28	7.79473e-26
HMGA1	11267.3	2.55247	0.233647	10.9244	8.80807e-28	8.82724e-26
C19orf48	2076.02	3.32448	0.304773	10.908	1.05513e-27	1.05198e-25
SLC9A3R2	550.467	5.3377	0.489971	10.8939	1.23243e-27	1.22244e-25
SLC18B1	634.403	-4.70808	0.43369	-10.8558	1.87062e-27	1.846e-25
SHANK3	2526.46	9.55503	0.881153	10.8438	2.13452e-27	2.09573e-25
RHOQ	2940.1	-2.96986	0.274103	-10.8348	2.35404e-27	2.29959e-25
MCM10	1434.05	4.93409	0.455853	10.8239	2.65302e-27	2.57863e-25
NFATC2	1754.38	4.22512	0.390468	10.8207	2.74756e-27	2.65717e-25
TP53BP1	2999.56	2.27689	0.211022	10.7898	3.84585e-27	3.70082e-25
PKIG	721.388	4.12562	0.384812	10.7211	8.10157e-27	7.75745e-25
TRAIP	338.076	2.95828	0.276438	10.7014	1.00221e-26	9.54918e-25
YES1	2148.71	5.21463	0.489493	10.6531	1.68593e-26	1.59849e-24
RNASE4	208.755	-5.87194	0.552431	-10.6293	2.17809e-26	2.05506e-24
TFDP2	4857.13	3.20509	0.301786	10.6204	2.39483e-26	2.24858e-24
CLTCL1	311.653	-4.73024	0.445764	-10.6115	2.63424e-26	2.46143e-24
GAS2L3	606.866	-4.84671	0.456915	-10.6075	2.75083e-26	2.55801e-24
HDX	114.966	-8.98909	0.848019	-10.6001	2.97638e-26	2.7545e-24
RBPMS	375.789	8.53441	0.808253	10.5591	4.61146e-26	4.24737e-24
STARD9	1604.58	4.52802	0.429174	10.5505	5.05095e-26	4.63012e-24
[truncated: 2,955 more rows]
