# Supplementary material for: CBFβ-MYH11 interferes with megakaryocyte differentiation via modulating a gene program that includes GATA2 and KLF1
Source: Blood Cancer J. 2019 Mar 8;9(3):33. doi: 10.1038/s41408-019-0194-8 (PMC6408575; doi:10.1038/s41408-019-0194-8)
Supplement: Supplementary file 9 — Supplementary Table 2 [file 41408_2019_194_MOESM9_ESM.xlsx]

## Sheet: CD34_SE
Supplementary Table S2a. The list of super-enhancers identified in normal CD34+ progenitor cells.
Chrom	Start	End
chr1	6086366	6092495
chr1	8934661	8940190
chr1	11851993	11868443
chr1	11967772	11970368
chr1	16156460	16177958
chr1	16263870	16293343
chr1	17215623	17232394
chr1	19533575	19542114
chr1	19774887	19808749
chr1	22102332	22111858
chr1	22226180	22241568
chr1	25347083	25361436
chr1	26440063	26455705
chr1	26601511	26618065
chr1	27009103	27029468
chr1	27093502	27116729
chr1	28189777	28222968
chr1	28831418	28837282
chr1	31214280	31252587
chr1	31536222	31539255
chr1	32389646	32424107
chr1	33277305	33285657
chr1	36615962	36653620
chr1	36830760	36856926
chr1	38462522	38482177
chr1	39655179	39683528
chr1	40500224	40542917
chr1	40618248	40630514
chr1	40842166	40855465
chr1	43389600	43430034
chr1	44871053	44903694
chr1	45179232	45219435
chr1	46145027	46154821
chr1	46766016	46774341
chr1	47675915	47704235
chr1	51432473	51446029
chr1	54838129	54875842
chr1	62901004	62914412
chr1	65530709	65535126
chr1	65877294	65896735
chr1	78468425	78474022
chr1	84608518	84622099
chr1	90338882	90374453
chr1	100502533	100506010
chr1	109233880	109238679
chr1	110158288	110168159
chr1	110879419	110899519
chr1	111414778	111434262
chr1	113160530	113165471
chr1	114299769	114305713
chr1	114470716	114476406
chr1	115627208	115643732
chr1	145427053	145457172
chr1	150524910	150553030
chr1	150577041	150595706
chr1	150971645	150987535
chr1	151024843	151041241
chr1	154924228	154929434
chr1	154945043	154949396
chr1	155932468	155953404
chr1	156457159	156478741
chr1	156712756	156756495
chr1	159878787	159896124
chr1	167585614	167648951
chr1	167897545	167908638
chr1	169661894	169680248
chr1	174959459	174972262
chr1	185123979	185135848
chr1	198125477	198161263
chr1	198607406	198654919
chr1	202121345	202135198
chr1	203640464	203670708
chr1	204376152	204392068
chr1	204462748	204490960
chr1	207995459	208021750
chr1	208062651	208098711
chr1	221880102	221899859
chr1	226178268	226191391
chr1	226248298	226255903
chr1	227125524	227135092
chr1	234734597	234749589
chr1	234856104	234868047
chr1	235001613	235030532
chr1	235080404	235130946
chr1	235488286	235501428
chr1	243416103	243433416
chr1	244996290	245000284
chr1	245024545	245029517
chr1	246728626	246764203
chr10	3823913	3827447
chr10	3844969	3854059
chr10	3914521	3918129
chr10	5488131	5530226
chr10	11182650	11254143
chr10	17241661	17260143
chr10	17446293	17496177
chr10	17684851	17725152
chr10	21808810	21821428
chr10	22535852	22545993
chr10	22953737	23001613
chr10	35657499	35702807
chr10	43884115	43916915
chr10	49653452	49726868
chr10	51489232	51518693
chr10	51564722	51595352
chr10	52076201	52089740
chr10	61563203	61606184
chr10	63510980	63546738
chr10	65016489	65034225
chr10	70087793	70096530
chr10	70846942	70852066
chr10	73487063	73536987
chr10	74005028	74036201
chr10	74050675	74095812
chr10	80828030	80956361
chr10	80997642	81056252
chr10	89622204	89639870
chr10	90144330	90148601
chr10	94449584	94459985
chr10	101279973	101296583
chr10	101917627	101947134
chr10	103864716	103881199
chr10	104356741	104373418
chr10	104392605	104412422
chr10	104935464	104957848
chr10	119113127	119135927
chr11	747477	752795
chr11	3008107	3014411
chr11	3790395	3818935
chr11	3846585	3863413
chr11	8703233	8706343
chr11	9587795	9599550
chr11	11862614	11867321
chr11	28127442	28133100
chr11	33278849	33295565
chr11	33885399	33934765
chr11	33950296	33963744
chr11	34066112	34077616
chr11	46120735	46141837
chr11	46369230	46385985
chr11	46637963	46641083
chr11	47379374	47400806
chr11	47520910	47556797
chr11	47786781	47797662
chr11	58331343	58348791
chr11	59304371	59334331
chr11	61600185	61610331
chr11	61730607	61746439
chr11	62309766	62339112
chr11	62492225	62496719
chr11	62606393	62610439
chr11	62645068	62654716
chr11	64530876	64570406
chr11	65184109	65196180
chr11	65222162	65274885
chr11	66377537	66387771
chr11	67006876	67056571
chr11	68584735	68611412
chr11	71800321	71814470
chr11	72430925	72452865
chr11	72517503	72527790
chr11	72850094	72865989
chr11	73683787	73706454
chr11	74983764	75061886
chr11	82868117	82881706
chr11	82902718	82906523
chr11	85765700	85780321
chr11	85845930	85914340
chr11	93470293	93478797
chr11	95521405	95525225
chr11	107879516	107883022
chr11	113945015	113982600
chr11	116796978	116812693
chr11	116850751	116874505
chr11	118659353	118663595
chr11	121448695	121468897
chr11	122931032	122941304
chr11	128562918	128611760
chr12	6432654	6456749
chr12	6630106	6645898
chr12	9888942	9918462
chr12	10017513	10024787
chr12	10203881	10223059
chr12	10873195	10876773
chr12	11802880	11855027
chr12	11868468	12043821
chr12	12866876	12880055
chr12	13250245	13255572
chr12	14517858	14521503
chr12	15095278	15117626
chr12	27088285	27106541
chr12	27140338	27171911
chr12	29300696	29323954
chr12	46117728	46127660
chr12	46379745	46386443
chr12	48194398	48228231
chr12	49101590	49110647
chr12	49450747	49455215
chr12	53759839	53780169
chr12	54671958	54678230
chr12	54688033	54698128
chr12	54797110	54823144
chr12	55352755	55386044
chr12	57016244	57030684
chr12	57071327	57083383
chr12	57463465	57496769
chr12	57869689	57875469
chr12	57910495	57916464
chr12	58327398	58330777
chr12	62643088	62677098
chr12	67661708	67665725
chr12	68753287	68777442
chr12	68992253	69015157
chr12	74930740	74935067
chr12	80321631	80330275
chr12	96768810	96794338
chr12	104670149	104683774
chr12	104850737	104888952
chr12	105113420	105145974
chr12	109080056	109094842
chr12	111015090	111030130
chr12	111834586	111892959
chr12	116985977	116999377
chr12	118738146	118810730
chr12	120728858	120731616
chr12	122058016	122078028
chr12	122237670	122242026
chr12	123347559	123383335
chr12	123458586	123469432
chr12	123698034	123736303
chr12	124198686	124236366
chr12	125026712	125059031
chr12	125389176	125425817
chr13	27824517	27827827
chr13	27998807	28030155
chr13	28710836	28716341
chr13	31189352	31203136
chr13	34102918	34118030
chr13	37572360	37581082
chr13	41534686	41593906
chr13	41626619	41637325
chr13	45006910	45014731
chr13	46724619	46757714
chr13	47229290	47263205
chr13	50644973	50664410
chr13	50696028	50701074
chr13	52025163	52029632
chr13	67796594	67811564
chr13	100006741	100011453
chr13	103244375	103271311
chr14	35341533	35345197
chr14	35754978	35788686
chr14	50327900	50378954
chr14	52776751	52785499
chr14	69247526	69283634
chr14	70080377	70120099
chr14	70159853	70180525
chr14	74206326	74214828
chr14	74216320	74226205
chr14	75724788	75727556
chr14	77499475	77510643
chr14	78047193	78080577
chr14	91950775	91977946
chr14	93114092	93145493
chr14	100520672	100546253
chr14	100679789	100716681
chr14	102338521	102345834
chr14	106345203	106379890
chr14	107251950	107256365
chr15	34622040	34630177
chr15	45001897	45019883
chr15	50344505	50370198
chr15	50644265	50649468
chr15	52167163	52173244
chr15	59970750	59982793
chr15	65162338	65189985
chr15	65587719	65597649
chr15	66079870	66130676
chr15	67373040	67396912
chr15	69107100	69113315
chr15	72754415	72768991
chr15	74274154	74311099
chr15	75069065	75092451
chr15	78325942	78362602
chr15	86209760	86213609
chr15	86231837	86251399
chr15	93346762	93388622
chr15	93442881	93449638
chr16	1347189	1363096
chr16	10962713	10987099
chr16	11862190	11893907
chr16	15753835	15776537
chr16	16070036	16117769
chr16	16138383	16239613
chr16	20751006	20778515
chr16	24550122	24553628
chr16	28833391	28836969
chr16	29163156	29170517
chr16	29655934	29698672
chr16	29752495	29758637
chr16	30668256	30677496
chr16	31463793	31489312
chr16	31880183	31893018
chr16	47493891	47502969
chr16	53240834	53259444
chr16	57663169	57690192
chr16	57718927	57735337
chr16	58661618	58664860
chr16	67576206	67598973
chr16	70461216	70471058
chr16	75025716	75122930
chr16	75675584	75685636
chr16	81657413	81670587
chr16	85586254	85607769
chr16	85628894	85665244
chr16	87981440	88000797
chr16	88820538	88869968
chr16	89541863	89577486
chr17	262371	269559
chr17	3813761	3833437
chr17	4841810	4850374
chr17	6914984	6918213
chr17	7152313	7156848
chr17	7737521	7748790
chr17	8124001	8130428
chr17	16286674	16323415
chr17	17584985	17600449
chr17	17641203	17672703
chr17	21187942	21199743
chr17	27448916	27477425
chr17	29633089	29648749
chr17	37617125	37621948
chr17	38470640	38502555
chr17	39822370	39847135
chr17	40459942	40474909
chr17	41319296	41325920
chr17	41437277	41447304
chr17	43221214	43235910
chr17	43299405	43307361
chr17	43660170	43662965
chr17	44264585	44273314
chr17	46618343	46632691
chr17	47751719	47755540
chr17	47788096	47841528
chr17	55334233	55396106
chr17	55432377	55641834
chr17	56407680	56418510
chr17	57694679	57700396
chr17	57860676	57883242
chr17	57903434	57924288
chr17	73307825	73341690
chr17	73779071	73783586
chr17	73817784	73869499
chr17	74711242	74730741
chr17	76248390	76269547
chr17	76731811	76780599
chr17	80245089	80263626
chr18	805439	815158
chr18	2654713	2660081
chr18	3245846	3249735
chr18	3446127	3454802
chr18	3592952	3626643
chr18	3652117	3666397
chr18	8998527	9018527
chr18	9083194	9121198
chr18	9913101	9930162
chr18	22795030	22821156
chr18	22862050	22891247
chr18	32609866	32653124
chr18	74764151	74782237
chr18	74807287	74844750
chr19	2323049	2346106
chr19	3124007	3161684
chr19	6056439	6068381
chr19	10831052	10874642
chr19	11195944	11207624
chr19	12888561	12907317
chr19	13176798	13216598
chr19	13262666	13293020
chr19	13948806	13954466
chr19	13956549	13959531
chr19	14467094	14496434
chr19	15939780	15949838
chr19	18131399	18136438
chr19	18389608	18431971
chr19	18512836	18544021
chr19	19554497	19600838
chr19	21768221	21811160
chr19	39138375	39185449
chr19	39888543	39902871
chr19	41219848	41225161
chr19	41770125	41774458
chr19	41795088	41814690
chr19	42363200	42376657
chr19	42773323	42786177
chr19	44099010	44112566
chr19	44267716	44289315
chr19	47597235	47617729
chr19	48747558	48763702
chr19	49362319	49395861
chr19	49465009	49471682
chr19	50372931	50381692
chr19	53425659	53444724
chr19	54690166	54696578
chr19	55758393	55770463
chr19	56164509	56171849
chr19	59064869	59071732
chr2	11884510	11903220
chr2	16656500	16667278
chr2	20099589	20102897
chr2	20247605	20252607
chr2	28840396	28848766
chr2	28972408	28976754
chr2	43133225	43205563
chr2	43395174	43423115
chr2	43437154	43452633
chr2	47172719	47214354
chr2	54195527	54199020
chr2	54784694	54832954
chr2	55274477	55280215
chr2	55337991	55368990
chr2	55842220	55844872
chr2	60680649	60785075
chr2	61107775	61113611
chr2	61684993	61710522
chr2	64863116	64895403
chr2	64975816	64995920
chr2	66662418	66669093
chr2	66781940	66813150
chr2	68457914	68483321
chr2	68579155	68615273
chr2	68952807	69004337
chr2	70311955	70314635
chr2	85804065	85818533
chr2	105913481	105946035
chr2	106392407	106417715
chr2	109200729	109212663
chr2	109225605	109260480
chr2	124665064	124675550
chr2	127401614	127436298
chr2	143885873	143935101
chr2	145271033	145277847
chr2	158269469	158310557
chr2	160452206	160473784
chr2	175433267	175463886
chr2	178075398	178082533
chr2	178125956	178131042
chr2	182165678	182178688
chr2	182321046	182340463
chr2	188411871	188419929
chr2	190427327	190448439
chr2	192699161	192718701
chr2	201725256	201729990
chr2	201980235	201993229
chr2	202098205	202138621
chr2	206947580	206962175
chr2	219081142	219100465
chr2	219146829	219166134
chr2	219179967	219211143
chr2	219258929	219272203
chr2	219422691	219436161
chr2	231275778	231283805
chr2	232570699	232577528
chr2	233925085	233984191
chr2	238581914	238614680
chr20	1446042	1453916
chr20	2082296	2095959
chr20	5572896	5591640
chr20	10482081	10502149
chr20	17945322	17952691
chr20	30249208	30311423
chr20	31116086	31170869
chr20	31251823	31274019
chr20	34327266	34332807
chr20	36332779	36344407
chr20	43598255	43622660
chr20	45922195	45994365
chr20	52195660	52242083
chr20	61543296	61561271
chr21	16391004	16437204
chr21	16807210	16818904
chr21	21626861	21634167
chr21	34912923	34918306
chr21	36254379	36292664
chr21	36355257	36423846
chr21	38729855	38753573
chr21	39812694	39878854
chr21	40177039	40204116
chr21	40351710	40379000
chr21	43905852	43968432
chr21	44523525	44530253
chr21	45432377	45447111
chr21	45559420	45587660
chr21	46266005	46302430
chr22	19928254	19931974
chr22	20041070	20071133
chr22	20861330	20887561
chr22	21190274	21223343
chr22	21910410	21946421
chr22	22162160	22174056
chr22	22282743	22304696
chr22	23523501	23594211
chr22	29179991	29219841
chr22	29663071	29673401
chr22	36722353	36732169
chr22	36746750	36784113
chr22	37249163	37281718
chr22	37296054	37312427
chr22	38568301	38577978
chr22	38899684	38906842
chr22	41247060	41254382
chr22	41839907	41844580
chr22	43652610	43661678
chr22	46452409	46470492
chr3	4535026	4560693
chr3	5018153	5065823
chr3	9433885	9465134
chr3	10017573	10022745
chr3	14181616	14187635
chr3	14444086	14481057
chr3	15834446	15848425
chr3	25700404	25708335
chr3	31563260	31582144
chr3	32440962	32470168
chr3	36934482	36968069
chr3	37929902	37966127
chr3	39183119	39195132
chr3	44480477	44485936
chr3	45671365	45706671
chr3	45730731	45745914
chr3	47803222	47830737
chr3	49378901	49393382
chr3	49443203	49456678
chr3	49843862	49852313
chr3	50273627	50298198
chr3	50627747	50689825
chr3	52287049	52316707
chr3	63946157	63957223
chr3	69131392	69158554
chr3	71433725	71452518
chr3	71477854	71506121
chr3	71625481	71635909
chr3	87839403	87856326
chr3	113462574	113468674
chr3	119810587	119815456
chr3	127478787	127524146
chr3	128198785	128214959
chr3	128890481	128915253
chr3	130566754	130573679
chr3	135908742	135917339
chr3	136463995	136473757
chr3	142164158	142167508
chr3	150124751	150131288
chr3	150262308	150265971
chr3	150837113	150864800
chr3	151909834	151923953
chr3	151959483	152051794
chr3	160116341	160122882
chr3	176851674	176869495
chr3	183251145	183275098
chr3	185646975	185655934
chr3	187459475	187464343
chr3	194861711	194903254
chr3	196225878	196239805
chr3	196336510	196389747
chr4	10172971	10188088
chr4	16030634	16085809
chr4	16213302	16234241
chr4	38655962	38676982
chr4	40056023	40060560
chr4	40198160	40212366
chr4	40290381	40316882
chr4	69207536	69216239
chr4	75187333	75205060
chr4	75219388	75236715
chr4	79695405	79707714
chr4	80976957	81000797
chr4	81044623	81065328
chr4	84029703	84036508
chr4	87926813	87950326
chr4	90810065	90823095
chr4	103741606	103750826
chr4	103787567	103793496
chr4	141002041	141025484
chr4	151932980	151938285
chr4	156587699	156614754
chr5	10352089	10355963
chr5	32154349	32175575
chr5	32712985	32745884
chr5	36872831	36880996
chr5	39072240	39078036
chr5	42982415	43020340
chr5	43037349	43043752
chr5	43063575	43068599
chr5	56468046	56476093
chr5	61868476	61882040
chr5	67511586	67574055
chr5	75688694	75746586
chr5	75816949	75851840
chr5	76241048	76259447
chr5	77779884	77806910
chr5	88109739	88143874
chr5	88170961	88183464
chr5	90664236	90680588
chr5	98261781	98269831
chr5	100224845	100239435
chr5	108742709	108747881
chr5	118638965	118676249
chr5	130709074	130731336
chr5	131121560	131133745
chr5	131748194	131774257
chr5	131819366	131833042
chr5	133509972	133513793
chr5	133863438	133897996
chr5	134680559	134736532
chr5	137908969	137912105
chr5	138628747	138639493
chr5	138720382	138728372
chr5	139015535	139091606
chr5	142601154	142609674
chr5	146861472	146865077
chr5	148920132	148932108
chr5	149780775	149793774
chr5	149827042	149833497
chr5	150130803	150171230
chr5	150438616	150481488
chr5	154133932	154168322
chr5	154236362	154241284
chr5	162929687	162936711
chr5	169690857	169728075
chr5	171601289	171615408
chr5	172178173	172234892
chr5	172262994	172298801
chr6	2765681	2843244
chr6	2982504	2993144
chr6	4017348	4024100
chr6	7136675	7174896
chr6	10518010	10535783
chr6	12007934	12011501
chr6	13272502	13281322
chr6	15244432	15323894
chr6	17693176	17715872
chr6	20402119	20428333
chr6	21587211	21604949
chr6	24717372	24722408
chr6	24996652	25057455
chr6	26120467	26128045
chr6	26155893	26174344
chr6	26194863	26200841
chr6	26202991	26207233
chr6	26295548	26337023
chr6	27802018	27808279
chr6	28300962	28305464
chr6	28945321	28951355
chr6	30581707	30586588
chr6	30648244	30656276
chr6	31506995	31511342
chr6	31577195	31590525
chr6	31700990	31709096
chr6	31801468	31805938
chr6	31930571	31947527
chr6	32156278	32161843
chr6	32571725	32596301
chr6	32933849	32942884
chr6	33238759	33242213
chr6	33265031	33283065
chr6	33383647	33400540
chr6	34623656	34647752
chr6	35995408	36015140
chr6	36560988	36565083
chr6	37128576	37174016
chr6	41880981	41907511
chr6	41978293	42014063
chr6	42531595	42559219
chr6	42738495	42759040
chr6	42894160	42901426
chr6	43588730	43608595
chr6	45390618	45414906
chr6	68591168	68601651
chr6	74228716	74234218
chr6	74408261	74433102
chr6	76308556	76314198
chr6	88401141	88412051
chr6	89782843	89793270
chr6	109691665	109706598
chr6	111180692	111210628
chr6	116597233	116603116
chr6	119662053	119684190
chr6	135497819	135552704
chr6	136605633	136613108
chr6	147196716	147220233
chr6	147522644	147544508
chr6	149436530	149470255
chr6	149638991	149658862
chr6	153016005	153026715
chr6	156474144	156489330
chr6	157100135	157130818
chr6	159459828	159466177
chr7	641598	651318
chr7	2756408	2778839
chr7	5407353	5470030
chr7	5492461	5503281
chr7	12752631	12772316
chr7	17272651	17276019
chr7	26219994	26246045
chr7	27202835	27213252
chr7	30174622	30203844
chr7	37347780	37397921
chr7	39988044	39993988
chr7	45060577	45083288
chr7	50344225	50370458
chr7	50417623	50432393
chr7	75946735	76023263
chr7	92242754	92292486
chr7	92346340	92469648
chr7	99095085	99104951
chr7	100025893	100030469
chr7	101522528	101571577
chr7	102059319	102073302
chr7	104583827	104598457
chr7	104643505	104658533
chr7	106499632	106519213
chr7	106807157	106815391
chr7	116499152	116518513
chr7	120628795	120647929
chr7	134834519	134852970
chr7	138744804	138804088
chr7	139042860	139058878
chr7	142411951	142430788
chr7	142992663	143005569
chr7	149993254	150022522
chr7	150060863	150067663
chr7	157091683	157112527
chr7	157128870	157146731
chr7	158602114	158622119
chr7	158640144	158663978
chr8	29938655	29960514
chr8	37593471	37598740
chr8	37721830	37755888
chr8	37937700	37950759
chr8	38226049	38241858
chr8	41996662	42001187
chr8	52809003	52815166
chr8	53625025	53628422
chr8	56755776	56780787
chr8	56825869	56854195
chr8	59497237	59516798
chr8	66747422	66755401
chr8	67567994	67594150
chr8	90984052	90997048
chr8	101962183	101966265
chr8	103662896	103675496
chr8	103800859	103823640
chr8	104192825	104210009
chr8	108313790	108328395
chr8	108497641	108510505
chr8	116660611	116681295
chr8	121074705	121082582
chr8	125483824	125489198
chr8	134497858	134552978
chr9	268240	282427
chr9	2015312	2032863
chr9	3523763	3530125
chr9	32549967	32559773
chr9	33276860	33301105
chr9	35069984	35073667
chr9	36140139	36158530
chr9	73021315	73036898
chr9	75746330	75771892
chr9	80506021	80542976
chr9	80591110	80646383
chr9	86592808	86598490
chr9	90116691	90136388
chr9	93558504	93579131
chr9	95855675	95889886
chr9	100668421	100706776
chr9	100742993	100749522
chr9	117126638	117160701
chr9	117349259	117355901
chr9	124033847	124052628
chr9	125658948	125668145
chr9	125788727	125816558
chr9	127029329	127058582
chr9	127621492	127634513
chr9	128000554	128004958
chr9	130833780	130866892
chr9	132640607	132653287
chr9	132785254	132809417
chr9	133992311	134003124
chr9	134128308	134152254
chr9	135855655	135880751
chr9	135987706	136022491
chr9	139539157	139559934
chr9	140505806	140542496

## Sheet: inv(16)_SE
Supplementary Table S2b. The list of super-enhancers identified in inv(16) AML blasts.
Chrom	Start	End
chr1	1685341	1840605
chr1	6086448	6155338
chr1	8454904	8538915
chr1	8557326	8593363
chr1	8615028	8667076
chr1	8706712	8801401
chr1	8908862	8938032
chr1	9906424	9972792
chr1	10437197	10483269
chr1	12627465	12676534
chr1	16150151	16294282
chr1	16690925	16725346
chr1	19406088	19553860
chr1	19641294	19808605
chr1	23406305	23471547
chr1	24111040	24145654
chr1	24280892	24316091
chr1	25020154	25097423
chr1	26185607	26202501
chr1	26600671	26624596
chr1	27003965	27132168
chr1	27728744	27819533
chr1	28165732	28239279
chr1	28434510	28466788
chr1	31205228	31242530
chr1	31434791	31537126
chr1	32372920	32427805
chr1	32986500	33073052
chr1	33089554	33152229
chr1	36265261	36333005
chr1	36600746	36649340
chr1	36687794	36770013
chr1	36816549	36867455
chr1	38306476	38409280
chr1	38460967	38483817
chr1	39648749	39940779
chr1	40495432	40548031
chr1	40842054	40889843
chr1	42192459	42270098
chr1	43389524	43420728
chr1	44135565	44182576
chr1	44226852	44376662
chr1	44870720	45118407
chr1	45267756	45298960
chr1	46052004	46123442
chr1	46723338	46776056
chr1	47674482	47708110
chr1	51829428	51983425
chr1	52214543	52285375
chr1	52299395	52341758
chr1	65300223	65349820
chr1	66766316	66862862
chr1	67392427	67449307
chr1	77737331	78145301
chr1	89993408	90069425
chr1	90104841	90194845
chr1	92922420	92956238
chr1	93546695	93608627
chr1	100845440	100880816
chr1	101531298	101602857
chr1	101723602	101774714
chr1	108346182	108505385
chr1	108557388	108626453
chr1	109371950	109406237
chr1	109425419	109475655
chr1	110157305	110167499
chr1	111414485	111442900
chr1	112012587	112062085
chr1	112157076	112256206
chr1	113158299	113207725
chr1	114285133	114331863
chr1	114470258	114519596
chr1	115627178	115651429
chr1	116189279	116234782
chr1	117358951	117403798
chr1	144988930	145031073
chr1	145249404	145298097
chr1	145426919	145459720
chr1	150114203	150138804
chr1	150525035	150555151
chr1	150576718	150627290
chr1	150906903	150952557
chr1	150967830	150998199
chr1	151203250	151298200
chr1	153741498	153780863
chr1	153892269	153928738
chr1	154129917	154154276
chr1	154181726	154243124
chr1	154377809	154447717
chr1	154550373	154598041
chr1	155458004	155541064
chr1	155913928	155960655
chr1	156160039	156196491
chr1	156426422	156479640
chr1	156712783	156722414
chr1	158969393	159038631
chr1	159890693	159895859
chr1	160398930	160445040
chr1	160457787	160530283
chr1	160803338	160846399
chr1	160967262	160988968
chr1	161011473	161038212
chr1	165796596	165880090
chr1	167051979	167100303
chr1	167569596	167684503
chr1	168472388	168507569
chr1	169658960	169676340
chr1	173144876	173195607
chr1	173904924	173993882
chr1	174907151	174973932
chr1	192127654	192155601
chr1	198125525	198149912
chr1	198572043	198759493
chr1	198837212	198909772
chr1	202699822	202777749
chr1	204463470	204531330
chr1	205580183	205716892
chr1	206231519	206309615
chr1	206623803	206677986
chr1	206730138	206766797
chr1	206858148	206901866
chr1	207481564	207511101
chr1	207979392	208116661
chr1	209923123	209955062
chr1	211491178	211552951
chr1	214591219	214629816
chr1	220282234	220331679
chr1	221861217	221915456
chr1	223952560	224026064
chr1	225628651	225665437
chr1	226032598	226068738
chr1	226166270	226202972
chr1	226215983	226263246
chr1	226536749	226592753
chr1	226822631	226929117
chr1	227124743	227178729
chr1	230278027	230350686
chr1	234520399	234609241
chr1	234734537	234760332
chr1	234843132	234870257
chr1	234903773	234915231
chr1	234971878	235034658
chr1	235047452	235158288
chr1	235392334	235507301
chr1	235997851	236119656
chr1	243397217	243487718
chr1	245320000	245365664
chr1	246211070	246282389
chr1	246310797	246349803
chr1	246710924	246835948
chr1	246889977	246950925
chr1	247466212	247503686
chr1	247547832	247620701
chr1	248002987	248049003
chr1	249097995	249129074
chr10	1089500	1119831
chr10	1491246	1535167
chr10	3112789	3194573
chr10	3802884	3830521
chr10	3844512	3854751
chr10	5764560	5852793
chr10	5938100	6018056
chr10	6472938	6634562
chr10	6957980	6980899
chr10	7198659	7360225
chr10	7373615	7452911
chr10	11182215	11377463
chr10	12002387	12095918
chr10	12113486	12169042
chr10	12189177	12291947
chr10	15325051	15371802
chr10	17037049	17075390
chr10	17241771	17261151
chr10	17268886	17273578
chr10	17449305	17504655
chr10	17685377	17716127
chr10	21813541	21881176
chr10	22871854	22999500
chr10	26719043	26855266
chr10	27007134	27099776
chr10	28827522	28882485
chr10	30703231	30757822
chr10	30776205	30798227
chr10	35629658	35686846
chr10	35723892	35760344
chr10	43615264	43667945
chr10	43879412	43916966
chr10	49653334	49689422
chr10	51488719	51524659
chr10	51559346	51595439
chr10	64959482	65058321
chr10	70802785	70862524
chr10	75548944	75631975
chr10	75715543	75824547
chr10	75850253	75901954
chr10	76581870	76710629
chr10	76730903	76786422
chr10	80828665	80860585
chr10	81025868	81056484
chr10	81907519	81962433
chr10	88802604	88865826
chr10	89621168	89730095
chr10	98365990	98479136
chr10	101911143	101960799
chr10	103728326	103793068
chr10	104511139	104579868
chr10	104906926	104962654
chr10	105646412	105682208
chr10	111627104	111677048
chr10	111811551	111847975
chr10	112601922	112641834
chr10	114979466	115038687
chr10	115057547	115087538
chr10	120867087	120908670
chr10	126660942	126845657
chr10	129843328	129866290
chr10	134201259	134266095
chr10	135088066	135120975
chr11	737543	775234
chr11	2954187	3024098
chr11	3686187	3766233
chr11	3779458	3817116
chr11	3851241	3863592
chr11	3940845	3982442
chr11	9229728	9285222
chr11	9571081	9608170
chr11	9691837	9774940
chr11	14528009	14615964
chr11	16811566	16837018
chr11	17296112	17357761
chr11	33064010	33109664
chr11	33209585	33256565
chr11	33278021	33370163
chr11	33880571	33964444
chr11	34066159	34101016
chr11	35051109	35134572
chr11	35160107	35258386
chr11	36377692	36485255
chr11	46357254	46400268
chr11	46657226	46724722
chr11	47376850	47419169
chr11	47482230	47573615
chr11	47739675	47886974
chr11	48004467	48057095
chr11	57420205	57473366
chr11	58325711	58356367
chr11	60124320	60167410
chr11	61162628	61218283
chr11	61598632	61634154
chr11	61722064	61743506
chr11	62307014	62328545
chr11	62346734	62369338
chr11	62573070	62610481
chr11	63608145	63677987
chr11	63949231	63991330
chr11	64011553	64049160
chr11	64530408	64568368
chr11	64915498	64967685
chr11	65183996	65193793
chr11	65238054	65278236
chr11	65822893	65925210
chr11	66361856	66414240
chr11	67030648	67060327
chr11	67803414	67821723
chr11	68230375	68379916
chr11	68523793	68623729
chr11	72423797	72455044
chr11	72498333	72558510
chr11	72745392	72811254
chr11	72839348	72869233
chr11	73681404	73748848
chr11	74972144	75064460
chr11	77954970	78139581
chr11	85698576	85778420
chr11	85827589	85917031
chr11	94276513	94318450
chr11	95921414	96001230
chr11	102246905	102320158
chr11	113933764	114130305
chr11	116843121	116878285
chr11	117805082	117887410
chr11	118071295	118113376
chr11	118306340	118396223
chr11	121437432	121462121
chr11	122541677	122629958
chr11	128473387	128502119
chr11	128516060	128684054
chr11	129948453	130016586
chr12	700699	760569
chr12	859532	917570
chr12	945585	1062957
chr12	4224412	4286810
chr12	4377467	4415148
chr12	6246386	6342750
chr12	6431876	6482260
chr12	6559613	6577129
chr12	6638388	6661989
chr12	6711577	6754320
chr12	7043802	7072212
chr12	8057725	8148556
chr12	8178081	8223205
chr12	8827816	8892678
chr12	9873279	9928582
chr12	11800289	12050788
chr12	12159220	12188520
chr12	12850953	12908810
chr12	13249813	13256250
chr12	14520423	14611251
chr12	15094338	15148530
chr12	24982876	25101678
chr12	27123245	27172154
chr12	29299023	29329792
chr12	31867478	31906236
chr12	46111822	46161840
chr12	46567212	46658014
chr12	48168885	48229591
chr12	49404246	49454722
chr12	50900956	50958452
chr12	51678232	51723823
chr12	52577378	52598050
chr12	53689289	53719149
chr12	53758602	53811761
chr12	54679092	54701435
chr12	54793540	54823295
chr12	56552072	56583377
chr12	56959343	57035204
chr12	57053771	57144699
chr12	57451482	57502067
chr12	58212122	58240809
chr12	62644605	62696111
chr12	64806570	64868767
chr12	65006246	65107369
chr12	66537528	66567571
chr12	66580671	66641672
chr12	68751187	68811983
chr12	68980515	69069400
chr12	75831723	75903039
chr12	89548862	89577914
chr12	89727138	89748887
chr12	90114052	90163863
chr12	96603997	96676177
chr12	96717735	96782914
chr12	102136552	102222869
chr12	102247446	102308695
chr12	104680784	104742413
chr12	104850661	105158353
chr12	108911833	108960744
chr12	109010640	109064317
chr12	109078796	109138875
chr12	109217335	109256317
chr12	110341665	110497946
chr12	110721324	110838564
chr12	110971235	111045101
chr12	111832012	111932212
chr12	116563954	116610684
chr12	116667123	116725839
chr12	116973100	117002322
chr12	117069929	117140770
chr12	118578646	118810706
chr12	120974825	121016871
chr12	121651994	121701850
chr12	121747309	121788013
chr12	121841995	121905128
chr12	121947329	122029295
chr12	122057591	122111431
chr12	122237415	122243367
chr12	122498983	122530601
chr12	122580651	122629023
chr12	123204793	123250982
chr12	123346728	123402891
chr12	123871721	123951915
chr12	124198598	124252680
chr12	125275136	125368291
chr12	125401928	125438115
chr12	133045757	133090237
chr12	133290061	133443039
chr13	21546094	21651998
chr13	21880539	21989807
chr13	27998250	28030272
chr13	28578028	28672019
chr13	28713706	28863597
chr13	32470551	32543812
chr13	32607354	32700723
chr13	32955510	33007307
chr13	41503555	41638078
chr13	44809513	44852593
chr13	44962842	45016254
chr13	46674145	46758899
chr13	47167116	47258835
chr13	48716038	48738104
chr13	48794093	48844443
chr13	50039123	50155621
chr13	51486989	51567933
chr13	52160527	52313363
chr13	52730802	52765644
chr13	77843275	77928239
chr13	95838578	95950704
chr13	99148224	99224752
chr13	99922307	99975365
chr13	110285859	110320480
chr13	110377877	110421570
chr13	111816277	111857260
chr13	113200138	113240493
chr13	113853216	113901971
chr13	114147534	114202173
chr14	21683338	21739748
chr14	21811415	21863583
chr14	22886059	22952111
chr14	22989999	23056336
chr14	23532691	23585058
chr14	35287067	35342804
chr14	35723918	35838002
chr14	36305497	36350914
chr14	45683518	45722384
chr14	50290151	50378909
chr14	50785991	50814850
chr14	51191096	51293648
chr14	51366764	51408271
chr14	52308936	52437207
chr14	52773274	52795079
chr14	58705962	58758821
chr14	58781260	58842921
chr14	61771544	61837399
chr14	61851921	61978294
chr14	65507250	65523249
chr14	65539034	65574540
chr14	70080173	70187214
chr14	71862899	71897925
chr14	74190624	74252075
chr14	74360705	74427348
chr14	75333741	75413099
chr14	75554311	75616879
chr14	75717079	75810665
chr14	77983846	78076904
chr14	81832186	81902518
chr14	89798033	89880669
chr14	91240037	91275547
chr14	91575279	91643675
chr14	91744174	91882445
chr14	92927062	93016188
chr14	93113511	93144193
chr14	95947117	95990617
chr14	100702451	100770383
chr14	102276760	102383802
chr14	102434799	102519195
chr14	103061719	103113581
chr14	103946568	104001775
chr14	104119487	104178994
chr14	105946948	105957310
chr15	31616386	31674735
chr15	34577061	34632617
chr15	40361671	40415060
chr15	40456050	40507314
chr15	41578785	41669475
chr15	42062666	42113709
chr15	42790139	42851261
chr15	44833316	44890980
chr15	45928835	45982962
chr15	50322418	50439250
chr15	50643801	50648554
chr15	50915870	50976150
chr15	52488662	52586404
chr15	55538633	55576866
chr15	59268249	59359320
chr15	59953244	59981571
chr15	63771126	63810341
chr15	64379732	64415170
chr15	64709921	64989993
chr15	65129524	65197774
chr15	65869565	65905845
chr15	66069192	66202984
chr15	69071601	69113285
chr15	72486214	72559951
chr15	74243899	74331547
chr15	75055074	75098036
chr15	75128931	75164593
chr15	75177151	75219683
chr15	78284460	78368193
chr15	78717605	78788633
chr15	80246097	80282625
chr15	81576816	81609252
chr15	83478330	83525671
chr15	85217802	85348416
chr15	85995580	86048236
chr15	86070477	86295109
chr15	89166666	89192858
chr15	89633605	89743723
chr15	90324531	90392058
chr15	90536576	90641373
chr15	90933689	90969109
chr15	91087153	91164946
chr15	91436037	91471694
chr15	92393202	92416164
chr15	93340654	93392850
chr15	94765559	94931353
chr15	100096196	100182481
chr15	101627721	101788756
chr16	1347015	1381767
chr16	1500894	1533949
chr16	2532466	2578280
chr16	4426372	4518306
chr16	4532446	4586197
chr16	4666597	4732970
chr16	10898095	11012644
chr16	11677915	11734997
chr16	11828312	11908571
chr16	15657503	15735346
chr16	15750675	15814363
chr16	16067734	16118395
chr16	16155275	16243712
chr16	17434837	17477527
chr16	18794562	18867632
chr16	22199524	22289910
chr16	23836620	24087949
chr16	24964798	25031126
chr16	28116255	28216876
chr16	28487391	28509980
chr16	28831321	28852874
chr16	29159274	29196860
chr16	29651817	29713225
chr16	29748252	29769665
chr16	30488434	30540504
chr16	30556639	30595050
chr16	30938552	30990335
chr16	31123611	31154163
chr16	47488924	47536987
chr16	48313199	48391715
chr16	58585806	58657719
chr16	67519534	67565889
chr16	68017492	68048048
chr16	68097945	68125981
chr16	68146795	68264543
chr16	68286016	68337903
chr16	70452331	70468526
chr16	70715307	70806271
chr16	72932268	72975103
chr16	75039086	75146521
chr16	81480825	81560807
chr16	81612990	81753302
chr16	84595494	84649691
chr16	84737625	84814877
chr16	85006648	85059525
chr16	85586696	85608339
chr16	85922931	85981934
chr16	87981270	88000737
chr16	88812750	88874585
chr16	88944490	89004425
chr16	89342121	89480616
chr16	89499533	89578147
chr16	89786982	89862933
chr17	183070	207649
chr17	1250819	1301282
chr17	2271024	2309093
chr17	3799552	3878335
chr17	7139556	7152889
chr17	7482093	7492602
chr17	7737300	7748821
chr17	8819171	8871226
chr17	9909978	9975666
chr17	10010358	10039987
chr17	14200599	14262650
chr17	15861686	15961540
chr17	16935294	17092476
chr17	18177819	18238520
chr17	19962478	20026235
chr17	21017146	21057406
chr17	21074420	21119986
chr17	21183275	21226403
chr17	25623293	25696396
chr17	25929542	25978144
chr17	26359880	26430055
chr17	26493381	26524885
chr17	27067884	27141528
chr17	27239518	27278531
chr17	27405593	27483009
chr17	27934447	28086171
chr17	29277075	29309199
chr17	29633573	29648618
chr17	30181719	30226892
chr17	33309594	33360112
chr17	36911415	36978022
chr17	38221416	38294234
chr17	38472032	38509389
chr17	39909952	39949492
chr17	40120687	40180389
chr17	40349248	40537939
chr17	41135484	41172446
chr17	41362694	41401244
chr17	42114561	42189061
chr17	42268901	42294467
chr17	43140574	43204647
chr17	43221151	43255881
chr17	43298438	43308644
chr17	44103121	44185716
chr17	44205908	44275238
chr17	45724449	45762632
chr17	45953499	46006820
chr17	46905174	46951639
chr17	47728781	47840056
chr17	48987312	49056633
chr17	49072341	49134624
chr17	49271120	49369740
chr17	56343940	56396601
chr17	56407139	56426966
chr17	57330486	57369907
chr17	57413617	57515937
chr17	57769179	57807853
chr17	57822706	57936764
chr17	57942368	58003764
chr17	61769943	61800697
chr17	62078778	62103170
chr17	62962269	62985900
chr17	63005828	63062635
chr17	65717084	65756491
chr17	73089081	73145392
chr17	73223749	73264477
chr17	73287276	73399590
chr17	73669768	73704787
chr17	73812341	73872752
chr17	74710413	74730075
chr17	75421126	75468822
chr17	76310100	76353591
chr17	76376751	76421399
chr17	76661852	76715347
chr17	76730858	76839158
chr17	76849928	76929697
chr17	78227698	78269799
chr17	78709666	78766598
chr17	78785354	78846395
chr17	79800814	79845524
chr17	80482505	80613557
chr18	2635638	2739590
chr18	2873847	3037886
chr18	3446525	3458685
chr18	3585173	3609741
chr18	3650221	3666016
chr18	11984487	12034597
chr18	12310071	12371778
chr18	21036697	21121638
chr18	22671269	22768175
chr18	22781173	22932091
chr18	24240194	24304406
chr18	29197333	29269999
chr18	29600391	29699934
chr18	32609363	32653861
chr18	33037885	33076175
chr18	43747876	43793456
chr18	60742187	60825343
chr18	60841392	61022155
chr18	74137306	74217574
chr18	74764432	74794302
chr19	888655	913890
chr19	1067009	1102379
chr19	1180355	1224005
chr19	1407618	1441664
chr19	1839849	1883243
chr19	1922990	1991646
chr19	2056307	2102002
chr19	2139823	2176955
chr19	2755213	2814577
chr19	3368199	3464032
chr19	4009646	4090685
chr19	4633593	4668552
chr19	4682696	4721517
chr19	4794369	4879831
chr19	4912515	4981818
chr19	5584161	5669611
chr19	5916585	5969168
chr19	6049069	6109660
chr19	6199246	6275665
chr19	7397028	7430637
chr19	8022446	8067547
chr19	8537526	8583801
chr19	10748328	10802958
chr19	10831177	10898236
chr19	11076960	11142014
chr19	12888241	12907237
chr19	13205107	13218551
chr19	13257773	13293251
chr19	13948742	13955085
chr19	14067501	14135295
chr19	14463113	14530167
chr19	14545710	14590838
chr19	14851604	14902380
chr19	15351069	15445763
chr19	15465504	15544535
chr19	15946869	15982782
chr19	16179912	16210797
chr19	16224374	16293675
chr19	16299036	16405219
chr19	16426148	16440130
chr19	16470232	16575036
chr19	16617653	16661705
chr19	16716435	16765374
chr19	17183864	17331483
chr19	18113768	18169304
chr19	18390143	18439873
chr19	18512471	18561420
chr19	18575963	18652712
chr19	19407688	19614937
chr19	36388988	36400270
chr19	38405865	38607905
chr19	39173900	39226879
chr19	39894686	39902793
chr19	39939051	39980551
chr19	40747630	40793451
chr19	40899345	40941261
chr19	41770226	41814572
chr19	42036858	42066347
chr19	42773351	42800261
chr19	44012187	44077809
chr19	44236397	44289485
chr19	45541778	45574362
chr19	47567927	47617593
chr19	48616421	48679771
chr19	48706621	48763579
chr19	49452080	49474237
chr19	50092852	50131406
chr19	51618496	51643292
chr19	53417966	53449841
chr19	54858018	54902534
chr19	55753894	55772056
chr19	56166311	56210944
chr19	56813438	56836591
chr19	59057723	59070263
chr2	9657093	9697182
chr2	10417095	10565790
chr2	11883970	11943161
chr2	20476435	20557849
chr2	24113568	24152226
chr2	25019607	25078639
chr2	25093495	25137231
chr2	25453829	25559801
chr2	26249540	26325220
chr2	27281444	27306778
chr2	28137782	28217007
chr2	28570678	28660419
chr2	28806819	28850267
chr2	28972223	29016840
chr2	29127667	29178374
chr2	32157406	32212168
chr2	37204475	37262134
chr2	37277195	37349339
chr2	43174975	43211531
chr2	43354766	43369747
chr2	43384643	43472170
chr2	43514944	43562126
chr2	46760684	46802254
chr2	47170975	47214224
chr2	47247697	47313442
chr2	48013424	48127733
chr2	48544298	48594325
chr2	55182943	55280064
chr2	55320797	55365072
chr2	55554695	55644227
chr2	60302327	60344017
chr2	60664845	60785051
chr2	60986791	61034682
chr2	61079474	61126661
chr2	61607704	61763788
chr2	62403562	62459253
chr2	62508804	62542252
chr2	64836594	64960004
chr2	64975765	64997320
chr2	65038932	65092852
chr2	65279823	65355663
chr2	68400327	68483400
chr2	68589376	68668933
chr2	68938114	69064910
chr2	69980347	70043662
chr2	70126240	70179624
chr2	70312175	70317271
chr2	71290050	71311715
chr2	74227240	74275441
chr2	74780967	74813753
chr2	75042364	75113647
chr2	85171590	85280976
chr2	85623741	85669235
chr2	89135882	89186864
chr2	96887311	96960504
chr2	97252345	97301359
chr2	105883801	105961493
chr2	106364092	106451411
chr2	106710949	106807900
chr2	109196618	109301560
chr2	113414400	113467623
chr2	114635179	114687108
chr2	120080544	120148268
chr2	127401376	127454662
chr2	128122840	128170926
chr2	128237531	128281857
chr2	136754433	136782776
chr2	136870496	136900049
chr2	136961204	137014626
chr2	143622699	143638509
chr2	143879603	143919384
chr2	145270671	145277887
chr2	145403460	145465161
chr2	157188170	157200061
chr2	158260692	158337167
chr2	160571215	160690794
chr2	161208670	161267808
chr2	169374913	169550371
chr2	173343420	173381187
chr2	174790199	174831275
chr2	175430095	175496980
chr2	178126750	178130634
chr2	178197369	178225335
chr2	182163987	182179458
chr2	182321189	182378097
chr2	182643031	182679546
chr2	191270297	191401588
chr2	191830295	191903207
chr2	192529139	192545019
chr2	196332520	196380624
chr2	196396396	196445374
chr2	196514626	196559995
chr2	196996686	197049109
chr2	197065975	197141843
chr2	198099713	198174277
chr2	198273004	198310006
chr2	201553453	201578843
chr2	201980254	202028563
chr2	202049660	202145349
chr2	206910345	206964529
chr2	207989107	208041785
chr2	209132280	209186665
chr2	216830016	216880550
chr2	216975892	217094708
chr2	219179561	219200743
chr2	219249684	219277895
chr2	231263222	231338277
chr2	232466910	232582866
chr2	233647356	233720142
chr2	233924069	234001829
chr2	234053909	234118692
chr2	234258178	234308281
chr2	237445054	237488908
chr2	238570988	238676159
chr2	238794294	238852724
chr2	240126402	240207291
chr2	242228752	242283205
chr2	242598027	242664503
chr20	3947254	3994303
chr20	4039104	4066552
chr20	5027926	5097694
chr20	5511310	5593891
chr20	5622644	5670515
chr20	10427243	10531679
chr20	23083017	23142919
chr20	24986273	25035498
chr20	25232682	25292057
chr20	30102229	30156280
chr20	30948575	31021672
chr20	32586269	32698408
chr20	32953768	33082605
chr20	33590366	33657976
chr20	34050553	34100715
chr20	34289004	34334337
chr20	34346289	34485005
chr20	35204633	35276404
chr20	35437104	35486440
chr20	35552409	35604086
chr20	35617921	35721612
chr20	35809580	35870371
chr20	35961807	36013097
chr20	36324234	36369555
chr20	39670800	39727583
chr20	43120451	43165293
chr20	43205271	43278005
chr20	43597162	43687329
chr20	44553056	44598587
chr20	45840542	46022063
chr20	46188851	46244421
chr20	46354482	46378631
chr20	47323691	47418246
chr20	47668911	47790195
chr20	49119327	49190105
chr20	50064244	50157532
chr20	52188884	52281344
chr20	52322943	52372306
chr20	52444454	52489073
chr20	52509435	52566500
chr20	54978184	54999251
chr21	15862651	15923560
chr21	30424173	30454975
chr21	30529214	30629017
chr21	30674455	30720985
chr21	34604284	34640947
chr21	34653355	34681324
chr21	34726611	34777686
chr21	35305438	35325500
chr21	36159851	36424869
chr21	38492132	38578604
chr21	38592946	38651130
chr21	38710988	38886569
chr21	39747091	39879313
chr21	40176980	40204176
chr21	40351621	40393583
chr21	40449671	40490921
chr21	43923335	43967936
chr21	45434327	45641245
chr21	46265512	46304354
chr21	46317242	46352969
chr21	47918947	47987362
chr22	20008635	20052007
chr22	20863851	20940566
chr22	21923946	21980957
chr22	22114241	22217535
chr22	23524588	23656713
chr22	24503698	24573256
chr22	24671174	24731264
chr22	24744076	24879096
chr22	24936103	24970635
chr22	28104156	28128771
chr22	28142645	28200320
chr22	28246478	28312126
chr22	29176929	29225443
chr22	31610756	31686697
chr22	31855215	31889776
chr22	32010591	32058879
chr22	32231709	32304069
chr22	35792407	35823020
chr22	36677238	36869900
chr22	37249115	37270974
chr22	37663272	37712434
chr22	38878326	38907358
chr22	39081219	39149013
chr22	39885663	39926545
chr22	40435638	40528091
chr22	40551679	40724409
chr22	40746892	40906427
chr22	41500120	41577376
chr22	42030170	42079907
chr22	43285657	43333966
chr22	43626789	43685865
chr22	44419496	44464793
chr22	46453155	46505580
chr22	46972624	47013498
chr22	47115687	47212620
chr22	50167790	50214864
chr22	50714821	50754255
chr22	50967583	50983736
chr3	3170650	3235786
chr3	4535534	4683667
chr3	4718918	4784145
chr3	4801475	4911059
chr3	5017627	5080540
chr3	5166129	5262185
chr3	7330089	7353806
chr3	9425290	9510748
chr3	11592805	11714647
chr3	12615515	12703390
chr3	14158142	14200450
chr3	14450194	14505112
chr3	14984920	15094652
chr3	15769503	15848835
chr3	18014417	18058089
chr3	18117076	18171287
chr3	18247766	18269388
chr3	18375342	18487693
chr3	23861182	23937270
chr3	30643884	30734727
chr3	31252652	31277020
chr3	31562371	31679973
chr3	32424643	32542490
chr3	32571255	32621424
chr3	32852619	32943400
chr3	36933784	36966324
chr3	37007290	37115663
chr3	37167064	37222956
chr3	37496228	37599046
chr3	37930683	38000070
chr3	39168292	39193253
chr3	42053262	42077258
chr3	42089883	42144100
chr3	43329497	43389161
chr3	44440117	44517656
chr3	45638576	45739646
chr3	46129831	46156279
chr3	46422216	46482396
chr3	46967581	47031026
chr3	47051021	47203124
chr3	47418651	47484573
chr3	47726783	47830569
chr3	49376745	49397832
chr3	49736489	49787762
chr3	49840191	49852978
chr3	50082704	50156262
chr3	50270793	50298176
chr3	50610191	50692475
chr3	51413533	51459775
chr3	53245941	53389548
chr3	56760634	56833364
chr3	56892546	56963055
chr3	57545584	57586835
chr3	58293986	58343505
chr3	58359201	58415547
chr3	63863976	64006723
chr3	69105558	69157805
chr3	69369151	69420206
chr3	71012750	71335137
chr3	71351795	71641036
chr3	73047919	73102142
chr3	87840708	87882807
chr3	101555676	101620909
chr3	107754823	107854261
chr3	112049605	112130344
chr3	113440318	113473657
chr3	121951063	121992633
chr3	122128363	122181555
chr3	128449614	128532415
chr3	128865449	128916888
chr3	128943534	128974847
chr3	129270081	129346761
chr3	130557168	130607520
chr3	135868773	135917658
chr3	136446421	136478115
chr3	136551529	136652681
chr3	138438759	138554416
chr3	141708395	141770081
chr3	149084408	149106865
chr3	151587865	151622092
chr3	151959118	151991796
chr3	156847541	156894988
chr3	159546653	159600010
chr3	169819259	169898488
chr3	171668151	171717273
chr3	171766849	172091710
chr3	176743526	176922085
chr3	177038494	177080030
chr3	182951184	183005006
chr3	183193272	183282387
chr3	183415569	183532419
chr3	185434400	185484071
chr3	186220023	186269264
chr3	186649268	186802139
chr3	190272683	190367717
chr3	195583326	195634958
chr3	195866815	195921867
chr3	196279516	196313018
chr3	196335829	196433894
chr3	196470020	196549525
chr4	693627	767530
chr4	1285931	1334422
chr4	1716347	1755137
chr4	2473121	2519940
chr4	2536686	2716391
chr4	2787426	2817638
chr4	10076888	10126152
chr4	15978269	16092095
chr4	16198490	16240333
chr4	37624065	37687098
chr4	37746873	37782891
chr4	37977811	38032086
chr4	38045897	38118497
chr4	38648401	38698379
chr4	39701598	39766548
chr4	39853387	39977605
chr4	40199551	40253689
chr4	40288950	40329399
chr4	40549185	40589552
chr4	48130121	48278386
chr4	48724239	48780323
chr4	55524185	55609582
chr4	55627781	55708556
chr4	57878610	57961672
chr4	77902984	78022096
chr4	78773859	78805158
chr4	80927073	81001926
chr4	82391062	82434783
chr4	83974359	84049805
chr4	84176152	84220845
chr4	87828621	88065455
chr4	88275220	88310317
chr4	103726496	103749147
chr4	106056478	106091856
chr4	129739846	129792861
chr4	139943292	140033517
chr4	140065257	140114105
chr4	140216051	140303836
chr4	140962828	141041019
chr4	146023422	146099805
chr4	156578895	156646441
chr4	159433207	159473307
chr4	164465907	164544040
chr4	174220172	174259288
chr4	185306937	185398077
chr4	185548010	185651527
chr5	344101	425327
chr5	1050514	1112270
chr5	6712308	6767281
chr5	10358415	10433566
chr5	14146461	14277965
chr5	31470160	31537916
chr5	32102235	32278009
chr5	32713152	32794020
chr5	39174920	39275886
chr5	40365564	40411883
chr5	40669307	40690025
chr5	42990160	43038582
chr5	49959264	50023376
chr5	56110091	56182388
chr5	56461869	56555880
chr5	61605330	61696752
chr5	66442897	66545595
chr5	67511559	67592347
chr5	70785955	70841095
chr5	74831007	74871349
chr5	75569262	75646455
chr5	75675331	75879193
chr5	76144763	76163967
chr5	77769216	77845713
chr5	80782671	81024155
chr5	88024787	88183256
chr5	95053282	95120668
chr5	95142933	95179540
chr5	96213967	96269612
chr5	98191921	98278561
chr5	100224717	100238962
chr5	118606503	118707514
chr5	126114135	126181489
chr5	126689229	126790319
chr5	130586130	130667590
chr5	130685299	130766844
chr5	130945363	131132751
chr5	131745695	131837791
chr5	133838277	133916520
chr5	134666455	134781108
chr5	137675971	137761498
chr5	137840642	137909393
chr5	140929648	141014358
chr5	142162984	142192092
chr5	142331020	142390280
chr5	142655409	142763797
chr5	147765564	147817585
chr5	148439429	148474567
chr5	148864783	148927462
chr5	149423879	149468210
chr5	149741355	149793982
chr5	149821549	149841710
chr5	150090972	150176746
chr5	150403711	150535629
chr5	150560388	150614892
chr5	151042499	151065049
chr5	154133969	154220658
chr5	157240457	157296281
chr5	159895795	159934265
chr5	169066250	169143727
chr5	169679031	169740921
chr5	172190699	172235485
chr5	172412522	172465398
chr5	173191577	173216360
chr5	176566806	176636383
chr5	176934736	176973910
chr5	179123812	179205429
chr5	179918236	179978612
chr5	180212391	180249169
chr6	291452	341781
chr6	2783218	2842150
chr6	2854981	2877004
chr6	2932902	2967566
chr6	4011864	4063618
chr6	6284239	6333396
chr6	6378402	6415247
chr6	6677387	6728384
chr6	6840762	6901163
chr6	7033472	7263582
chr6	12007950	12051085
chr6	13272518	13308954
chr6	13662886	13718829
chr6	14701908	14744847
chr6	14897868	14929667
chr6	15244914	15552456
chr6	15872183	15907040
chr6	16659548	16769394
chr6	17612102	17716256
chr6	20403853	20500616
chr6	21587972	21616440
chr6	24824445	25057800
chr6	25070438	25182303
chr6	25958786	25993522
chr6	28301249	28325621
chr6	28866276	28909239
chr6	30459259	30500468
chr6	30648998	30656240
chr6	31693591	31707568
chr6	31736610	31772429
chr6	32153862	32161710
chr6	34237621	34358663
chr6	34603074	34649394
chr6	34781429	34857905
chr6	34985314	35024995
chr6	35557086	35619513
chr6	35685568	35701166
chr6	35985845	36089013
chr6	36648717	36695072
chr6	39139970	39195251
chr6	42532790	42665224
chr6	42725281	42759971
chr6	45385069	45521533
chr6	64353514	64417920
chr6	74131644	74200924
chr6	79748213	79792221
chr6	86161552	86192651
chr6	86314137	86355347
chr6	88344947	88409012
chr6	89776529	89797373
chr6	90048839	90116475
chr6	106311354	106357642
chr6	106950728	107021267
chr6	108878645	108917167
chr6	109303501	109348190
chr6	109670824	109715204
chr6	110761368	110807862
chr6	111180156	111223699
chr6	111250706	111290195
chr6	111876121	111919328
chr6	119631586	119680382
chr6	126109402	126206567
chr6	129991926	130025621
chr6	135495401	135648187
chr6	137024468	137111383
chr6	137535291	137562067
chr6	139433879	139504805
chr6	139539957	139698673
chr6	143223018	143276556
chr6	144654788	144687872
chr6	147178329	147236392
chr6	147515799	147655792
chr6	149380796	149474927
chr6	151690438	151730930
chr6	157097635	157170432
chr6	157380781	157524766
chr6	158980519	159060464
chr6	159452634	159484805
chr6	163825451	163837911
chr7	1482426	1530964
chr7	2754698	2836830
chr7	5351137	5526615
chr7	6051374	6096605
chr7	6389899	6485692
chr7	20226990	20265473
chr7	24848108	24924182
chr7	30173989	30228537
chr7	33067808	33099676
chr7	37040090	37106001
chr7	37119108	37173124
chr7	37186817	37399338
chr7	37417386	37486339
chr7	38210961	38273756
chr7	38346428	38413406
chr7	39690315	39741796
chr7	41877300	41932430
chr7	44653742	44701857
chr7	45054779	45112304
chr7	47367829	47572249
chr7	47585271	47625462
chr7	50658988	50849235
chr7	65418261	65473337
chr7	72888663	72967649
chr7	74057623	74140652
chr7	75213918	75280593
chr7	75946910	76033581
chr7	77327915	77432693
chr7	92235568	92468562
chr7	98507037	98576328
chr7	98974349	99009358
chr7	101359918	101398249
chr7	101458359	101684034
chr7	101702329	101900213
chr7	102044046	102092428
chr7	104581274	104625431
chr7	104647211	104661288
chr7	105271567	105320133
chr7	105698965	105762411
chr7	106503576	106543282
chr7	115850206	115875833
chr7	130031960	130078137
chr7	134834316	134853037
chr7	137558341	137685748
chr7	138148363	138203344
chr7	138524943	138654306
chr7	138728602	138816344
chr7	139027676	139101545
chr7	139287756	139343600
chr7	139530464	139640161
chr7	142129834	142223863
chr7	142393021	142434420
chr7	142490264	142508762
chr7	142989159	143009424
chr7	143069165	143089257
chr7	148403358	148551939
chr7	150052905	150085933
chr7	150124312	150142755
chr7	155503198	155564114
chr7	157091424	157114335
chr7	157128648	157208263
chr7	158522553	158623185
chr8	4092406	4138175
chr8	4171972	4225640
chr8	8134058	8221594
chr8	11662356	11756841
chr8	12607760	12624803
chr8	17093716	17151655
chr8	17760708	17786867
chr8	19451148	19500617
chr8	25046005	25115728
chr8	25130135	25296174
chr8	26144852	26191488
chr8	26446008	26469656
chr8	27184318	27312179
chr8	28201992	28270123
chr8	29908861	29971596
chr8	30247748	30337830
chr8	30350905	30432140
chr8	37713608	37764234
chr8	37965528	37999829
chr8	38021170	38068471
chr8	38133861	38242634
chr8	38760638	38823564
chr8	41795464	41907371
chr8	41996725	42014059
chr8	42121012	42189102
chr8	42913308	42959162
chr8	48253467	48322048
chr8	48390313	48440071
chr8	48503138	48546222
chr8	48693986	48777267
chr8	52758882	52816175
chr8	53022763	53091031
chr8	55049781	55078051
chr8	56722536	56926018
chr8	59470919	59546499
chr8	62595889	62650093
chr8	66622791	66761220
chr8	66834816	66870670
chr8	68208637	68253847
chr8	81975190	82022141
chr8	90767544	90797895
chr8	90980961	91019306
chr8	95826331	95956344
chr8	97253190	97341743
chr8	103262086	103312808
chr8	103338658	103422746
chr8	108259717	108478405
chr8	116438932	116471636
chr8	120890317	121016770
chr8	121039924	121096859
chr8	124343185	124406873
chr8	125536493	125585546
chr8	125630712	125686342
chr8	125691204	125749361
chr8	130638546	130698013
chr8	130946714	131023504
chr8	134037599	134107012
chr8	134251104	134316161
chr8	134465902	134585112
chr8	141505811	141640758
chr8	142127822	142192958
chr9	249289	408994
chr9	2015330	2102091
chr9	3500084	3529664
chr9	19145790	19185851
chr9	27457717	27500292
chr9	27562383	27602814
chr9	33112153	33161799
chr9	33287199	33315992
chr9	33814143	33875834
chr9	36128003	36160824
chr9	36379644	36430778
chr9	37424286	37453740
chr9	71564124	71614662
chr9	72660165	72759460
chr9	75746351	75794539
chr9	80321765	80650248
chr9	82186796	82241135
chr9	90115226	90323073
chr9	91967401	92041177
chr9	92061102	92172010
chr9	93556612	93658461
chr9	95473093	95534343
chr9	96208514	96288573
chr9	99150554	99183782
chr9	100745582	100782016
chr9	100979153	101014435
chr9	112889219	112955641
chr9	113637426	113717606
chr9	117098123	117164186
chr9	117375512	117415780
chr9	117689572	117730971
chr9	123613768	123660333
chr9	123828634	123958874
chr9	123975401	124130773
chr9	127039778	127090628
chr9	129587683	129641599
chr9	130815601	130857927
chr9	131247489	131304973
chr9	131355311	131411702
chr9	131525249	131561941
chr9	131636585	131681628
chr9	132220205	132260314
chr9	132641234	132856280
chr9	133977989	134027516
chr9	134127464	134154209
chr9	134454631	134512368
chr9	135138819	135228551
chr9	135987841	136020537
chr9	139538683	139576516

## Sheet: Ery_SE
Supplementary Table S2c. The list of super-enhancers identified in normal erythrocytes.
Chrom	Start	End
chr1	2476993	2493733
chr1	3677491	3695411
chr1	6658145	6662906
chr1	11847332	11864355
chr1	12032807	12067045
chr1	15943938	15966529
chr1	16554191	16580895
chr1	17759828	17770393
chr1	21989959	22032314
chr1	23834047	23862004
chr1	26440147	26457080
chr1	26601585	26616220
chr1	27018234	27049942
chr1	27850139	27883828
chr1	28189923	28203637
chr1	29209001	29278601
chr1	31201461	31255811
chr1	32390922	32423560
chr1	32844738	32860067
chr1	36617215	36640982
chr1	36808605	36859418
chr1	40845484	40853529
chr1	43284985	43308324
chr1	43387908	43446131
chr1	44462711	44514020
chr1	45272005	45298733
chr1	47647066	47658676
chr1	47678636	47707792
chr1	54841446	54875298
chr1	55645430	55683549
chr1	61508849	61553494
chr1	61569899	61678596
chr1	65531317	65535369
chr1	65719083	65763629
chr1	65876719	65900851
chr1	68147951	68166383
chr1	85146250	85158779
chr1	95632051	95646963
chr1	117027472	117058613
chr1	118148667	118165213
chr1	118187039	118204158
chr1	154971567	154990355
chr1	155929226	155954123
chr1	156072945	156100126
chr1	156462303	156475838
chr1	156712712	156730337
chr1	158640270	158664290
chr1	160228707	160233191
chr1	161132378	161146098
chr1	161911303	161924491
chr1	167510843	167523064
chr1	174121850	174136695
chr1	178972054	179039672
chr1	182353479	182365976
chr1	203274633	203296971
chr1	203642667	203664924
chr1	204367332	204386765
chr1	207190566	207199694
chr1	211785703	211805024
chr1	223959401	223986187
chr1	224617504	224625188
chr1	226104325	226119359
chr1	226175650	226190952
chr1	228350037	228369623
chr1	228674211	228702747
chr1	230255542	230310839
chr1	234622911	234661246
chr1	234734609	234749627
chr1	235002074	235015529
chr1	248016236	248024114
chr1	249146836	249184860
chr10	3818149	3827483
chr10	3844940	3854226
chr10	11528623	11593955
chr10	17451943	17493548
chr10	17684525	17731155
chr10	22945807	23004199
chr10	43889307	43916751
chr10	51567153	51595879
chr10	52082117	52096098
chr10	52298734	52369106
chr10	52381385	52385777
chr10	65017243	65029759
chr10	73596228	73648979
chr10	74004310	74103146
chr10	82245168	82271344
chr10	89256347	89283802
chr10	98363588	98383928
chr10	99402837	99437562
chr10	100203877	100207505
chr10	100215864	100224972
chr10	103209009	103226791
chr10	103318472	103342904
chr10	103863848	103878404
chr10	104949139	104962644
chr10	106085655	106111830
chr10	111963056	111984373
chr10	112617233	112634181
chr10	126315930	126431512
chr10	126730635	126750195
chr10	126802958	126849409
chr11	747412	751102
chr11	906679	922319
chr11	1773741	1795063
chr11	2999701	3028377
chr11	5293630	5325282
chr11	9586566	9599515
chr11	33893241	33920916
chr11	34448672	34472528
chr11	36112217	36140252
chr11	46259372	46278615
chr11	48004448	48031698
chr11	57154834	57200269
chr11	57405639	57420930
chr11	61048659	61060469
chr11	61595504	61638030
chr11	61666067	61691991
chr11	61714890	61750061
chr11	62625706	62656741
chr11	63448950	63460630
chr11	64091514	64105623
chr11	64681852	64695240
chr11	65134003	65157462
chr11	65176280	65223045
chr11	65235732	65278283
chr11	65342768	65357493
chr11	66362358	66386728
chr11	73680289	73696013
chr11	73711571	73729453
chr11	75243924	75306664
chr11	76409090	76415436
chr11	82861598	82870179
chr11	85845651	85895101
chr11	94879808	94888602
chr11	114310075	114323174
chr11	118953261	118963726
chr11	120207089	120211888
chr11	123940334	123952000
chr11	126213350	126224062
chr11	129946398	129966216
chr12	684594	707573
chr12	859435	865933
chr12	12866915	12895430
chr12	13142167	13150970
chr12	42471133	42493151
chr12	51394313	51418784
chr12	53764167	53778634
chr12	54676974	54701713
chr12	57480669	57501989
chr12	57914663	57931891
chr12	62641712	62676101
chr12	64845396	64863821
chr12	93708114	93718998
chr12	93767158	93771553
chr12	93771828	93775774
chr12	102088938	102101387
chr12	104851690	104889120
chr12	106694456	106697556
chr12	108953112	108959083
chr12	109011256	109036280
chr12	109057933	109095170
chr12	111835038	111893404
chr12	112740281	112825331
chr12	117461667	117515012
chr12	120102030	120120437
chr12	120971714	120982443
chr12	122158348	122217508
chr12	122233202	122251447
chr12	122264201	122313652
chr12	122510180	122530495
chr12	122971590	122985522
chr12	125390986	125432087
chr12	132378628	132382529
chr13	27546577	27559473
chr13	30137736	30168183
chr13	41536081	41560414
chr13	41629107	41636666
chr13	42033176	42040555
chr13	50683282	50701924
chr13	95844619	95951950
chr13	97874605	97890802
chr13	97896595	97935779
chr13	99132114	99176822
chr14	20939459	20952769
chr14	31502811	31530761
chr14	35335203	35344644
chr14	55835416	55868755
chr14	63919030	63951229
chr14	65292454	65353004
chr14	67880750	67893840
chr14	68101603	68115692
chr14	68129789	68159299
chr14	69246853	69263384
chr14	70080282	70120010
chr14	70149508	70180388
chr14	74190813	74250249
chr14	75741335	75751461
chr14	91963726	91977822
chr14	102963154	102991397
chr14	103780472	103827770
chr14	103842402	103859964
chr15	31540407	31601668
chr15	31615937	31685276
chr15	41028655	41050319
chr15	43493718	43517798
chr15	52310820	52314764
chr15	66056472	66132168
chr15	69109425	69114444
chr15	74675495	74724109
chr15	74890896	74911227
chr15	75442788	75471959
chr15	78016942	78040504
chr15	78535562	78572005
chr15	89166578	89192479
chr15	91357757	91389363
chr15	91413075	91417511
chr15	91442676	91449527
chr15	91491471	91500887
chr15	93340733	93375636
chr15	93421910	93430217
chr15	93445312	93462467
chr15	101985910	102000752
chr16	140489	199732
chr16	615853	623357
chr16	1424840	1429726
chr16	1867194	1884212
chr16	2557159	2578068
chr16	9053279	9062639
chr16	15612808	15618314
chr16	21515275	21550829
chr16	28833740	28837139
chr16	29652680	29682346
chr16	50278927	50318025
chr16	67555206	67576962
chr16	67812723	67837197
chr16	68097989	68126110
chr16	68768445	68827523
chr16	70414382	70473062
chr16	71512497	71528384
chr16	75022843	75046648
chr16	75075154	75105524
chr16	81713758	81730321
chr16	85585462	85608031
chr16	87397893	87429303
chr16	87870342	87901175
chr16	88515578	88601214
chr16	88831993	88875995
chr16	89058517	89071481
chr17	490689	518854
chr17	1620601	1641235
chr17	5311170	5331844
chr17	7737249	7748162
chr17	8057772	8077238
chr17	15859143	15887218
chr17	16281428	16335219
chr17	17137504	17158930
chr17	17721176	17761146
chr17	21143162	21206066
chr17	25773275	25820072
chr17	25873520	25937314
chr17	33387202	33393575
chr17	38221225	38255357
chr17	40400831	40473470
chr17	40751976	40792748
chr17	41437031	41447630
chr17	42277764	42299434
chr17	42321682	42368704
chr17	42393023	42408827
chr17	43221340	43229124
chr17	45275105	45299654
chr17	46128047	46137137
chr17	47302494	47340350
chr17	47788039	47862337
chr17	49196036	49200250
chr17	53513458	53530112
chr17	57694104	57726586
chr17	57760315	57780604
chr17	58430141	58469497
chr17	62500444	62503881
chr17	73110302	73131755
chr17	73629316	73648876
chr17	73838637	73855588
chr17	75116719	75142966
chr17	80241745	80256090
chr17	80418770	80436827
chr18	2950066	3010694
chr18	3442918	3454549
chr18	3593004	3632100
chr18	3649845	3666242
chr18	9802063	9807327
chr18	12301481	12327830
chr18	55240796	55287280
chr18	55316723	55335694
chr18	55709268	55756731
chr18	60189239	60194607
chr18	74812967	74844860
chr19	788352	799876
chr19	889792	910942
chr19	1202343	1221011
chr19	1245104	1267028
chr19	1618428	1658580
chr19	1825939	1882506
chr19	2039554	2064827
chr19	2261617	2273635
chr19	3176384	3200237
chr19	4052307	4089831
chr19	4363875	4397749
chr19	5717341	5721059
chr19	8479926	8519873
chr19	10394510	10414708
chr19	11194724	11212014
chr19	12888757	12911242
chr19	12992955	13000218
chr19	13162318	13216081
chr19	13262859	13278700
chr19	13949164	13954757
chr19	13956595	13959399
chr19	15385221	15414032
chr19	15425989	15444013
chr19	16546439	16580909
chr19	17389903	17403293
chr19	18107870	18140817
chr19	18266174	18287902
chr19	18389638	18430099
chr19	18473014	18501992
chr19	18650098	18656925
chr19	19587469	19609705
chr19	21767787	21795880
chr19	33107650	33164170
chr19	39146710	39183358
chr19	39876433	39895091
chr19	40957853	40971623
chr19	42730757	42755827
chr19	42773340	42791227
chr19	44269488	44289563
chr19	47281809	47291837
chr19	47599270	47617062
chr19	47728922	47735389
chr19	47990944	48016507
chr19	48825413	48837817
chr19	49120366	49139269
chr19	49362139	49399967
chr19	49464635	49474802
chr19	50310427	50330027
chr19	52044626	52053405
chr19	54692322	54696224
chr19	56620100	56645668
chr2	15686529	15702794
chr2	24232060	24248452
chr2	25432349	25452322
chr2	26258122	26309986
chr2	30387577	30430631
chr2	30446763	30491808
chr2	30511040	30533795
chr2	43385320	43424427
chr2	43437136	43452390
chr2	54193571	54199067
chr2	55334503	55368946
chr2	60693168	60735576
chr2	60772624	60785262
chr2	62422111	62441340
chr2	62514528	62539238
chr2	68445237	68482182
chr2	70349215	70370927
chr2	70913233	70944871
chr2	74196690	74326257
chr2	85648032	85679821
chr2	87785826	87821006
chr2	113438565	113451034
chr2	127399828	127445719
chr2	145272516	145277789
chr2	153427947	153443774
chr2	157188689	157199796
chr2	158113145	158122989
chr2	159980511	160012323
chr2	171674545	171686866
chr2	172369349	172392346
chr2	182310882	182351274
chr2	190429690	190448773
chr2	201726220	201736609
chr2	201980132	201993157
chr2	202266027	202314520
chr2	218688369	218721914
chr2	219139632	219162194
chr2	219258447	219272262
chr2	220036655	220044106
chr2	220074245	220086011
chr2	227698989	227704427
chr2	232570692	232576043
chr2	233926442	233990306
chr2	234743008	234767948
chr2	239067033	239091855
chr2	241503593	241512998
chr20	343700	359284
chr20	3878136	3914703
chr20	3964862	4019239
chr20	4132745	4169978
chr20	5573779	5592205
chr20	5740801	5768925
chr20	17945934	17952929
chr20	23101821	23120168
chr20	23336320	23347206
chr20	23392038	23402155
chr20	25003914	25035740
chr20	30249022	30311485
chr20	34328162	34332674
chr20	37556949	37579311
chr20	39657431	39721077
chr20	42832273	42850332
chr20	43148026	43182533
chr20	45903612	46000422
chr20	48274409	48328440
chr20	48705909	48730335
chr20	48806412	48814376
chr20	52195623	52212599
chr20	52225295	52241196
chr20	54934019	54960049
chr20	55964272	56000479
chr21	30670678	30693360
chr21	38737040	38746080
chr21	45270000	45307218
chr21	46827426	46841850
chr21	47715093	47743760
chr22	19382111	19416563
chr22	20008614	20028544
chr22	29578952	29615511
chr22	30798197	30831281
chr22	31265589	31287241
chr22	31979683	32034775
chr22	32339088	32347893
chr22	36747295	36769519
chr22	38198197	38203240
chr22	38572551	38577818
chr22	39093450	39112489
chr22	39343662	39362429
chr22	39537960	39545154
chr22	40019543	40052639
chr22	40338374	40365327
chr22	41347339	41368409
chr22	41894076	41938272
chr22	41960673	41993843
chr22	45074435	45107269
chr3	5469523	5484270
chr3	10011408	10031606
chr3	12979143	13006580
chr3	36946948	37012712
chr3	43712050	43738792
chr3	49041817	49050316
chr3	50610748	50656930
chr3	53258267	53305014
chr3	57567964	57586442
chr3	71630436	71635220
chr3	98292639	98321996
chr3	127790024	127813761
chr3	128200382	128217083
chr3	128769488	128787678
chr3	142685408	142706805
chr3	143689193	143697306
chr3	150126074	150130644
chr3	150439458	150482668
chr3	151986015	152002120
chr3	152026137	152070427
chr3	169647262	169664092
chr3	169683418	169694933
chr3	172390368	172427137
chr3	177051762	177079502
chr3	182626330	182640798
chr3	182673963	182699053
chr3	185522976	185550465
chr3	187458021	187464769
chr3	194201577	194215298
chr3	195782281	195819655
chr3	195833528	195867610
chr3	195886893	195923592
chr3	196336524	196388381
chr4	6722318	6735434
chr4	38663469	38676805
chr4	71840427	71863272
chr4	79531681	79589201
chr4	79610679	79616631
chr4	79683319	79711943
chr4	83271331	83294275
chr4	87927393	87961763
chr4	99573629	99584367
chr4	99600332	99610179
chr4	103741037	103755916
chr4	103782331	103793560
chr4	111112464	111121889
chr4	139156167	139173640
chr4	140097112	140110905
chr4	144264965	144287150
chr4	145024729	145060262
chr4	153856111	153912704
chr4	154384315	154418594
chr4	160023694	160032277
chr4	160047605	160079200
chr4	170540826	170587127
chr4	170922551	170941309
chr5	10578122	10609243
chr5	14860504	14871922
chr5	36874967	36879772
chr5	42982253	43017082
chr5	67700435	67730578
chr5	75658927	75677149
chr5	78530500	78534462
chr5	95154062	95179424
chr5	95259663	95295728
chr5	109025134	109041030
chr5	126296745	126342453
chr5	126361277	126366263
chr5	131631210	131654721
chr5	131745594	131773971
chr5	131792032	131837495
chr5	137872922	137884114
chr5	139035638	139065801
chr5	142718304	142743193
chr5	142779995	142785450
chr5	149290883	149321252
chr5	150580010	150603750
chr5	153573241	153591534
chr5	153732441	153784821
chr5	154022012	154038423
chr5	154128887	154221295
chr5	172195467	172235417
chr5	173258478	173323993
chr5	179243720	179250294
chr5	179963510	179991704
chr6	3325333	3457317
chr6	4722225	4733506
chr6	4903852	4951485
chr6	6678161	6725417
chr6	7110188	7180901
chr6	7196020	7236823
chr6	15057837	15108276
chr6	15244820	15344565
chr6	16211272	16282477
chr6	17700548	17707194
chr6	20409196	20460019
chr6	24718757	24722422
chr6	26020451	26027553
chr6	26052207	26058801
chr6	26121535	26127780
chr6	26194567	26201012
chr6	26202231	26207051
chr6	27094622	27105058
chr6	27801357	27806204
chr6	27833055	27838005
chr6	27838053	27842738
chr6	27858737	27871142
chr6	30119282	30137078
chr6	30581479	30585028
chr6	32935873	32939755
chr6	34184013	34214789
chr6	36019918	36044910
chr6	36062463	36091745
chr6	36985485	37031473
chr6	37051474	37082571
chr6	37135870	37178748
chr6	37249639	37285174
chr6	40680956	40687719
chr6	41977480	42011996
chr6	42531666	42540702
chr6	42748867	42752813
chr6	43590367	43605955
chr6	44086917	44102878
chr6	44189052	44206464
chr6	49588776	49616548
chr6	53378430	53413606
chr6	76310911	76339511
chr6	108878392	108928508
chr6	119447519	119468507
chr6	119624703	119679015
chr6	134274298	134291227
chr6	139691388	139698213
chr6	139763399	139771033
chr6	146133312	146136884
chr6	158243487	158247097
chr6	158319748	158332565
chr6	163826987	163837889
chr7	1494437	1513772
chr7	2749000	2818366
chr7	5460008	5470147
chr7	6052557	6099255
chr7	12753486	12774098
chr7	23507365	23514830
chr7	26237755	26243938
chr7	30179458	30203598
chr7	32918896	32932468
chr7	39988687	39992005
chr7	43794131	43820039
chr7	44653977	44694538
chr7	50419380	50432574
chr7	75993898	76023158
chr7	80261003	80287630
chr7	99428332	99435907
chr7	100873995	100896349
chr7	104647955	104661915
chr7	106202966	106214200
chr7	106297745	106301600
chr7	107473081	107480103
chr7	116504515	116526627
chr7	129588281	129600370
chr7	135349031	135367067
chr7	138775059	138804596
chr7	140201943	140212618
chr7	149184013	149195362
chr7	150639343	150660798
chr8	1684083	1710377
chr8	8930399	8945679
chr8	11699155	11742105
chr8	17912057	17942400
chr8	21777259	21788326
chr8	21803319	21836615
chr8	21914253	21924911
chr8	23331156	23426174
chr8	26241998	26264171
chr8	37936604	37951270
chr8	41604995	41686724
chr8	53619268	53630167
chr8	54923954	54935699
chr8	100112457	100161131
chr8	124168994	124204045
chr8	125619032	125678510
chr8	128890289	128933349
chr8	131354202	131371382
chr8	134497669	134532891
chr8	134546746	134564586
chr8	141606826	141643714
chr9	6880960	6908732
chr9	19112201	19128501
chr9	19153361	19184240
chr9	34123635	34159529
chr9	71313620	71370597
chr9	71389154	71397181
chr9	71633808	71660079
chr9	71784183	71810876
chr9	73026676	73037116
chr9	74975816	74980184
chr9	80621485	80650088
chr9	86321108	86323926
chr9	88892286	88903381
chr9	90326104	90343535
chr9	100691384	100724857
chr9	100741188	100756224
chr9	111857177	111897539
chr9	113015117	113021539
chr9	116333768	116350700
chr9	124083379	124134862
chr9	128021498	128069221
chr9	130587180	130637921
chr9	130696684	130709063
chr9	130835155	130885054
chr9	131642094	131661400
chr9	131768963	131804356
chr9	132619320	132658370
chr9	133403266	133419110
chr9	135856010	135880937
chr9	136008395	136042776
chr9	137207276	137265547
chr9	138818589	138857832
chr9	139120761	139135759

## Sheet: Mega_SE
Supplementary Table S2d. The list of super-enhancers identified in normal megakaryocytes.
Chrom	Start	End
chr1	2165779	2247550
chr1	2477882	2492172
chr1	16159455	16176881
chr1	19401586	19478908
chr1	21309079	21365065
chr1	21587620	21593373
chr1	21650144	21662426
chr1	22080669	22110311
chr1	22358239	22381285
chr1	26185089	26202535
chr1	26599521	26617544
chr1	27017126	27030437
chr1	27849778	27894975
chr1	28741152	28783991
chr1	31217872	31251244
chr1	32396100	32424225
chr1	36616685	36641195
chr1	36831641	36867373
chr1	38380678	38413328
chr1	38461907	38482289
chr1	39511672	39516008
chr1	39649953	39705468
chr1	40500219	40537004
chr1	43389456	43430187
chr1	44870812	44898961
chr1	45270145	45299830
chr1	47673637	47710153
chr1	55645678	55684041
chr1	65532458	65534832
chr1	65673292	65701086
chr1	65719623	65761948
chr1	65876983	65896509
chr1	89997744	90030802
chr1	90343041	90373261
chr1	108592349	108651524
chr1	113159853	113180654
chr1	145246400	145269627
chr1	150577539	150608549
chr1	150934582	150952575
chr1	150968226	151003617
chr1	154183290	154210834
chr1	155924692	155972472
chr1	156073024	156100825
chr1	156462084	156478389
chr1	156713312	156725516
chr1	159878295	159907132
chr1	160507529	160558949
chr1	169594580	169612078
chr1	185250763	185263581
chr1	192072473	192094084
chr1	192115701	192146463
chr1	198624208	198655753
chr1	199824277	199830741
chr1	202118214	202134351
chr1	204463371	204491987
chr1	207481496	207501324
chr1	221880055	221903471
chr1	226179720	226191734
chr1	230247767	230350905
chr1	230382032	230419495
chr1	234734407	234749401
chr1	235079055	235120861
chr1	245002351	245027897
chr1	246729752	246755551
chr1	247704061	247723323
chr10	6479322	6620336
chr10	11204663	11289541
chr10	15336519	15367516
chr10	15476300	15499834
chr10	17448154	17502309
chr10	17685144	17732317
chr10	21813125	21838641
chr10	22953310	22988510
chr10	25171199	25219259
chr10	25276776	25282494
chr10	28651943	28657538
chr10	30707236	30745635
chr10	43884019	43917007
chr10	51569615	51595023
chr10	52075565	52094362
chr10	52303719	52341004
chr10	70845484	70849939
chr10	74053641	74100284
chr10	75750741	75783389
chr10	80827783	81112146
chr10	98404774	98477824
chr10	103863811	103881370
chr10	104342222	104420816
chr10	104516989	104574370
chr10	104944235	104958135
chr10	111836544	111844468
chr10	112617195	112643811
chr10	112873467	112890444
chr10	115602183	115620603
chr10	115638549	115643181
chr10	121249470	121303336
chr10	126295297	126346800
chr10	126835514	126851015
chr10	134195328	134263109
chr10	134384521	134417228
chr11	3787208	3818860
chr11	3852290	3863675
chr11	3876353	3901966
chr11	5295826	5310693
chr11	10743437	10765766
chr11	12134673	12175818
chr11	33881664	33975000
chr11	34066079	34097099
chr11	36111148	36147043
chr11	44580556	44637891
chr11	47281941	47293696
chr11	47412903	47417412
chr11	58331157	58346424
chr11	61593604	61610303
chr11	62355229	62369387
chr11	63948969	63991441
chr11	64033797	64044522
chr11	65183980	65197862
chr11	65237959	65291397
chr11	67029181	67056403
chr11	68079646	68115096
chr11	68131108	68166546
chr11	68203887	68246006
chr11	68264965	68336284
chr11	68584200	68609816
chr11	71801937	71821001
chr11	72431212	72454853
chr11	72846615	72866427
chr11	74984070	75063405
chr11	76355630	76378190
chr11	109855386	109873991
chr11	109934947	109999372
chr11	113936664	113963060
chr11	114001828	114093319
chr11	122581708	122628330
chr11	128548289	128647559
chr11	128700379	128718819
chr12	700765	750760
chr12	6237694	6254853
chr12	6275346	6292358
chr12	6324295	6336786
chr12	6432277	6456746
chr12	6710989	6753974
chr12	7045945	7072731
chr12	9888990	9928041
chr12	11800253	12038078
chr12	12850918	12895277
chr12	15097232	15117495
chr12	46118785	46126598
chr12	51712768	51723622
chr12	53758986	53776440
chr12	54676621	54701778
chr12	55350901	55385130
chr12	56120758	56200044
chr12	57460120	57490756
chr12	62641750	62661761
chr12	68757103	68790102
chr12	68888936	68895641
chr12	68989934	69017159
chr12	104850697	104889861
chr12	109058253	109138924
chr12	109196954	109256462
chr12	110869310	110904071
chr12	111834991	111893217
chr12	112512637	112568952
chr12	117479540	117515322
chr12	118738269	118810679
chr12	122064389	122111145
chr12	122227359	122243530
chr12	123347849	123395210
chr12	124196872	124253159
chr12	124902497	125008055
chr12	125390821	125425907
chr12	133321665	133360015
chr13	41548786	41602299
chr13	50696662	50701718
chr13	77872365	77905014
chr13	95844524	95956879
chr13	114807772	114845842
chr13	114865573	114928149
chr14	20925784	20962240
chr14	23023367	23092967
chr14	31669140	31678882
chr14	35783684	35845720
chr14	56799574	56809693
chr14	64959342	64977816
chr14	65487040	65525748
chr14	65884267	65912317
chr14	68132985	68160109
chr14	69238006	69287506
chr14	69536197	69548176
chr14	72428648	72442027
chr14	74184850	74250246
chr14	77499117	77519704
chr14	78046868	78079465
chr14	81624319	81637043
chr14	81865981	81903173
chr14	91251308	91279442
chr14	91968817	91978237
chr14	92979248	93092617
chr14	93105231	93170803
chr14	100520688	100549176
chr14	101129015	101151234
chr14	104383818	104400582
chr14	106344445	106380178
chr15	39419123	39432625
chr15	39686659	39700411
chr15	39718618	39755689
chr15	39803517	39810995
chr15	39871077	39875938
chr15	40387071	40394374
chr15	40618407	40636105
chr15	52429600	52449046
chr15	58797206	58816028
chr15	65127634	65189823
chr15	66069477	66145287
chr15	66905744	66968914
chr15	69107154	69114492
chr15	72513363	72531722
chr15	75069182	75092565
chr15	75134993	75178742
chr15	75317673	75340243
chr15	75397449	75473075
chr15	75487998	75507690
chr15	86225070	86251742
chr15	89613574	89716137
chr15	90561951	90633981
chr15	91185615	91210002
chr15	91361686	91397018
chr15	92487300	92492205
chr15	94772583	94867547
chr15	99242128	99323336
chr15	101986645	101998070
chr16	4555715	4582405
chr16	16046756	16248283
chr16	27243829	27285535
chr16	27329599	27395894
chr16	28998194	29035562
chr16	29652574	29698925
chr16	30078823	30097338
chr16	30538932	30573208
chr16	50280099	50318333
chr16	68098386	68125808
chr16	70447940	70467287
chr16	75022922	75052154
chr16	75066773	75146158
chr16	81480940	81560713
chr16	81649957	81696588
chr16	81713472	81752847
chr16	85324802	85369440
chr16	85404141	85450096
chr16	85568517	85616380
chr16	85636230	85696237
chr16	87887030	87894804
chr16	88555706	88600909
chr16	88834167	88876225
chr17	2293269	2305922
chr17	3807553	3888216
chr17	7737986	7748854
chr17	7771142	7790717
chr17	8760551	8808855
chr17	15853520	15891969
chr17	17203706	17246885
chr17	17575707	17601934
chr17	17614674	17667652
chr17	17724695	17754148
chr17	27301696	27311477
chr17	28004336	28055459
chr17	38462472	38507438
chr17	40446685	40495406
chr17	41304848	41326119
chr17	43225866	43250846
chr17	48204618	48238776
chr17	55503291	55533680
chr17	56407563	56417853
chr17	57694858	57722646
chr17	57857004	57882845
chr17	57898881	57917596
chr17	62082255	62103223
chr17	65421457	65471654
chr17	73307908	73348978
chr17	73817221	73868895
chr17	75117676	75121919
chr17	80049864	80065235
chr17	80157386	80177989
chr17	80249679	80264941
chr18	2972402	2995522
chr18	3244205	3259904
chr18	3592878	3608256
chr18	3650390	3665584
chr18	13306143	13324790
chr18	43607743	43650367
chr18	52490301	52550064
chr18	74754053	74846214
chr19	1194281	1227041
chr19	3130929	3164949
chr19	4052473	4091397
chr19	4367504	4394879
chr19	7711077	7714982
chr19	10402168	10416325
chr19	11196064	11218329
chr19	12888016	12905320
chr19	13205127	13217194
chr19	13262720	13279181
chr19	13947985	13973177
chr19	14070443	14135094
chr19	16517415	16580706
chr19	16988053	17008933
chr19	18402128	18431895
chr19	19499061	19539889
chr19	19555114	19608387
chr19	39140729	39205067
chr19	39888674	39902957
chr19	40909710	40940423
chr19	41828043	41834111
chr19	42773372	42800125
chr19	44062920	44089174
chr19	47578242	47617704
chr19	48825547	48837140
chr19	49362086	49396239
chr19	56165891	56190155
chr19	56612663	56632990
chr2	8338662	8345600
chr2	8654447	8686306
chr2	9462085	9472609
chr2	16575545	16628691
chr2	26249112	26311552
chr2	28138164	28181223
chr2	33319397	33348860
chr2	33658529	33683697
chr2	39206210	39385854
chr2	39433884	39456423
chr2	39999412	40024908
chr2	43140232	43162283
chr2	43385487	43453823
chr2	55181382	55187612
chr2	62403326	62430696
chr2	62520201	62540994
chr2	64579170	64584578
chr2	64863416	64889053
chr2	66664206	66740165
chr2	68434893	68482536
chr2	68577646	68646103
chr2	68958611	69018980
chr2	70158860	70176011
chr2	70312321	70317692
chr2	70349000	70370588
chr2	74408120	74433842
chr2	74779262	74813334
chr2	106402273	106416357
chr2	109203772	109232258
chr2	109253178	109258842
chr2	111432292	111438073
chr2	122891455	122952553
chr2	127402114	127432395
chr2	144973501	145005600
chr2	145076966	145093452
chr2	145121944	145138573
chr2	145264729	145277983
chr2	145336252	145355175
chr2	157188500	157200362
chr2	175441065	175482957
chr2	178104928	178130712
chr2	182164315	182179592
chr2	182308960	182338139
chr2	190430961	190450002
chr2	192699852	192710195
chr2	201980407	201993234
chr2	206948487	206962368
chr2	219079784	219098463
chr2	219138938	219166099
chr2	219179206	219200423
chr2	219255377	219272965
chr2	219422600	219436225
chr2	232504675	232552553
chr2	232570522	232581449
chr2	233923905	233998189
chr2	234062320	234117454
chr2	242743854	242765258
chr20	10454681	10502485
chr20	19421756	19469111
chr20	22897089	22905213
chr20	30248692	30306924
chr20	31111625	31172515
chr20	31214534	31274332
chr20	31556739	31565251
chr20	35214339	35271961
chr20	35964641	36013033
chr20	36326471	36368371
chr20	43162497	43206349
chr20	43591924	43623756
chr20	45887263	45994892
chr20	52195141	52211743
chr20	52224776	52277093
chr20	54982858	55003786
chr20	57586632	57596782
chr21	15849478	15875855
chr21	33888724	33897261
chr21	36253473	36287144
chr21	36305449	36378954
chr21	36396404	36421441
chr21	38729332	38751635
chr21	39843258	39870279
chr21	40177783	40204206
chr21	40351090	40388431
chr21	43870432	43887265
chr22	23425848	23429929
chr22	26862284	26901390
chr22	29189043	29225429
chr22	31998856	32035221
chr22	33157129	33174083
chr22	36684822	36794334
chr22	36814751	36823942
chr22	36843795	36881047
chr22	37249178	37318524
chr22	37618075	37638658
chr22	37663232	37710290
chr22	38532927	38577805
chr22	39892106	39925068
chr22	40802009	40872789
chr22	41359823	41363563
chr22	42217804	42275709
chr22	43265042	43330999
chr22	43390812	43405123
chr22	46972529	47010563
chr3	3211191	3237753
chr3	4545311	4590768
chr3	5018572	5029132
chr3	9431932	9441467
chr3	10230577	10240264
chr3	13036821	13057482
chr3	14437891	14478505
chr3	15836072	15850890
chr3	30330044	30335872
chr3	30663512	30731116
chr3	37189368	37219376
chr3	37930614	37977566
chr3	43430573	43449043
chr3	45659227	45748170
chr3	49376448	49395583
chr3	49840047	49848994
chr3	50273604	50298130
chr3	50369580	50378768
chr3	50627704	50681691
chr3	63945577	64002315
chr3	69131152	69157377
chr3	72337412	72371513
chr3	107816009	107823819
chr3	120353361	120368922
chr3	123410450	123415279
chr3	124338623	124386715
chr3	128199147	128216653
chr3	128302985	128357470
chr3	128772448	128806429
chr3	129295499	129319441
chr3	130560587	130588990
chr3	135890878	135917221
chr3	137905313	137949545
chr3	138383684	138423728
chr3	138493496	138555182
chr3	138582558	138635273
chr3	143588011	143597083
chr3	150444203	150452084
chr3	150832572	150864300
chr3	151908539	151939612
chr3	151959619	152050930
chr3	153341266	153348323
chr3	184187508	184210629
chr3	185276038	185293152
chr3	193851751	193859953
chr3	194861913	194903607
chr3	195621730	195637107
chr3	196336473	196389750
chr4	1580805	1595980
chr4	6889036	6894739
chr4	7781467	7796670
chr4	10091511	10125130
chr4	10163471	10186685
chr4	48163289	48275104
chr4	54176177	54189233
chr4	74599440	74602086
chr4	74843397	74858842
chr4	74898135	74926089
chr4	74943958	74968325
chr4	75090065	75099016
chr4	75144203	75198476
chr4	79520705	79593040
chr4	79691114	79711909
chr4	87829529	87920484
chr4	90807687	90823152
chr4	103785667	103800079
chr4	140966735	140978832
chr4	143733508	143765860
chr4	185583353	185607583
chr5	342298	446738
chr5	10566660	10632740
chr5	11213217	11235829
chr5	39163564	39210735
chr5	75921162	75959575
chr5	75980552	76034777
chr5	77778267	77807833
chr5	98257266	98269892
chr5	118642132	118680321
chr5	130588205	130625718
chr5	130691750	130721081
chr5	131072799	131107330
chr5	134812772	134818606
chr5	137871855	137884258
chr5	139034996	139063491
chr5	140970840	140998607
chr5	149857285	149868940
chr5	150130595	150167322
chr5	169689787	169731016
chr5	171525123	171613645
chr5	175956157	175968629
chr5	176934460	176965535
chr5	178994044	179048982
chr5	179453752	179521193
chr6	2718360	2823500
chr6	6484192	6492013
chr6	6651537	6728525
chr6	7086898	7179681
chr6	7199528	7262053
chr6	13395295	13412333
chr6	13667026	13713846
chr6	15247504	15342182
chr6	15356485	15453984
chr6	16205598	16239980
chr6	20407026	20483724
chr6	24707662	24722437
chr6	25006056	25056359
chr6	26051554	26058799
chr6	26121116	26127469
chr6	27776152	27782549
chr6	27803445	27808293
chr6	27833052	27842602
chr6	30580390	30587563
chr6	31701437	31707563
chr6	32935477	32939627
chr6	34191134	34212679
chr6	34237569	34300830
chr6	34623954	34648005
chr6	37128928	37177921
chr6	41985345	42009862
chr6	42747665	42754885
chr6	43587703	43608127
chr6	43919804	43970356
chr6	44026518	44039377
chr6	65389901	65394857
chr6	74405404	74442934
chr6	111179697	111198916
chr6	111250941	111271102
chr6	129955367	130026055
chr6	135504264	135536071
chr6	139931903	139971716
chr6	147176717	147281311
chr6	147515467	147572583
chr6	149440005	149462499
chr6	151326198	151380896
chr6	160151219	160196429
chr6	163826674	163838819
chr7	631497	645166
chr7	5434005	5469761
chr7	6400771	6448326
chr7	20251452	20261574
chr7	23502994	23515601
chr7	30178971	30204119
chr7	33073871	33099582
chr7	36601117	36615398
chr7	37374871	37398048
chr7	41889442	41932661
chr7	73614589	73663542
chr7	75944561	76023104
chr7	92246768	92402271
chr7	92425007	92468409
chr7	100026947	100048648
chr7	102051077	102088072
chr7	104649864	104656768
chr7	106618450	106669574
chr7	106712635	106728115
chr7	112760546	112785071
chr7	117355394	117513895
chr7	134844014	134852336
chr7	135615579	135664760
chr7	138775314	138804326
chr7	139300870	139369805
chr7	139552933	139618469
chr7	142144928	142193889
chr7	143192566	143201778
chr7	155078725	155096456
chr7	157090178	157132999
chr7	157145599	157207591
chr8	12607293	12625048
chr8	13050696	13111371
chr8	21912369	21940751
chr8	27173037	27247842
chr8	29928714	29964305
chr8	38225777	38244693
chr8	38614052	38648495
chr8	56755767	56781299
chr8	96226435	96241105
chr8	101952487	101967168
chr8	102110535	102150452
chr8	103800571	103832038
chr8	108292515	108357863
chr8	108496814	108531092
chr8	110376844	110383032
chr8	110400040	110406230
chr8	121072977	121096507
chr8	125633468	125707919
chr8	125738333	125765484
chr8	125843215	125861253
chr8	129526649	129544486
chr8	130547306	130571290
chr8	134085299	134106804
chr8	134497894	134585143
chr8	141573777	141613890
chr8	142401579	142428297
chr9	5482898	5501931
chr9	21039760	21120072
chr9	33281156	33298320
chr9	71588060	71614598
chr9	73026409	73036609
chr9	73051825	73069216
chr9	73086094	73101630
chr9	75610104	75640134
chr9	79230255	79292619
chr9	80436218	80650291
chr9	91960727	91996365
chr9	92015005	92055120
chr9	92070157	92114531
chr9	93558640	93583013
chr9	100744342	100767598
chr9	108017615	108082077
chr9	117129733	117160774
chr9	124033148	124052585
chr9	124115584	124160770
chr9	127023036	127085027
chr9	130292224	130329497
chr9	132640914	132672957
chr9	133407635	133413673
chr9	134127558	134154765
chr9	135857396	135881021
chr9	135987440	136020356
chr9	140510142	140542861

## Sheet: Mono_SE
Supplementary Table S2e. The list of super-enhancers identified in normal monocytes.
Chrom	Start	End
chr1	1684226	1819199
chr1	2064170	2084662
chr1	2163618	2188448
chr1	2477788	2490666
chr1	2507469	2518059
chr1	6074771	6157033
chr1	6658963	6664636
chr1	8934824	8940249
chr1	10437787	10482015
chr1	11778901	11809338
chr1	11848170	11897356
chr1	12044373	12092644
chr1	12192443	12245773
chr1	15735375	15761774
chr1	16155853	16300181
chr1	16691229	16719039
chr1	17215520	17240950
chr1	17386563	17426834
chr1	17630362	17690475
chr1	17941580	18019538
chr1	19717758	19806033
chr1	20914364	20942737
chr1	21611150	21623595
chr1	21643354	21665690
chr1	22014246	22107143
chr1	22388812	22450898
chr1	23823786	23864534
chr1	24221281	24243386
chr1	24281317	24303158
chr1	25333965	25364255
chr1	26600684	26629798
chr1	26864196	26909407
chr1	26925584	26975415
chr1	27004092	27112867
chr1	27424207	27488232
chr1	27734834	27819220
chr1	27935562	27994185
chr1	28172893	28238807
chr1	28434388	28503287
chr1	31205341	31234321
chr1	31986307	32001901
chr1	32370135	32427904
chr1	33428128	33516437
chr1	35877641	35936946
chr1	36263150	36339263
chr1	36605788	36641689
chr1	36693180	36768131
chr1	36808684	36878272
chr1	36923618	36954043
chr1	37940139	37954784
chr1	38277910	38323530
chr1	38460938	38482193
chr1	39663071	39719973
chr1	40298841	40374559
chr1	40503250	40561394
chr1	40804518	40819350
chr1	40842717	40890937
chr1	41161510	41214801
chr1	42174748	42235654
chr1	45267541	45292193
chr1	46052083	46107999
chr1	53738861	53791756
chr1	54668408	54726387
chr1	59755672	59759401
chr1	65299390	65350259
chr1	65521394	65535030
chr1	66781489	66816271
chr1	66832286	66865914
chr1	67398194	67448776
chr1	70665484	70709430
chr1	87238478	87258979
chr1	90101148	90197070
chr1	90277852	90409863
chr1	93597877	93664222
chr1	98285808	98386683
chr1	100964852	101001854
chr1	108479350	108485139
chr1	108584137	108624245
chr1	110089135	110136757
chr1	110150414	110165648
chr1	110885999	110927063
chr1	111162137	111190645
chr1	111414086	111436951
chr1	111662004	111713022
chr1	111726583	111765257
chr1	111996156	112058860
chr1	112157980	112207705
chr1	112232840	112277268
chr1	113154728	113196164
chr1	114470674	114519783
chr1	114962824	115033521
chr1	116522154	116578622
chr1	116918349	116948097
chr1	117038085	117060285
chr1	117074992	117107559
chr1	117532250	117555372
chr1	120455535	120539845
chr1	143991213	144019098
chr1	144988541	145030178
chr1	145109493	145198146
chr1	145427665	145457310
chr1	150125974	150159722
chr1	150525095	150553233
chr1	150576621	150594990
chr1	150702647	150769861
chr1	150906039	150952084
chr1	151233453	151293787
chr1	151587351	151674200
chr1	151911825	151922073
chr1	151959314	151974015
chr1	152001879	152024552
chr1	153328811	153362502
chr1	153523767	153545274
chr1	153745240	153764392
chr1	153900773	153927298
chr1	154120969	154153547
chr1	154184718	154219295
chr1	154370496	154441400
chr1	154972835	154990669
chr1	155448422	155534471
chr1	155914194	155961671
chr1	156060364	156098765
chr1	156116080	156145600
chr1	156441403	156533276
chr1	158765945	158819708
chr1	158981496	159040190
chr1	159054506	159062587
chr1	159879685	159906935
chr1	160294510	160319123
chr1	160510143	160549755
chr1	160635459	160656311
chr1	160673356	160714210
chr1	160806866	160846055
chr1	161014940	161038188
chr1	161179918	161189194
chr1	165601783	165665318
chr1	165812808	165879167
chr1	167509821	167534272
chr1	167570473	167683965
chr1	169660424	169680605
chr1	171457582	171511269
chr1	173937126	173993209
chr1	176133665	176181263
chr1	179262863	179323030
chr1	179841088	179890944
chr1	181057865	181060358
chr1	181073748	181111308
chr1	182112742	182119764
chr1	183483919	183600244
chr1	184120315	184132832
chr1	184664710	184719259
chr1	185342653	185346850
chr1	186580018	186629771
chr1	192124205	192153794
chr1	192896146	192925028
chr1	198571112	198725494
chr1	198888326	198909251
chr1	200320867	200337985
chr1	200533645	200580167
chr1	201681626	201686244
chr1	203242350	203260857
chr1	203614349	203675959
chr1	204376283	204397309
chr1	204475205	204530025
chr1	205253159	205289028
chr1	206554339	206646791
chr1	206730037	206757527
chr1	207482126	207538122
chr1	207980325	208046911
chr1	209821841	209852486
chr1	209920712	209953938
chr1	211778974	211787594
chr1	212655714	212665388
chr1	212838630	212857724
chr1	219632852	219636360
chr1	221861838	221907804
chr1	223347715	223374382
chr1	223902216	223987569
chr1	224002973	224025508
chr1	226215638	226253589
chr1	226822733	226916178
chr1	228272356	228282565
chr1	229071877	229131651
chr1	230275640	230310966
chr1	231885668	231923393
chr1	234734283	234756720
chr1	234906815	234915438
chr1	234969744	235017046
chr1	235051653	235130855
chr1	235821656	236120674
chr1	241694556	241724593
chr1	243399851	243455502
chr1	243601181	243660425
chr1	243873757	243898526
chr1	244459783	244489436
chr1	244572627	244613685
chr1	245004826	245027871
chr1	245128710	245135467
chr1	247548277	247620996
chr1	249080386	249123894
chr10	883566	991188
chr10	3782324	3827552
chr10	3844967	3854450
chr10	3870883	3895741
chr10	3914308	3944606
chr10	5316281	5340406
chr10	5799749	5852781
chr10	5950941	5993005
chr10	6296012	6318277
chr10	7195580	7342646
chr10	7372826	7424255
chr10	11187136	11378267
chr10	14558161	14661650
chr10	17037912	17075528
chr10	17242034	17274581
chr10	20104316	20402279
chr10	22858019	22994713
chr10	23720005	23741133
chr10	26712369	26864656
chr10	26978424	27038168
chr10	27442326	27453311
chr10	28687707	28701438
chr10	28863918	28909944
chr10	29912783	29949970
chr10	29968394	30014895
chr10	30701366	30757671
chr10	30776676	30796226
chr10	30814524	30848406
chr10	31250855	31295486
chr10	31987189	31997588
chr10	32558784	32633979
chr10	33795118	33799223
chr10	35621131	35759667
chr10	35809780	35862845
chr10	43615175	43677123
chr10	43883071	43952023
chr10	45453087	45470786
chr10	45869378	45882594
chr10	49898782	50040874
chr10	51567610	51595006
chr10	52147697	52198226
chr10	60023657	60028785
chr10	63656926	63664076
chr10	64373562	64399349
chr10	65014073	65043828
chr10	70802766	70866861
chr10	71077826	71154615
chr10	73118179	73143071
chr10	73448179	73542931
chr10	73565263	73656298
chr10	74053050	74109985
chr10	75576892	75631955
chr10	75738633	75839178
chr10	75853231	75906031
chr10	75923243	75950377
chr10	80732619	80738310
chr10	80828483	80856497
chr10	80872766	80925068
chr10	80938602	81116064
chr10	81909810	81962567
chr10	82208949	82289180
chr10	88199411	88274704
chr10	88813778	88853016
chr10	89621077	89724833
chr10	89821894	89887658
chr10	94355455	94415531
chr10	95186845	95202177
chr10	97516469	97609980
chr10	98343267	98480802
chr10	99067754	99095422
chr10	99112560	99150864
chr10	99164454	99199108
chr10	101909387	101967936
chr10	104353401	104418914
chr10	104511704	104579927
chr10	104905854	104963039
chr10	106005622	106023404
chr10	106070575	106112521
chr10	111818035	111846416
chr10	112602502	112646434
chr10	112704448	112779518
chr10	114139565	114191034
chr10	120797169	120850433
chr10	120865708	120914787
chr10	121142255	121167751
chr10	125754959	125758443
chr10	125850808	125854273
chr10	125973334	125980861
chr10	126300004	126430767
chr10	126726839	126843924
chr10	129676882	129745235
chr10	129845785	129875532
chr10	134213562	134266683
chr10	134458098	134523852
chr10	134822254	134826986
chr10	135071083	135120546
chr11	494283	507367
chr11	1297311	1340084
chr11	1781167	1808023
chr11	1864968	1885830
chr11	2953629	3005081
chr11	3686963	3790403
chr11	3846200	3863423
chr11	3874867	4031212
chr11	4453582	4514600
chr11	5685855	5732789
chr11	6212694	6253205
chr11	6627436	6641211
chr11	9284721	9296507
chr11	9408762	9460397
chr11	10305885	10327599
chr11	10456853	10526494
chr11	10602511	10646162
chr11	10914035	10941959
chr11	13691623	13740610
chr11	18297746	18354213
chr11	33214846	33256706
chr11	33282176	33369918
chr11	33876989	33963888
chr11	34072403	34119168
chr11	34426295	34494186
chr11	35050962	35081441
chr11	35095288	35110095
chr11	35160032	35258609
chr11	35324124	35366692
chr11	44580980	44615361
chr11	46358111	46400459
chr11	46678224	46719732
chr11	47379558	47418083
chr11	47485372	47574764
chr11	48001689	48106157
chr11	57171106	57202345
chr11	58336299	58364763
chr11	58966845	58993173
chr11	59937465	59988651
chr11	60131146	60160637
chr11	60718142	60723235
chr11	60897994	60940274
chr11	61165211	61224084
chr11	61455983	61500904
chr11	61721547	61750119
chr11	61771739	61802251
chr11	62193886	62230380
chr11	62263445	62330608
chr11	62647836	62657431
chr11	63451980	63514909
chr11	63608312	63677487
chr11	63956898	63987605
chr11	64618515	64653738
chr11	65047442	65060836
chr11	65184055	65222867
chr11	65238760	65276301
chr11	65342982	65379611
chr11	66925723	67010739
chr11	67030446	67069164
chr11	67802702	67810800
chr11	68256080	68334754
chr11	68793044	68857248
chr11	70159588	70175054
chr11	72397603	72455789
chr11	72498425	72550013
chr11	72637116	72719148
chr11	72895964	72953806
chr11	73087356	73137112
chr11	73684335	73707469
chr11	73729116	73737390
chr11	74972300	75064217
chr11	75473046	75495069
chr11	75513008	75549887
chr11	77064104	77130804
chr11	77956023	78005027
chr11	78102486	78140106
chr11	82594192	82634143
chr11	82870047	82906840
chr11	85675137	85780204
chr11	85845919	85917812
chr11	88025962	88068547
chr11	92867416	92942719
chr11	93245997	93276970
chr11	94259619	94293303
chr11	94307298	94336896
chr11	95921605	96009929
chr11	102249237	102327947
chr11	104895392	104926494
chr11	105050301	105092420
chr11	108066734	108116916
chr11	109939361	109983566
chr11	110243526	110247930
chr11	116843702	116896502
chr11	117675438	117714859
chr11	117820146	117884925
chr11	118069146	118113472
chr11	119078992	119155828
chr11	121276133	121395100
chr11	122558770	122589148
chr11	124937936	124973478
chr11	128562696	128685533
chr11	129911729	129921558
chr11	129939742	130026578
chr12	716046	760581
chr12	931799	1040033
chr12	6247163	6255118
chr12	6275409	6279295
chr12	6432798	6481815
chr12	6608227	6661750
chr12	7046225	7071816
chr12	8086065	8147561
chr12	8200943	8249425
chr12	8604287	8619694
chr12	9788301	9810302
chr12	10100783	10138317
chr12	10334745	10340094
chr12	11801435	12049354
chr12	12869525	12888200
chr12	13250021	13255277
chr12	14392775	14428990
chr12	14643418	14732374
chr12	15093192	15146480
chr12	22777445	22811431
chr12	25051448	25063384
chr12	27374366	27425715
chr12	29305750	29329963
chr12	29393339	29409581
chr12	31867923	31918957
chr12	32629761	32761357
chr12	40586194	40672268
chr12	46120390	46125162
chr12	46320185	46382647
chr12	47743637	47755759
chr12	48168907	48222965
chr12	49414421	49454899
chr12	49616552	49629013
chr12	50375899	50427284
chr12	50898691	50932062
chr12	51675019	51723836
chr12	52364917	52371301
chr12	52579821	52598164
chr12	53758265	53811839
chr12	53911215	54018174
chr12	54752201	54762307
chr12	54776149	54823201
chr12	56035335	56045560
chr12	56989991	57032174
chr12	57092525	57144206
chr12	57512422	57552235
chr12	62643008	62800816
chr12	65002513	65151270
chr12	66537014	66641237
chr12	68751023	68774557
chr12	69004608	69052995
chr12	69178181	69183172
chr12	69718599	69749763
chr12	72038923	72058915
chr12	75863875	75887710
chr12	76337626	76373787
chr12	80268465	80326736
chr12	89547043	89578355
chr12	89739653	89748662
chr12	90103485	90128146
chr12	90149239	90184706
chr12	90250538	90258602
chr12	92516627	92554062
chr12	92987163	92998470
chr12	93250575	93309343
chr12	93524168	93532871
chr12	94565409	94603270
chr12	96371690	96449047
chr12	96587661	96592230
chr12	96619236	96664193
chr12	98831008	98841909
chr12	99000755	99124304
chr12	102250421	102286481
chr12	104850353	104898237
chr12	104939540	105146032
chr12	106620748	106644153
chr12	108726675	108729875
chr12	109014378	109024223
chr12	109047440	109091569
chr12	109104769	109138803
chr12	109182772	109257240
chr12	110379021	110465090
chr12	110725095	110783577
chr12	110975536	111044416
chr12	111086350	111137046
chr12	111831155	111901733
chr12	112208970	112229558
chr12	112520896	112599086
chr12	113645791	113684954
chr12	113705479	113779821
chr12	116482321	116655514
chr12	116669743	116722962
chr12	116974867	116999718
chr12	117030251	117039814
chr12	117463701	117530452
chr12	118585577	118745732
chr12	118759917	118800167
chr12	120666771	120701555
chr12	121565728	121635824
chr12	121651724	121781311
chr12	121842865	121905137
chr12	122065721	122110987
chr12	122220074	122240023
chr12	123872640	123934720
chr12	124810654	124924046
chr12	124937555	124997954
chr12	125107797	125138175
chr12	125188115	125262477
chr12	125388986	125412758
chr12	129255688	129349760
chr12	132257099	132305539
chr12	132344488	132401254
chr13	20298184	20370445
chr13	21552668	21649960
chr13	21957030	22028200
chr13	24841179	24878410
chr13	31309719	31321807
chr13	32365059	32389114
chr13	32999784	33003948
chr13	41503372	41609882
chr13	41622576	41636992
chr13	46688602	46774831
chr13	46908213	46930446
chr13	48716247	48769315
chr13	48784111	48844384
chr13	49060685	49084645
chr13	49109488	49153457
chr13	49458382	49476806
chr13	50199447	50218383
chr13	50626049	50716831
chr13	50772238	50805764
chr13	51200091	51211170
chr13	51488253	51534855
chr13	52158561	52341293
chr13	52367947	52404083
chr13	77448091	77461293
chr13	77855037	77934449
chr13	96352149	96437098
chr13	99098234	99233858
chr13	99908308	99976788
chr13	99992051	100035206
chr13	103237086	103333717
chr13	108916978	108958475
chr13	110033944	110061628
chr13	110408676	110443771
chr13	111172313	111189876
chr13	111278671	111356338
chr13	113158239	113239395
chr13	113342300	113380370
chr13	113827261	113906626
chr13	114146522	114208244
chr13	114242355	114294480
chr13	114822596	114853204
chr13	114880511	114898124
chr14	21249174	21268595
chr14	21537840	21558760
chr14	21712209	21737705
chr14	23239988	23293088
chr14	31598348	31668244
chr14	35038208	35086203
chr14	35224593	35353671
chr14	35737002	35845438
chr14	35867328	35876198
chr14	45651476	45721312
chr14	50496660	50532894
chr14	51191614	51291673
chr14	51368326	51405807
chr14	52328892	52351915
chr14	52774367	52795773
chr14	55347946	55370025
chr14	55564368	55626967
chr14	56558753	56583675
chr14	58713686	58751956
chr14	60557934	60589628
chr14	61567214	61573451
chr14	61937880	61959382
chr14	65160872	65216743
chr14	65456791	65565058
chr14	68826566	68865467
chr14	69147144	69162886
chr14	69252463	69283597
chr14	69342335	69445978
chr14	70078285	70193929
chr14	71347692	71401864
chr14	71787188	71809023
chr14	73607575	73678165
chr14	73873894	73945104
chr14	74184446	74251849
chr14	75587004	75673084
chr14	75724189	75781029
chr14	75800118	75809017
chr14	76063674	76083376
chr14	77413532	77429163
chr14	78000983	78080438
chr14	78107100	78163852
chr14	88457267	88483993
chr14	89630701	89977475
chr14	90848673	90850585
chr14	91575144	91634389
chr14	91738243	91881561
chr14	91924769	91987267
chr14	92712546	92730937
chr14	92849091	92885843
chr14	92926469	93006652
chr14	93095216	93153355
chr14	93411201	93601270
chr14	94420374	94429929
chr14	94842549	94862889
chr14	95777256	95789931
chr14	95878279	95992446
chr14	100531081	100573630
chr14	100706395	100764469
chr14	100798481	100840162
chr14	102278372	102387261
chr14	103061449	103154129
chr14	103234371	103262305
chr14	103574852	103603088
chr14	103866138	103949148
chr14	105516505	105553592
chr15	31546771	31566142
chr15	31615857	31689425
chr15	31726357	31740624
chr15	34625566	34630148
chr15	39666627	39725715
chr15	39745225	39766901
chr15	40373767	40401497
chr15	41628972	41703122
chr15	42188542	42244637
chr15	42736575	42805580
chr15	44730743	44811118
chr15	44916677	44958931
chr15	45002054	45020903
chr15	45737162	45750369
chr15	45928698	45973399
chr15	50147763	50230510
chr15	50257897	50409498
chr15	51768313	51940176
chr15	52305389	52313941
chr15	55499289	55579799
chr15	55604568	55654995
chr15	58430452	58441722
chr15	58621428	58626119
chr15	58798532	58819769
chr15	58978186	59040539
chr15	59267175	59334970
chr15	59460540	59489851
chr15	59958125	59987224
chr15	60636060	60701823
chr15	63426559	63429328
chr15	63481726	63540476
chr15	63766599	63875729
chr15	64380259	64415660
chr15	64745949	64806878
chr15	64908476	64946395
chr15	64983634	64987816
chr15	65128512	65190573
chr15	66092824	66134261
chr15	66654760	66686237
chr15	67360000	67486447
chr15	68441299	68525609
chr15	69071867	69113292
chr15	70009754	70020019
chr15	70046108	70060954
chr15	70751602	70802515
chr15	72487694	72552889
chr15	75067689	75096795
chr15	75313474	75340815
chr15	75353459	75370809
chr15	75396883	75424506
chr15	75493422	75496907
chr15	77268566	77335331
chr15	78292899	78365708
chr15	79200351	79235434
chr15	80240324	80283587
chr15	81576832	81608548
chr15	83478305	83480942
chr15	85209627	85353449
chr15	86070085	86291421
chr15	89167834	89184846
chr15	89633114	89711867
chr15	90355206	90399666
chr15	90542679	90640864
chr15	90935546	91040643
chr15	91090493	91141899
chr15	91350661	91408496
chr15	92400500	92513808
chr15	93340637	93392823
chr15	93425969	93488069
chr15	93502386	93572575
chr15	98044070	98048423
chr15	100142379	100214998
chr15	101707712	101789548
chr15	102180435	102194950
chr16	339918	393135
chr16	1508969	1534144
chr16	2552748	2568795
chr16	3293135	3310777
chr16	4394442	4466707
chr16	4661369	4734450
chr16	4879181	4937487
chr16	8717735	8740715
chr16	9032823	9061564
chr16	9171016	9222417
chr16	10962342	11018860
chr16	11670576	11735415
chr16	11763912	11794730
chr16	11821837	11918421
chr16	12757967	12823145
chr16	12836526	12912499
chr16	15657550	15734964
chr16	15746211	15799565
chr16	17223776	17301549
chr16	17411112	17486108
chr16	18786116	18854291
chr16	21599501	21666460
chr16	23481140	23554151
chr16	23853857	24059237
chr16	24978617	25031206
chr16	27282991	27386941
chr16	28104757	28221503
chr16	28488624	28511224
chr16	29118322	29211060
chr16	30469824	30507949
chr16	30668071	30681734
chr16	31123244	31154384
chr16	31330893	31379924
chr16	31880032	31906168
chr16	48569912	48664373
chr16	50102013	50143656
chr16	50302329	50384928
chr16	50712571	50748454
chr16	57022985	57124413
chr16	66546117	66561488
chr16	67138906	67176442
chr16	67276965	67281440
chr16	67474082	67542016
chr16	67602746	67666491
chr16	68022895	68048238
chr16	68068121	68124624
chr16	70456580	70467362
chr16	72223385	72238652
chr16	72958129	72972988
chr16	74650898	74743222
chr16	81464900	81565680
chr16	81583988	81743268
chr16	81822164	81871212
chr16	81887545	81991415
chr16	82216521	82230971
chr16	84595268	84651684
chr16	84755530	84812102
chr16	84926568	84946600
chr16	85005828	85097960
chr16	85586752	85608126
chr16	85649739	85713966
chr16	85857787	85977402
chr16	86011686	86019305
chr16	87978912	88029690
chr16	88047688	88124221
chr16	88812337	88857444
chr16	89535016	89572712
chr17	512799	537542
chr17	937154	1020137
chr17	1279142	1303553
chr17	1458148	1494984
chr17	1509275	1534855
chr17	2286616	2327957
chr17	2884380	2937450
chr17	3701060	3739219
chr17	3810958	3864612
chr17	4846762	4851819
chr17	6915107	6919322
chr17	6996570	7043105
chr17	7481868	7491396
chr17	7588577	7591457
chr17	7737270	7748946
chr17	8795951	8873791
chr17	9819824	9968699
chr17	10010513	10077313
chr17	15897840	15962987
chr17	18174793	18236756
chr17	19962387	20027267
chr17	20150420	20219042
chr17	21027478	21057134
chr17	21074578	21122100
chr17	21178872	21215580
chr17	25606168	25681580
chr17	25783186	25822570
chr17	25855428	25868571
chr17	27239808	27278510
chr17	27308238	27311255
chr17	27405535	27483459
chr17	27581786	27621096
chr17	27726785	27798223
chr17	27957060	28086506
chr17	28671179	28697147
chr17	29106281	29148944
chr17	29253336	29313850
chr17	29632994	29648646
chr17	32564898	32577172
chr17	37027997	37078362
chr17	38251790	38265723
chr17	38467586	38504753
chr17	39822272	39847585
chr17	40124869	40177460
chr17	42117697	42187952
chr17	42409678	42425555
chr17	43298233	43320621
chr17	43476197	43507646
chr17	44197132	44264939
chr17	45721705	45748121
chr17	47753194	47755471
chr17	47782101	47824943
chr17	54971397	54997420
chr17	56407621	56423764
chr17	57447780	57477684
chr17	57734307	57814657
chr17	57829594	57933899
chr17	58362072	58476891
chr17	61701885	61802706
chr17	61829775	61860005
chr17	62130704	62171193
chr17	62226214	62269818
chr17	62981098	62986067
chr17	63003532	63063380
chr17	64417365	64463814
chr17	65077174	65211413
chr17	66269753	66316384
chr17	66486992	66536734
chr17	68282580	68295405
chr17	72507902	72540543
chr17	72595368	72640239
chr17	73277647	73400614
chr17	73813335	73855855
chr17	74242893	74268999
chr17	74377155	74381239
chr17	74476581	74497501
chr17	75420841	75493563
chr17	76370981	76423041
chr17	76635263	76716273
chr17	76727106	76778458
chr17	76852474	76930328
chr17	78227958	78286117
chr17	78801069	78848067
chr17	79122266	79134635
chr17	79220947	79266466
chr17	79795272	79825625
chr17	80151697	80177165
chr17	80196416	80257153
chr17	80528205	80594509
chr17	81005938	81012797
chr17	81130263	81152512
chr18	2575071	2688818
chr18	2844831	2932776
chr18	2958268	2982995
chr18	3255421	3279511
chr18	3447116	3452555
chr18	3593267	3606666
chr18	5438791	5476265
chr18	8601392	8624305
chr18	9094979	9129901
chr18	9701939	9862311
chr18	9911016	9937554
chr18	10284831	10292174
chr18	11880629	11925300
chr18	12596208	12608039
chr18	12795076	12886704
chr18	12994321	13076493
chr18	13549323	13592642
chr18	18612921	18683759
chr18	21591293	21633994
chr18	29663370	29700884
chr18	45397270	45453853
chr18	56192443	56212775
chr18	60903246	60934284
chr18	61525948	61604022
chr18	61636501	61656473
chr18	72684183	72707825
chr18	74073386	74230631
chr18	74255929	74286668
chr18	74751236	74872618
chr19	1080347	1114077
chr19	1154702	1181620
chr19	1244913	1273695
chr19	1939995	1974535
chr19	2032613	2096644
chr19	2167290	2217405
chr19	2599200	2635154
chr19	3132814	3146616
chr19	3161534	3205737
chr19	3369106	3411107
chr19	4025257	4122202
chr19	4540273	4544650
chr19	4562415	4569180
chr19	4914019	4959807
chr19	5605847	5668039
chr19	5919210	5966330
chr19	6056105	6105531
chr19	6214307	6275753
chr19	6774462	6853920
chr19	7708312	7724157
chr19	7769184	7780781
chr19	8537723	8586688
chr19	8600919	8645739
chr19	10235463	10310226
chr19	10534273	10539510
chr19	10831027	10942549
chr19	11199508	11242658
chr19	11419871	11455520
chr19	11673399	11695264
chr19	12888137	12907422
chr19	13054113	13066166
chr19	13243367	13284260
chr19	13948807	13973253
chr19	14068976	14118324
chr19	14466378	14527354
chr19	15349455	15445422
chr19	16174995	16203245
chr19	16217140	16280454
chr19	16311171	16349244
chr19	16426521	16453496
chr19	16471718	16494278
chr19	16508799	16576357
chr19	16686359	16726171
chr19	17166559	17295602
chr19	17833746	17876596
chr19	18271958	18292608
chr19	18389602	18432387
chr19	18503087	18530585
chr19	18579036	18632909
chr19	19425344	19486257
chr19	19501386	19614246
chr19	33739664	33793457
chr19	35487272	35508646
chr19	35921321	35954377
chr19	36388533	36405397
chr19	39139729	39217231
chr19	39820030	39842311
chr19	39887712	39902656
chr19	41085463	41093145
chr19	41226314	41271367
chr19	41773213	41814533
chr19	41827306	41859892
chr19	41912000	41932703
chr19	42688810	42717670
chr19	42773308	42795100
chr19	44150551	44206059
chr19	44235860	44289482
chr19	45239646	45273346
chr19	45543098	45578746
chr19	45942787	45982326
chr19	46004897	46027113
chr19	47572038	47617368
chr19	47805096	47833294
chr19	47854580	47894674
chr19	48126508	48185301
chr19	48706872	48748285
chr19	48825440	48837217
chr19	49375600	49380244
chr19	50272016	50312769
chr19	50407357	50426718
chr19	51617516	51652393
chr19	52238814	52333563
chr19	54703931	54727349
chr19	54872165	54901710
chr19	55258573	55308952
chr19	55354986	55389319
chr19	56166967	56212226
chr19	56601198	56633240
chr19	56825125	56834054
chr2	8654654	8687595
chr2	9622830	9694236
chr2	10159600	10176871
chr2	10255897	10296827
chr2	10498694	10565835
chr2	16790201	16847870
chr2	20233578	20252662
chr2	20477853	20557831
chr2	20622749	20641007
chr2	26214114	26241608
chr2	26256866	26353561
chr2	28169419	28183703
chr2	28565480	28651507
chr2	28667430	28693824
chr2	28804877	28870532
chr2	28936582	28941125
chr2	29125165	29176728
chr2	32108702	32235275
chr2	32692351	32752388
chr2	37841649	37903057
chr2	38050430	38056372
chr2	38333488	38359530
chr2	39033071	39084998
chr2	39320386	39370454
chr2	40698128	40716733
chr2	42325492	42368975
chr2	43323612	43407539
chr2	43437142	43472879
chr2	43513394	43540320
chr2	43633110	43654724
chr2	46752810	46797415
chr2	47164886	47318630
chr2	48081246	48130963
chr2	48338554	48348845
chr2	48545085	48605071
chr2	55203387	55289255
chr2	55584018	55652542
chr2	58317738	58390764
chr2	60686698	60788533
chr2	61079317	61133920
chr2	61648667	61763655
chr2	62423242	62452542
chr2	64406831	64450896
chr2	64486637	64510350
chr2	64750487	64761349
chr2	64861093	64888937
chr2	65046524	65092969
chr2	65354011	65357317
chr2	68408160	68482955
chr2	68589359	68621764
chr2	68941644	69064600
chr2	70144272	70179866
chr2	70236962	70275932
chr2	70310879	70371127
chr2	71289466	71311631
chr2	74211275	74330480
chr2	74380789	74417260
chr2	75033351	75121072
chr2	85534430	85556001
chr2	85615801	85669471
chr2	85924112	85951910
chr2	86243327	86280940
chr2	96850455	96951993
chr2	97192836	97222418
chr2	99069622	99138164
chr2	99154100	99201170
chr2	100372070	100405015
chr2	102319161	102365087
chr2	102573642	102590658
chr2	102627079	102680877
chr2	109189299	109232233
chr2	109247130	109289905
chr2	113448310	113467811
chr2	113590837	113600954
chr2	113862993	113893093
chr2	113924764	113978131
chr2	114635060	114693121
chr2	118673454	118775640
chr2	119671864	119743550
chr2	121015734	121055380
chr2	127401809	127455986
chr2	128121400	128170574
chr2	128882875	128954494
chr2	131861400	131904330
chr2	136754736	136782055
chr2	136869334	136894059
chr2	136965163	137014431
chr2	138710120	138740820
chr2	139257253	139308822
chr2	143615212	143746090
chr2	143889259	143917056
chr2	145158387	145218250
chr2	145264621	145283184
chr2	145353654	145369075
chr2	145403218	145464631
chr2	148385457	148400805
chr2	157187972	157199767
chr2	157286772	157404056
chr2	158268411	158279034
chr2	158291864	158337490
chr2	160573355	160658808
chr2	161169798	161267944
chr2	162018917	162076098
chr2	174775448	174826968
chr2	174828080	174831221
chr2	174851029	174904735
chr2	175418362	175500589
chr2	178082112	178130824
chr2	182756100	182789900
chr2	191745521	191756237
chr2	191861178	191898010
chr2	192529762	192545854
chr2	196397175	196444996
chr2	196497193	196524735
chr2	197007303	197036370
chr2	197103733	197113204
chr2	197937855	198173802
chr2	201725030	201730059
chr2	201914706	201959059
chr2	201980092	202031779
chr2	202072766	202153699
chr2	206563196	206588835
chr2	207979953	208041785
chr2	208362998	208368364
chr2	208389433	208502035
chr2	216563879	216620892
chr2	217021289	217075924
chr2	219139808	219155590
chr2	219173429	219199749
chr2	219225716	219261665
chr2	219422938	219442353
chr2	219578182	219614173
chr2	224730042	224806680
chr2	225710906	225827905
chr2	226979226	227004896
chr2	230147191	230215581
chr2	230271223	230283401
chr2	231270129	231344714
chr2	231631017	231686478
chr2	232570603	232576757
chr2	233923924	234001791
chr2	234054595	234118781
chr2	234239771	234383255
chr2	235197906	235218416
chr2	237880489	237898278
chr2	238571087	238691547
chr2	240060217	240210841
chr2	240834275	240902120
chr2	241504677	241520264
chr20	1425408	1475549
chr20	1514559	1519323
chr20	1542586	1576863
chr20	1782677	1835077
chr20	1869423	1947249
chr20	2191273	2200447
chr20	2260580	2296629
chr20	3872388	3920101
chr20	3938974	3998249
chr20	4040841	4072360
chr20	4741371	4811719
chr20	5027115	5084347
chr20	5548200	5594451
chr20	5620944	5670359
chr20	8405438	8417453
chr20	10450473	10493272
chr20	17595035	17662909
chr20	19883574	19928550
chr20	19944897	19986140
chr20	20711832	20736027
chr20	23057895	23143989
chr20	24931862	24971768
chr20	25252305	25319884
chr20	30102229	30156987
chr20	30619262	30754377
chr20	30783724	30822815
chr20	32398989	32402455
chr20	32587167	32695287
chr20	33478346	33530343
chr20	34354722	34414632
chr20	35216383	35236195
chr20	35517543	35598629
chr20	35632774	35722202
chr20	35810824	35877563
chr20	35893198	35906392
chr20	35960842	36013434
chr20	36670200	36724655
chr20	38951765	38969456
chr20	39119862	39139839
chr20	43595912	43682061
chr20	45879117	45989915
chr20	46355462	46378680
chr20	47239040	47456221
chr20	47524897	47576419
chr20	47689910	47750223
chr20	48253003	48345006
chr20	48381420	48449617
chr20	48752344	48767731
chr20	48806566	48813986
chr20	48835371	48846217
chr20	48864254	48926287
chr20	49050919	49164816
chr20	52176966	52280007
chr20	52313459	52368805
chr20	52443967	52486494
chr20	52508865	52566559
chr20	56965961	57019770
chr20	57564011	57584343
chr20	58618652	58635676
chr20	60706152	60745885
chr20	62485539	62507589
chr20	62520133	62544894
chr21	15891458	15923254
chr21	17104290	17162684
chr21	27298311	27356205
chr21	30527804	30629058
chr21	30673884	30730864
chr21	31009771	31040140
chr21	34379168	34388112
chr21	34570355	34590561
chr21	34604576	34678139
chr21	34703098	34814819
chr21	34905009	34918473
chr21	35570431	35578600
chr21	35882884	35895443
chr21	36163179	36238979
chr21	36253733	36263842
chr21	36277986	36313813
chr21	38737756	38863687
chr21	39638600	39683124
chr21	40176767	40213065
chr21	40450157	40478265
chr21	44153766	44168633
chr21	45141430	45184573
chr21	45212274	45240283
chr21	45557830	45628535
chr21	46293901	46353090
chr21	46969753	46976161
chr22	17556388	17599852
chr22	17651879	17739656
chr22	18123260	18187086
chr22	18251815	18257861
chr22	19030968	19108850
chr22	20863929	20939194
chr22	21928502	21979982
chr22	22113409	22218540
chr22	22275270	22334024
chr22	23269049	23290242
chr22	23558417	23600630
chr22	23993171	24057742
chr22	24501489	24567471
chr22	24825620	24837156
chr22	24898837	24913380
chr22	24937126	24973011
chr22	25958591	26023556
chr22	26037587	26103790
chr22	26920429	26972668
chr22	27503318	27532263
chr22	29171986	29226375
chr22	29725702	29783025
chr22	30186483	30230130
chr22	30377057	30428403
chr22	30588645	30609809
chr22	30654161	30679061
chr22	31583149	31632477
chr22	32011576	32043168
chr22	35697863	35727146
chr22	35792313	35842140
chr22	36545100	36560833
chr22	36678001	36822300
chr22	37617018	37638607
chr22	37662951	37711251
chr22	38007034	38049661
chr22	38126394	38165311
chr22	39336803	39366731
chr22	39661057	39706005
chr22	40576075	40633839
chr22	40795768	40857995
chr22	42776821	42840829
chr22	42981021	43019576
chr22	43259434	43334555
chr22	43542038	43559885
chr22	44419477	44427146
chr22	44576829	44608361
chr22	45554422	45562948
chr22	45611912	45631507
chr22	45657822	45715522
chr22	46972804	47018597
chr22	47144667	47173687
chr22	47325792	47384874
chr22	50324997	50364911
chr22	50627239	50661078
chr22	50716911	50753749
chr22	50814645	50858310
chr22	50966855	50983561
chr3	3170738	3217798
chr3	4429760	4468617
chr3	5017811	5032586
chr3	5163809	5264714
chr3	9420260	9494187
chr3	10214587	10274838
chr3	11313952	11424772
chr3	11463786	11540422
chr3	11558792	11668065
chr3	12211347	12236890
chr3	12604503	12703573
chr3	13036046	13058993
chr3	13350021	13460029
chr3	14168341	14196850
chr3	14444028	14535520
chr3	14993580	15094058
chr3	15277145	15352438
chr3	15446447	15483090
chr3	15835227	15848016
chr3	17052343	17131074
chr3	30644214	30737348
chr3	31575829	31638127
chr3	32426876	32545046
chr3	33087753	33132448
chr3	33423447	33481949
chr3	37027224	37103524
chr3	37166761	37202671
chr3	38019526	38056150
chr3	38173402	38196743
chr3	39182484	39195662
chr3	39282095	39326804
chr3	42053994	42077537
chr3	42644396	42702221
chr3	43327687	43391498
chr3	44470272	44513347
chr3	44969024	45011981
chr3	45096117	45117947
chr3	45554684	45612930
chr3	46129542	46196650
chr3	46224321	46265912
chr3	46331044	46364672
chr3	46436594	46449817
chr3	46962520	47139009
chr3	47403616	47463382
chr3	47757098	47830404
chr3	48504297	48518034
chr3	48596430	48603518
chr3	49275254	49287327
chr3	49369969	49394196
chr3	50270508	50298158
chr3	50611331	50689817
chr3	52208413	52245467
chr3	53174490	53231180
chr3	53251730	53305932
chr3	57627589	57674652
chr3	58318575	58415760
chr3	58455553	58473612
chr3	63857985	64004775
chr3	69107587	69155399
chr3	71419348	71634515
chr3	71732966	71772390
chr3	72128821	72152705
chr3	93781093	93817733
chr3	98478892	98514504
chr3	101521844	101621749
chr3	101654310	101661916
chr3	105085538	105088731
chr3	107704615	107709405
chr3	112269304	112300693
chr3	113442433	113530255
chr3	119345254	119358956
chr3	119768653	119815324
chr3	121346736	121401058
chr3	121562224	121677122
chr3	121776832	121843436
chr3	121951312	121992513
chr3	122476936	122495834
chr3	122509126	122527706
chr3	122829481	122877526
chr3	126158287	126192651
chr3	127308649	127334706
chr3	127468908	127497380
chr3	128336202	128374955
chr3	128433737	128534021
chr3	128881634	128917245
chr3	128942098	128986866
chr3	129310956	129347472
chr3	132138096	132210651
chr3	134196870	134281942
chr3	135866584	135916212
chr3	136469187	136477678
chr3	138428897	138565965
chr3	143689413	143718432
chr3	146223951	146272455
chr3	148707071	148737514
chr3	148858509	148899759
chr3	149529730	149542221
chr3	150125155	150131222
chr3	150606300	150617295
chr3	151909896	151942039
chr3	151958874	152048877
chr3	152062031	152179790
chr3	152926971	152973923
chr3	153001534	153011774
chr3	158522801	158546038
chr3	169662214	169674027
chr3	171494102	171532479
chr3	171653598	171705569
chr3	171761270	172109389
chr3	172221583	172248421
chr3	172263986	172314052
chr3	176739524	176906576
chr3	177040980	177079879
chr3	182510442	182520921
chr3	182976882	183031829
chr3	183087204	183100305
chr3	183201066	183274188
chr3	185645488	185661340
chr3	186033671	186093316
chr3	187455214	187464385
chr3	188102586	188119443
chr3	188134922	188158158
chr3	188400772	188431576
chr3	188535161	188562269
chr3	188656752	188670191
chr3	190324046	190341033
chr3	194185819	194230046
chr3	194819355	194831828
chr3	195104496	195179882
chr3	195596013	195636933
chr3	195886518	195929876
chr3	196336407	196433803
chr3	196468427	196523345
chr4	680602	703805
chr4	883718	930520
chr4	1287216	1332706
chr4	1716782	1743907
chr4	1878367	1934711
chr4	2473070	2518546
chr4	2787161	2840355
chr4	2872973	2955350
chr4	3178183	3256600
chr4	3374075	3405060
chr4	6918103	7032079
chr4	8192512	8224407
chr4	9989664	10046992
chr4	10077286	10118517
chr4	11473256	11492489
chr4	14996558	15023949
chr4	15639269	15693997
chr4	17803772	17844471
chr4	24530636	24581435
chr4	26259291	26304746
chr4	26319811	26358035
chr4	36304739	36339168
chr4	37602638	37684876
chr4	37750295	37764888
chr4	37978474	38036264
chr4	38049002	38144125
chr4	38656015	38697004
chr4	38786694	38834649
chr4	39637975	39641787
chr4	39701655	39764414
chr4	39923557	39971060
chr4	40056169	40071046
chr4	40426556	40634218
chr4	40711885	40734525
chr4	54779657	54787178
chr4	56261313	56314306
chr4	71578707	71582332
chr4	73932723	73965442
chr4	73999626	74073338
chr4	74570007	74602088
chr4	77109512	77140897
chr4	78739248	78743360
chr4	79550941	79589812
chr4	80894257	81001261
chr4	82391014	82431182
chr4	83778836	83814478
chr4	84004672	84050527
chr4	84237267	84243559
chr4	87926096	88062714
chr4	88263156	88310789
chr4	99815456	99854199
chr4	100737227	100810447
chr4	103421465	103424678
chr4	103579579	103682697
chr4	103726496	103749235
chr4	105978290	105983346
chr4	106056734	106201958
chr4	114705039	114712801
chr4	119946206	119960031
chr4	129738887	129815844
chr4	139219772	139228574
chr4	139310944	139328481
chr4	139939120	140003772
chr4	140088375	140111049
chr4	140216201	140260600
chr4	140579146	140614140
chr4	141009477	141038243
chr4	141627628	141650113
chr4	142248613	142275708
chr4	147025267	147032939
chr4	153548561	153597699
chr4	154392716	154584017
chr4	159033375	159123938
chr4	159698940	159792210
chr4	164442751	164544620
chr4	169308499	169409105
chr4	169422883	169433977
chr4	185234491	185284349
chr4	185296563	185401752
chr4	185738808	185755309
chr4	185769963	185782841
chr5	1079628	1109770
chr5	1462823	1518591
chr5	6712194	6767474
chr5	10678717	10763453
chr5	14461621	14505747
chr5	14544112	14621599
chr5	17224161	17282805
chr5	32112399	32176778
chr5	35475538	35488468
chr5	36677772	36693414
chr5	39148485	39238931
chr5	39249860	39275898
chr5	40355897	40414005
chr5	40484383	40515750
chr5	40669742	40693088
chr5	42991347	43011291
chr5	43037375	43043682
chr5	43064537	43067833
chr5	49691518	49741813
chr5	49959408	50087842
chr5	53813467	53845870
chr5	53941910	53950657
chr5	53965394	53973260
chr5	55443856	55488355
chr5	55936402	55988900
chr5	56109942	56186837
chr5	56474724	56557427
chr5	57780267	57802160
chr5	59526278	59581526
chr5	60609510	60630108
chr5	66461703	66518814
chr5	67511613	67595806
chr5	67621293	67628960
chr5	67721236	67732006
chr5	73927033	73940093
chr5	74805088	74837483
chr5	75696527	75902969
chr5	76140320	76183780
chr5	77821634	77845687
chr5	79417436	79447906
chr5	79694673	79709867
chr5	82599998	82621097
chr5	82658818	82682833
chr5	82766595	82883804
chr5	88028026	88152520
chr5	90457271	90486545
chr5	90595279	90612525
chr5	90671089	90680362
chr5	95143642	95179451
chr5	95983463	96131594
chr5	98246960	98279300
chr5	100111371	100116914
chr5	100154287	100240647
chr5	112206566	112270441
chr5	112298930	112358577
chr5	118605839	118774903
chr5	119474131	119488667
chr5	126084056	126099354
chr5	126114200	126181546
chr5	130586388	130665065
chr5	130691011	130734195
chr5	130991014	131049816
chr5	131067587	131132812
chr5	131615986	131665081
chr5	131750320	131803859
chr5	131823271	131834575
chr5	134666680	134736056
chr5	137688312	137729171
chr5	139615211	139664849
chr5	139947757	139992838
chr5	140926307	141014594
chr5	142155717	142464075
chr5	142479899	142566262
chr5	142664320	142743735
chr5	142755709	142785567
chr5	148170555	148214104
chr5	149427263	149464529
chr5	149772730	149793908
chr5	149856630	149930148
chr5	150128847	150175765
chr5	150395733	150536267
chr5	150562149	150615238
chr5	154133974	154198900
chr5	156515996	156540697
chr5	163316669	163348069
chr5	169065825	169353776
chr5	169370766	169435813
chr5	169684214	169741975
chr5	169784306	169791373
chr5	171474216	171615873
chr5	172167146	172264851
chr5	172296843	172347932
chr5	172412631	172464696
chr5	173191290	173210531
chr5	173291149	173363943
chr5	175064554	175137485
chr5	175955263	175984000
chr5	176306857	176337440
chr5	176395117	176427311
chr5	176703029	176735380
chr5	176831024	176862054
chr5	176919992	176939800
chr5	177633302	177671751
chr5	179128411	179205825
chr5	179243947	179264461
chr5	179382730	179413443
chr5	179428426	179499134
chr5	180212357	180256163
chr6	291502	342109
chr6	2818441	2873353
chr6	2981262	2990715
chr6	3012443	3028484
chr6	6376598	6415913
chr6	6579655	6620816
chr6	6677447	6728748
chr6	6793086	6827443
chr6	6856253	6892642
chr6	7107629	7267948
chr6	10518254	10603490
chr6	11310288	11377621
chr6	11518645	11581877
chr6	12049481	12061474
chr6	13254015	13286155
chr6	13302139	13308510
chr6	13383538	13412957
chr6	14091559	14124932
chr6	14700243	14766607
chr6	14857125	14930149
chr6	15244794	15391027
chr6	15498119	15543777
chr6	15612231	15623489
chr6	16669636	16762644
chr6	17678358	17716242
chr6	18142644	18262326
chr6	18318304	18360646
chr6	18387567	18437987
chr6	20162675	20207272
chr6	20409797	20499289
chr6	24701095	24722305
chr6	24823845	24957928
chr6	24991761	25036061
chr6	25962989	25993624
chr6	30647495	30668617
chr6	30726927	30790301
chr6	31525455	31537456
chr6	31694528	31706852
chr6	32153722	32165656
chr6	32403859	32411369
chr6	32536307	32596373
chr6	32632170	32639390
chr6	32904655	32913818
chr6	32936277	32947659
chr6	32985408	32998272
chr6	34239263	34357431
chr6	34982255	35052981
chr6	35257238	35291552
chr6	35553192	35637667
chr6	35686043	35699763
chr6	35983117	36096181
chr6	36436931	36527371
chr6	36648471	36702964
chr6	36974204	37028302
chr6	37128497	37158403
chr6	41236944	41270901
chr6	41673011	41693326
chr6	42203667	42417853
chr6	42741832	42758882
chr6	42894256	42908769
chr6	43737426	43772835
chr6	44002906	44035269
chr6	44229919	44233334
chr6	45389255	45508281
chr6	46737896	46742900
chr6	53123762	53206388
chr6	53296698	53330765
chr6	74129248	74192128
chr6	74207994	74234042
chr6	74276715	74320293
chr6	82454335	82483148
chr6	88374737	88477368
chr6	89743425	89757550
chr6	89779234	89797600
chr6	106311340	106357391
chr6	106609899	106613554
chr6	106948561	107021228
chr6	108878817	108920039
chr6	109670664	109712191
chr6	111180207	111221477
chr6	111726064	111749471
chr6	112086632	112146410
chr6	112260849	112296815
chr6	113950159	113975204
chr6	114175748	114180810
chr6	116706984	116714964
chr6	119066700	119109763
chr6	127587303	127674644
chr6	129810999	129820825
chr6	129993309	130007822
chr6	132778026	132834356
chr6	133057748	133074005
chr6	134536416	134568997
chr6	134597680	134618282
chr6	134679305	134780284
chr6	135039568	135055844
chr6	135487882	135539279
chr6	137072149	137114367
chr6	137522078	137570409
chr6	138190545	138204765
chr6	139447058	139496977
chr6	139644191	139661570
chr6	143265584	143269792
chr6	144460429	144503654
chr6	144605804	144692278
chr6	144975131	145024043
chr6	146864874	146889289
chr6	149552097	149596173
chr6	149637647	149641605
chr6	150048173	150127501
chr6	151695314	151734871
chr6	154545913	154702245
chr6	159073236	159089926
chr6	159187577	159225110
chr6	159265024	159276311
chr6	159452512	159486207
chr6	159505168	159542966
chr6	160101070	160138888
chr6	160365351	160383222
chr6	160402394	160410663
chr6	161490771	161574374
chr6	161776228	161797242
chr6	163773499	163777482
chr6	163824763	163838222
chr6	163872458	163993977
chr6	166666636	166674258
chr6	167338511	167384344
chr6	167503057	167509828
chr6	170361183	170365977
chr7	506890	509740
chr7	640865	659078
chr7	928765	1013406
chr7	1890812	2064367
chr7	2239278	2279121
chr7	2548412	2582362
chr7	2671568	2698546
chr7	2796876	2815287
chr7	4721503	4806994
chr7	5377617	5467912
chr7	5708197	5748612
chr7	6416506	6482079
chr7	17266931	17275386
chr7	18348650	18397571
chr7	18652392	18696523
chr7	20504220	20526924
chr7	23245297	23256335
chr7	23374718	23435939
chr7	24818845	24828099
chr7	26225956	26240397
chr7	26317439	26397538
chr7	28120730	28135591
chr7	30198823	30228502
chr7	32929399	32932802
chr7	36300756	36325081
chr7	36433549	36490863
chr7	36552116	36790914
chr7	37102444	37173084
chr7	37702889	37775226
chr7	38370321	38413146
chr7	44083785	44100110
chr7	44653184	44749489
chr7	44999890	45023190
chr7	45046269	45120955
chr7	47387267	47626774
chr7	48124090	48149376
chr7	50343124	50370598
chr7	50410532	50485123
chr7	55600155	55603694
chr7	65402013	65445856
chr7	72885721	72933332
chr7	73623631	73664514
chr7	75146475	75216208
chr7	75963706	75994405
chr7	76812123	76830080
chr7	77017302	77063800
chr7	77171526	77261105
chr7	77331738	77423364
chr7	80247350	80288497
chr7	81381079	81413297
chr7	86791363	86846510
chr7	87475871	87521698
chr7	87941517	87958823
chr7	97903601	97926235
chr7	98926128	98997571
chr7	99957631	99995532
chr7	101359603	101387155
chr7	101458395	101869196
chr7	102048818	102088718
chr7	104581361	104603401
chr7	104638649	104663521
chr7	105984274	105988588
chr7	106057902	106066977
chr7	106503709	106543965
chr7	111719714	111729784
chr7	114562133	114582535
chr7	115566527	115671859
chr7	115850407	115879832
chr7	116498825	116526350
chr7	127294797	127353932
chr7	128572812	128604042
chr7	129246138	129266077
chr7	130582101	130629590
chr7	130644180	130646904
chr7	134834649	134851654
chr7	135614589	135666635
chr7	137569717	137622127
chr7	138149494	138199228
chr7	138729993	138817605
chr7	139418012	139432992
chr7	139529037	139571039
chr7	139575761	139602248
chr7	139929386	139953965
chr7	140003252	140018413
chr7	141644052	141661557
chr7	143070654	143089283
chr7	150060923	150081738
chr7	150147371	150187392
chr7	150475995	150489011
chr7	150782933	150787354
chr7	151406318	151474460
chr7	151480017	151561399
chr7	151614523	151637749
chr7	158443434	158503700
chr7	158552326	158623439
chr8	577964	675378
chr8	1692161	1726574
chr8	1948915	1959490
chr8	8167326	8210017
chr8	11669564	11756869
chr8	12608103	12624828
chr8	17760259	17789423
chr8	17911446	17943205
chr8	20033028	20083178
chr8	22920418	22934686
chr8	23376586	23436381
chr8	25128798	25266671
chr8	26153992	26193766
chr8	26294164	26325626
chr8	26428316	26513059
chr8	27182445	27276866
chr8	28861405	28946711
chr8	29484856	29523291
chr8	29938641	29971302
chr8	37721362	37768245
chr8	38647185	38709602
chr8	38762460	38819918
chr8	38844049	38926657
chr8	39797118	39810361
chr8	41427180	41470115
chr8	41803677	41905176
chr8	42121759	42189021
chr8	42760542	42827147
chr8	42952931	43000963
chr8	48264776	48320150
chr8	48335579	48362071
chr8	48407250	48454865
chr8	48503958	48526187
chr8	48589252	48651774
chr8	56791655	56924929
chr8	59304815	59311422
chr8	59472378	59529728
chr8	61431387	61523022
chr8	62600190	62648283
chr8	62671908	62680341
chr8	67004053	67055279
chr8	67553796	67592232
chr8	67623868	67671751
chr8	67692710	67756883
chr8	71066215	71129374
chr8	74707362	74793316
chr8	82041826	82074289
chr8	90925219	90997028
chr8	91013322	91046134
chr8	92010342	92053105
chr8	95845335	95898988
chr8	96086838	96103295
chr8	96127308	96157665
chr8	97257502	97351068
chr8	98640911	98688872
chr8	101911829	101921407
chr8	101962078	101966233
chr8	102190603	102218996
chr8	103663690	103675492
chr8	103800219	103823109
chr8	103983234	103993237
chr8	116456658	116472219
chr8	116580924	116601901
chr8	121667617	121836806
chr8	124338963	124404557
chr8	125762596	125838703
chr8	126174970	126204048
chr8	126230280	126245889
chr8	126441390	126452670
chr8	126706082	126711435
chr8	128438333	128472324
chr8	129046465	129064126
chr8	130855406	131025156
chr8	131054069	131371473
chr8	132826248	132840407
chr8	133738874	133782635
chr8	134028040	134105809
chr8	134141392	134164113
chr8	134229781	134316387
chr8	134476514	134592997
chr8	134896624	134935002
chr8	141537549	141609361
chr8	142128696	142175551
chr8	143403701	143421562
chr8	145002122	145039926
chr8	145077680	145088644
chr9	208638	369923
chr9	419993	464145
chr9	2015371	2096619
chr9	3524432	3528781
chr9	4980514	5027721
chr9	5608711	5629973
chr9	6417100	6476670
chr9	19142220	19185594
chr9	27535673	27602891
chr9	33011849	33045020
chr9	33111624	33165029
chr9	33813789	33860441
chr9	36122689	36162828
chr9	71136546	71180779
chr9	73020176	73036009
chr9	74907035	74941759
chr9	74970098	74981555
chr9	75745396	75783738
chr9	75817488	75853342
chr9	77707087	77765763
chr9	80320509	80644418
chr9	82183250	82240619
chr9	82264455	82345362
chr9	86085835	86089841
chr9	86592309	86618239
chr9	88149106	88227433
chr9	88241839	88359573
chr9	88906953	88984934
chr9	90194836	90243595
chr9	91538009	91568434
chr9	91948271	92124277
chr9	93551065	93665565
chr9	93908403	93971755
chr9	94172846	94191914
chr9	95472726	95542580
chr9	95725847	95807499
chr9	95845415	95911743
chr9	96208104	96330025
chr9	100745620	100782305
chr9	100824074	100948071
chr9	100960929	101016071
chr9	107622501	107636417
chr9	107803009	107829254
chr9	108033073	108099103
chr9	110242922	110252133
chr9	110511463	110536926
chr9	110603748	110646950
chr9	110689124	110726746
chr9	110739413	110756989
chr9	114792760	114843864
chr9	114906961	114943712
chr9	114972253	115044552
chr9	115593743	115635055
chr9	115913020	115996471
chr9	117100849	117160841
chr9	117645322	117700066
chr9	117714953	117735127
chr9	120458054	120488857
chr9	123204559	123254236
chr9	123357789	123475281
chr9	123518699	123554207
chr9	123683400	123698910
chr9	123833103	123979255
chr9	126959318	126986497
chr9	127019916	127124768
chr9	127620689	127671166
chr9	128000118	128035263
chr9	128390522	128428824
chr9	130266805	130348466
chr9	130529157	130546790
chr9	130815505	130841195
chr9	132095823	132114939
chr9	132174827	132176874
chr9	132220520	132259742
chr9	132645969	132809179
chr9	132823665	132900411
chr9	134102545	134113960
chr9	134127131	134154492
chr9	134268880	134367697
chr9	134458944	134622805
chr9	135978845	136019983
chr9	136335905	136344357
chr9	136651970	136729567
chr9	137220200	137349261
chr9	137799466	137830340
chr9	140501815	140616487
